# Supplementary material for: Paternal imprinting of dosage-effect defective1 contributes to seed weight xenia in maize
Source: Nat Commun. 2022 Sep 13;13:5366. doi: 10.1038/s41467-022-33055-9 (PMC9470594; doi:10.1038/s41467-022-33055-9)
Supplement: Supplementary file 4 — Supplementary Data 1 [file 41467_2022_33055_MOESM4_ESM.xlsx]

## Sheet: Supplementary Data 1
Supplementary Data 1. DEGs in ded1-ref endosperm.
B73 v3 gene ID	baseMean	log2FoldChange (ded1-ref/normal)	lfcSE	DESeq2 Z-statistic	Two-sided Wald test p-value	Benjamini-Hochberg adjusted p-value	gene name	annotation
GRMZM2G154216	1547.54	-6.18191	0.189803	32.5701	1.09e-232	2.79e-228		(Z)-3-hexen-1-ol acetyltransferase
GRMZM2G091819	2037.7	-7.69098	0.281071	27.3632	7.53e-165	9.63e-161	defective18	defective18
GRMZM2G101393	338.462	-4.11632	0.207138	19.8723	7.06e-88	6.02e-84		Putative DUF869 domain containing family protein
GRMZM2G161154	1033.98	3.95773	0.209076	-18.9296	6.51e-80	4.16e-76		Metallothionein-like protein type 2
GRMZM2G444801	557.483	-4.14353	0.238456	17.3765	1.24e-67	6.36e-64		Probable sulfate transporter 3.4
GRMZM2G374203	752.301	3.24275	0.198053	-16.3731	2.98e-60	1.27e-56		Protein BREVIS RADIX
GRMZM2G018760	174.652	-5.32277	0.336654	15.8108	2.62e-56	9.58e-53		MazG nucleotide pyrophosphohydrolase domain protein
GRMZM2G141320	239.525	-5.9873	0.388713	15.4029	1.57e-53	5.01e-50		Monogalactosyldiacylglycerol synthase 2 chloroplastic
GRMZM2G069016	299.476	-4.49375	0.29433	15.2677	1.26e-52	3.57e-49		Purine permease
GRMZM2G475263	146.235	-4.24885	0.291271	14.5873	3.38e-48	8.65e-45	ARF-transcription factor 7	Auxin response factor 7
GRMZM2G053206	1303.5	3.94414	0.272965	-14.4492	2.53e-47	5.9e-44		Eukaryotic aspartyl protease family protein
GRMZM2G093072	105.711	3.90468	0.280631	-13.9139	5.21e-44	1.11e-40		Cysteine-rich receptor-like protein kinase 37
GRMZM2G172327	136.01	-4.81795	0.346656	13.8983	6.48e-44	1.28e-40	MYB-transcription factor 14	R2R3MYB-domain protein
GRMZM2G336437	130.137	4.6966	0.3435	-13.6728	1.48e-42	2.7e-39		Lactoylglutathione lyase
GRMZM2G002910	390.358	2.89736	0.213191	-13.5904	4.56e-42	7.78e-39
GRMZM2G387394	174.191	6.74962	0.497217	-13.5748	5.65e-42	9.04e-39		Transferase
GRMZM2G423898	3973.95	-2.46231	0.181813	13.5431	8.71e-42	1.31e-38		Inhibitor I family protein; Potato inhibitor I family
GRMZM2G104109	226.129	4.29874	0.319995	-13.4338	3.83e-41	5.45e-38		Peroxidase 1
GRMZM2G162388	1842.84	-4.29641	0.326339	13.1655	1.39e-39	1.87e-36		Peptidyl-prolyl cis-trans isomerase
GRMZM2G163421	330.835	-2.39994	0.183035	13.112	2.81e-39	3.6e-36	protein disulfide isomerase2	protein disulfide isomerase2
GRMZM2G162359	221.313	2.64992	0.203558	-13.018	9.66e-39	1.18e-35		Acidic endochitinase
GRMZM5G858417	81.0417	-6.08072	0.467334	13.0115	1.05e-38	1.22e-35	leaf permease1	leaf permease1
GRMZM2G127418	101.589	3.69708	0.286209	-12.9174	3.59e-38	3.99e-35	benzoxazinone synthesis14	benzoxazinone synthesis14
GRMZM2G007909	76.8587	-5.23574	0.406547	12.8785	5.94e-38	6.34e-35		CMP-sialic acid transporter 4
GRMZM2G473511	137.702	3.78295	0.299142	-12.646	1.18e-36	1.16e-33	receptor-like kinase4	receptor-like kinase4
GRMZM2G306643	96.8156	-3.81403	0.302621	12.6033	2.02e-36	1.92e-33		senescence regulator
GRMZM2G339728	177.547	3.72455	0.295973	-12.5841	2.58e-36	2.36e-33
GRMZM2G117057	120.794	-3.85129	0.307024	12.5439	4.29e-36	3.79e-33	phosphatidylethanolamine-binding protein11	ZCN11%3B ZCN11 isoform 1%3B ZCN11 isoform 2
AC233893.1_FG001	2440.47	4.17695	0.333258	-12.5337	4.88e-36	4.17e-33
GRMZM2G012928	83833.5	3.62628	0.290383	-12.4879	8.69e-36	7.17e-33		Subtilisin-chymotrypsin inhibitor CI-1B
GRMZM2G003883	332.335	-2.94394	0.237101	12.4164	2.13e-35	1.7e-32		Pyruvate kinase
GRMZM2G479112	145.442	-4.10264	0.337929	12.1405	6.44e-34	4.99e-31		Non-specific phospholipase C2
GRMZM2G164308	112.29	-2.80078	0.231718	12.087	1.24e-33	9.31e-31		ABA-induced protein%3B ABA-induced protein isoform 1%3B ABA-induced protein isoform 2
GRMZM2G115721	70.2141	-4.3217	0.362286	11.929	8.36e-33	6e-30	NAC-transcription factor 98	Putative NAC domain transcription factor superfamily protein
GRMZM2G059700	403.994	-3.27665	0.274701	11.9281	8.45e-33	6e-30
GRMZM2G125669	68.5743	3.8988	0.329172	-11.8443	2.3e-32	1.59e-29	alternative oxidase2	alternative oxidase2
GRMZM2G126083	105.737	-4.84466	0.411513	11.7728	5.39e-32	3.63e-29		alpha/beta-Hydrolases superfamily protein
GRMZM2G026969	91.938	3.49178	0.301083	-11.5974	4.25e-31	2.79e-28		Fructokinase-1
GRMZM2G150450	706.376	-2.68677	0.234353	11.4646	1.99e-30	1.27e-27		Metal ion binding protein
GRMZM2G023827	43.9543	4.69764	0.413775	-11.3531	7.15e-30	4.46e-27		Embryogenesis transmembrane protein-like; protein
GRMZM2G142249	618.798	-2.14325	0.191513	11.1911	4.51e-29	2.75e-26		ABC2 homolog 15
GRMZM2G372068	61.0178	-4.74345	0.425052	11.1597	6.42e-29	3.82e-26		UDP-glycosyltransferase 72B1
GRMZM2G016370	81.2001	-5.42517	0.487009	11.1398	8.03e-29	4.67e-26	G2-like-transcription factor 5	myb-like transcription factor family protein
GRMZM2G099297	54.8224	5.58979	0.502826	-11.1168	1.04e-28	5.91e-26		5-pentadecatrienyl resorcinol O-methyltransferase
GRMZM2G144083	640.57	-2.49358	0.224562	11.1042	1.2e-28	6.66e-26		Putative ATP dependent copper transporter
GRMZM2G134367	496.254	-1.91556	0.172637	11.0959	1.31e-28	7.15e-26		Nodulin-related protein 1
GRMZM2G090043	1485.52	3.28355	0.29736	-11.0424	2.39e-28	1.27e-25		Expressed protein; protein
GRMZM2G064993	737.025	-1.74026	0.157843	11.0253	2.89e-28	1.51e-25	annexin1	annexin1
GRMZM2G113052	161.707	2.74723	0.250117	-10.9838	4.57e-28	2.34e-25		Negatively light-regulated protein
AC209835.4_FG004	17316.2	2.02641	0.185643	-10.9156	9.71e-28	4.87e-25		E2F transcription factor-like E2FE
GRMZM2G062559	103.209	3.81683	0.350836	-10.8792	1.45e-27	7.12e-25		Eukaryotic aspartyl protease family protein
GRMZM2G088365	66352.3	3.28452	0.304367	-10.7913	3.78e-27	1.83e-24	22kD alpha zein5	22kD alpha zein5
GRMZM2G036921	991.782	-1.93826	0.180166	10.7582	5.42e-27	2.57e-24		Peroxiredoxin-5
GRMZM2G388585	103.041	2.84349	0.2646	-10.7464	6.16e-27	2.87e-24		Phosphatidylinositol N-acetyglucosaminlytransferase subunit P-related
GRMZM2G015090	1018.26	1.69659	0.158594	-10.6977	1.04e-26	4.77e-24		Plant intracellular Ras-group-related LRR protein 9
GRMZM2G148783	203.295	1.95925	0.184013	-10.6473	1.79e-26	8.05e-24		Expressed protein; protein
GRMZM2G137954	161.019	-3.32745	0.314395	10.5837	3.55e-26	1.53e-23	sugars will eventually be exported transporter4c	sugars will eventually be exported transporter4c
GRMZM2G074097	156.21	-3.11318	0.294165	10.5831	3.57e-26	1.53e-23	thiamine biosynthesis2	thiamine biosynthesis2
GRMZM2G128880	165.62	2.07181	0.195777	-10.5825	3.59e-26	1.53e-23		Nicotinamidase 1
GRMZM2G475536	43.7056	-5.35712	0.512808	10.4466	1.52e-25	6.37e-23
GRMZM2G016145	56.6712	-4.60824	0.44155	10.4365	1.69e-25	6.97e-23	transfer cell response regulator1	transfer cell response regulator1
GRMZM2G142207	43.5584	-4.79174	0.46029	10.4102	2.23e-25	9.04e-23		PAN domain-containing protein
GRMZM2G081589	358.14	2.39928	0.230548	-10.4068	2.31e-25	9.22e-23	sucrose transporter5	sucrose transporter GRMZM2G081589
GRMZM2G457562	110.487	3.15259	0.303025	-10.4037	2.38e-25	9.39e-23	AP2-EREBP-transcription factor 113	Ethylene-responsive transcription factor ABR1
GRMZM2G106748	46.9563	-5.3736	0.517402	10.3857	2.88e-25	1.12e-22	lipoxygenase12	lipoxygenase12
GRMZM2G044049	47.8716	4.24569	0.409021	-10.3801	3.05e-25	1.16e-22		Peroxidase 64
GRMZM2G112247	510.402	-2.21297	0.213218	10.3789	3.09e-25	1.16e-22		SEC14 cytosolic factor family protein / phosphoglyceride transfer family protein
GRMZM2G104639	152.28	3.12259	0.301452	-10.3585	3.83e-25	1.42e-22		CASP-like protein 4
GRMZM2G165631	287.096	-2.48842	0.240393	10.3515	4.12e-25	1.51e-22		Transmembrane 9 superfamily member 1
GRMZM2G412075	462.85	-2.20735	0.215212	10.2566	1.11e-24	3.98e-22		Polyadenylate-binding protein 7
GRMZM2G131888	247.631	-3.18555	0.310898	10.2463	1.23e-24	4.37e-22
GRMZM2G020940	3123.82	-1.71684	0.167984	10.2203	1.61e-24	5.64e-22		hydroxyproline-rich glycoprotein family protein
GRMZM2G082149	122.979	-2.97518	0.29232	10.1778	2.49e-24	8.61e-22		Expressed protein; protein
GRMZM2G006219	948.736	-1.68203	0.165328	10.1739	2.59e-24	8.85e-22		Vesicle-associated protein 1-1
GRMZM2G048836	44.0501	4.63353	0.45719	-10.1348	3.87e-24	1.3e-21		ATP-dependent zinc metalloprotease FTSH 6 chloroplastic
GRMZM2G081445	35.8791	-4.87531	0.481196	10.1317	4e-24	1.33e-21		hydroxyproline-rich glycoprotein family protein
GRMZM2G006424	34.0222	4.2431	0.41903	-10.126	4.24e-24	1.39e-21
GRMZM2G010909	38.0857	-4.63348	0.457779	10.1217	4.43e-24	1.43e-21		senescence associated gene 20
GRMZM2G318882	44.5915	-5.2734	0.524234	10.0593	8.36e-24	2.67e-21		Disease resistance response protein 206
GRMZM2G177934	126.738	2.4456	0.24383	-10.0299	1.13e-23	3.56e-21		Chemocyanin
GRMZM2G096952	37.8052	4.49238	0.449413	-9.9961	1.59e-23	4.93e-21		ABC transporter G family member 11
GRMZM2G094510	74.865	3.24265	0.324419	-9.99525	1.6e-23	4.93e-21
GRMZM2G172537	95.7526	-3.08911	0.30935	9.98581	1.76e-23	5.36e-21		Glucan endo-13-beta-glucosidase 10
GRMZM2G067630	115.211	-2.99105	0.30157	9.91825	3.47e-23	1.04e-20
GRMZM2G064136	24946.7	2.12107	0.21433	-9.89629	4.32e-23	1.29e-20		Gamma-glutamylcyclotransferase 2-2
GRMZM2G153233	441.441	1.52961	0.154587	-9.89479	4.39e-23	1.29e-20	ARF-transcription factor 2	Auxin response factor 16
GRMZM2G122706	58.1648	2.61863	0.265549	-9.86122	6.13e-23	1.78e-20
GRMZM2G171707	117.297	-3.57035	0.36241	9.8517	6.74e-23	1.94e-20		aconitase5
GRMZM2G059565	186.18	2.31784	0.235568	-9.83938	7.62e-23	2.17e-20		Protein PMR5
GRMZM5G822100	96.7852	3.54335	0.360936	-9.81713	9.5e-23	2.67e-20		Flavonoid 3-monooxygenase
GRMZM2G073770	38.358	-5.13956	0.52389	9.81038	1.02e-22	2.83e-20		GSDL-motif protein lipase
GRMZM2G134797	147.951	-2.16509	0.221135	9.79082	1.23e-22	3.36e-20	nucleotide diphosphate kinase1	Nucleoside diphosphate kinase family protein
GRMZM2G096753	58.4511	-4.31997	0.441232	9.79072	1.23e-22	3.36e-20	phosphoenolpyruvate carboxylase kinase3	Phosphoenolpyruvate carboxylase kinase 3
GRMZM2G060311	44.2615	-5.18784	0.531027	9.76946	1.52e-22	4.1e-20		Low temperature and salt responsive protein
GRMZM2G466545	91.9635	-3.09299	0.31718	9.75153	1.82e-22	4.84e-20	phosphate transporter2	phosphate transporter2
AC233879.1_FG002	215.15	3.80878	0.391208	-9.73594	2.12e-22	5.59e-20	embryo specific protein1	embryo specific protein1
GRMZM5G872568	100.216	-3.8217	0.39404	9.69877	3.05e-22	7.97e-20
GRMZM2G079938	141.064	-3.65081	0.376789	9.68927	3.35e-22	8.58e-20
GRMZM2G147721	290.474	-1.81904	0.187741	9.6891	3.35e-22	8.58e-20	farnesyl diphosphate synthase2	farnesyl diphosphate synthase2
GRMZM2G079127	65.003	2.5487	0.264696	-9.62878	6.04e-22	1.53e-19		Protein DETOXIFICATION 21
GRMZM2G346312	84.7163	3.01033	0.312789	-9.62417	6.32e-22	1.59e-19
AC231180.2_FG006	468.328	2.08203	0.216491	-9.61717	6.77e-22	1.68e-19		Pectin lyase-like superfamily protein
GRMZM2G011919	102.506	-3.14717	0.327606	9.60657	7.5e-22	1.85e-19		Putative CBL-interacting protein kinase family protein
GRMZM2G089102	35.2817	3.8216	0.399069	-9.57628	1.01e-21	2.45e-19		ACT domain-containing protein ACR1
GRMZM2G044247	27.2683	4.24367	0.445785	-9.51955	1.74e-21	4.2e-19	dihydrodipicolinate reductase1	dihydrodipicolinate reductase1
GRMZM2G094955	39.8637	-4.68537	0.492605	9.51142	1.88e-21	4.47e-19	sugars will eventually be exported transporter14a	sugars will eventually be exported transporter14a
GRMZM2G075438	29.5861	-4.63723	0.487557	9.51116	1.89e-21	4.47e-19		Receptor-like protein kinase RK20-1
GRMZM2G390374	150.816	-1.86874	0.197435	9.46507	2.93e-21	6.89e-19		Protein ROOT HAIR DEFECTIVE 3 homolog 2
GRMZM2G048854	70.5008	-3.53866	0.374081	9.45961	3.09e-21	7.19e-19
GRMZM2G064302	570.864	-1.74499	0.18457	9.45434	3.25e-21	7.49e-19	enolase1	Enolase 1
GRMZM2G409133	113.979	2.83447	0.300508	-9.43225	4.01e-21	9.17e-19		Glyceraldehyde-3-phosphate dehydrogenase-like family protein
GRMZM2G093346	37.4841	-4.75039	0.503871	9.4278	4.19e-21	9.48e-19
GRMZM2G392791	1187.58	1.88455	0.200143	-9.41604	4.68e-21	1.05e-18		alpha/beta-Hydrolases superfamily protein
GRMZM2G472827	43.8454	-3.47792	0.369774	9.40552	5.18e-21	1.15e-18	umc161a	GYF domain-containing protein
GRMZM2G136765	455.635	1.83467	0.195077	-9.40482	5.21e-21	1.15e-18		Probable protein phosphatase 2C 74
GRMZM2G103929	87.8578	2.85065	0.303511	-9.39223	5.87e-21	1.28e-18		Pollen receptor-like kinase 4
GRMZM2G387828	136.624	2.69981	0.289715	-9.31886	1.18e-20	2.55e-18		DUF674 family protein
GRMZM2G431309	547.419	-1.66461	0.1791	9.2943	1.48e-20	3.19e-18	GRAS-transcription factor 75	GRAS transcription factor [Source:UniProtKB/TrEMBL;Acc:C0P6K9]
GRMZM2G122172	140.397	-1.97927	0.213321	9.27839	1.72e-20	3.67e-18		Aldehyde dehydrogenase family 2 member C4
GRMZM2G052658	273.552	1.86773	0.201896	-9.25096	2.22e-20	4.7e-18		Protein kinase superfamily protein with octicosapeptide/Phox/Bem1p domain
GRMZM2G077054	385.08	-2.11985	0.229504	9.23667	2.54e-20	5.33e-18		Glutamate synthase 1 [NADH] chloroplastic
GRMZM2G429928	158.136	2.20626	0.238983	-9.23187	2.66e-20	5.53e-18		Formin-like protein 6
GRMZM2G147560	31.6852	-4.35096	0.471765	9.22272	2.9e-20	5.98e-18		Metal transporter Nramp6
GRMZM2G092474	75.6615	3.541	0.385101	-9.195	3.75e-20	7.68e-18		Osmotin-like protein OSM34
GRMZM2G155593	327.351	-2.49442	0.271325	9.19348	3.8e-20	7.72e-18	SnRK2 serine threonine protein kinase7	Serine/threonine-protein kinase SRK2A
GRMZM2G332660	77.0573	2.23685	0.244098	-9.16373	5.01e-20	1.01e-17		Putative calcium-dependent protein kinase family protein
GRMZM2G326250	180.779	2.99388	0.327919	-9.12995	6.85e-20	1.37e-17		Aldehyde oxidase/xanthine dehydrogenase molybdopterin binding protein
AC148152.3_FG005	66.8799	-3.06332	0.335976	9.11768	7.67e-20	1.52e-17	benzoxazinone synthesis13	benzoxazinone synthesis13
GRMZM2G123355	100.835	-2.32709	0.255391	9.11187	8.1e-20	1.59e-17		Glycosyltransferase 6
GRMZM2G031925	113.309	-2.73217	0.300158	9.10246	8.83e-20	1.72e-17
GRMZM2G074462	335.375	1.54266	0.169483	-9.10215	8.86e-20	1.72e-17		Carbohydrate-binding-like fold
GRMZM2G064914	88.4341	-2.43329	0.267448	9.09819	9.18e-20	1.76e-17		Ribonuclease 2
GRMZM2G352132	391.08	1.54732	0.170076	-9.09781	9.22e-20	1.76e-17		Reticulon-like protein B21
GRMZM2G106141	107.363	-2.72316	0.300451	9.06357	1.26e-19	2.39e-17		Serine/threonine protein phosphatase 2A 59 kDa regulatory subunit B' eta isoform
GRMZM2G012071	232.589	1.71415	0.189595	-9.04112	1.55e-19	2.92e-17		Coatomer subunit beta-1
GRMZM2G001977	54.3434	-3.79584	0.421886	8.99732	2.31e-19	4.31e-17		Probable carboxylesterase 2
GRMZM2G068913	1456.24	1.60607	0.178517	-8.99672	2.33e-19	4.31e-17	hexokinase4	hexokinase4
GRMZM5G851051	65.5864	2.71053	0.302158	-8.97058	2.95e-19	5.43e-17		NAD(P)H-quinone oxidoreductase subunit L chloroplastic
GRMZM2G334899	144.176	-1.85274	0.206722	8.96245	3.18e-19	5.8e-17	beta tubulin2	beta tubulin2
GRMZM2G082302	1584.23	1.61248	0.180103	-8.9531	3.46e-19	6.27e-17		Probable E3 ubiquitin-protein ligase ARI16
GRMZM2G081464	1148.09	3.19467	0.357063	-8.94708	3.65e-19	6.58e-17		Probable non-specific lipid-transfer protein 2
GRMZM2G305446	647.59	2.22186	0.250055	-8.88547	6.37e-19	1.14e-16	tonoplast intrinsic protein3	tonoplast intrinsic protein3
GRMZM2G104866	23.9695	-4.86964	0.548164	8.88354	6.48e-19	1.15e-16	AP2-EREBP-transcription factor 203	AP2-EREBP transcription factor [Source:UniProtKB/TrEMBL;Acc:B4FET9]
AC199771.4_FG001	75.2276	-2.71668	0.306405	8.86629	7.56e-19	1.33e-16		DVL family protein
GRMZM2G057637	70.4284	3.42783	0.386816	-8.86165	7.88e-19	1.38e-16
GRMZM2G363229	29.4784	-4.26035	0.481945	8.8399	9.58e-19	1.66e-16		Antiporter/ drug transporter/ transporter
GRMZM5G832939	43.0341	-4.8909	0.553307	8.83938	9.62e-19	1.66e-16
GRMZM2G138937	81.247	2.52311	0.2856	-8.83444	1.01e-18	1.73e-16
GRMZM2G348909	659.986	1.34262	0.152066	-8.82923	1.05e-18	1.8e-16		Protein IQ-DOMAIN 32
GRMZM5G832135	25.9896	-4.14931	0.470435	8.82015	1.14e-18	1.94e-16		Transcription factor bHLH69
GRMZM2G091837	25.2536	4.37857	0.499083	-8.77325	1.74e-18	2.92e-16		Senescence-inducible chloroplast stay-green protein 1
GRMZM5G871336	449.493	1.49642	0.170823	-8.76011	1.95e-18	3.26e-16
GRMZM2G163141	208.084	-1.8606	0.212631	8.7504	2.13e-18	3.53e-16		Protein kinase superfamily protein
GRMZM2G018579	328.459	1.58256	0.181	-8.74342	2.26e-18	3.73e-16		GATA zinc finger domain-containing protein 10
GRMZM2G417089	371.03	-1.54263	0.176751	8.72775	2.6e-18	4.26e-16	JUMONJI-transcription factor 22	Transcription factor jumonji (jmjC) domain-containing protein
GRMZM2G032562	150.222	-2.3293	0.267247	8.71591	2.88e-18	4.69e-16		SKP1-like protein 1A
GRMZM2G088273	2329.77	2.68631	0.308227	-8.71536	2.9e-18	4.69e-16
GRMZM2G403190	150.717	2.37659	0.272889	-8.709	3.07e-18	4.93e-16
GRMZM2G448656	22.1713	4.56465	0.524308	-8.70604	3.15e-18	5.03e-16
GRMZM2G007137	24.2514	-4.48747	0.515633	8.70283	3.24e-18	5.14e-16		WAT1-related protein
GRMZM2G128268	1205.86	1.15674	0.133471	-8.66663	4.45e-18	7.03e-16		Aspartyl protease APCB1
GRMZM2G064954	2556.95	1.27697	0.147423	-8.66192	4.64e-18	7.28e-16		F-box only protein 6
GRMZM2G164314	104.504	-2.66974	0.308712	8.64798	5.24e-18	8.18e-16		F-box protein
GRMZM2G146745	194.118	2.33551	0.270556	-8.63228	6.01e-18	9.33e-16		Probable cysteine protease RD19D
GRMZM2G016241	32.2894	3.85874	0.447466	-8.62353	6.49e-18	1e-15	bronze2	Probable glutathione S-transferase BZ2
GRMZM2G072041	65.6007	-2.87823	0.334342	8.60865	7.39e-18	1.13e-15
GRMZM2G072890	468.764	-1.67815	0.195038	8.60422	7.68e-18	1.17e-15		Late embryogenesis abundant protein
GRMZM2G402862	180.649	2.0645	0.240054	-8.60015	7.96e-18	1.21e-15	bZIP-transcription factor 15	BZIP transcription factor TRAB1
GRMZM2G174196	342.699	1.45007	0.168714	-8.59486	8.34e-18	1.25e-15		Leucine-rich repeat (LRR) family protein
GRMZM2G009719	1727.18	-2.05874	0.239675	8.58972	8.72e-18	1.3e-15		Adenine nucleotide alpha hydrolases-like superfamily protein
GRMZM2G025763	45118	2.34744	0.2739	-8.5704	1.03e-17	1.53e-15
GRMZM2G055699	305.559	2.08443	0.243423	-8.563	1.1e-17	1.63e-15		Non-cyanogenic beta-glucosidase
GRMZM2G064775	2716.93	1.80476	0.21092	-8.55661	1.16e-17	1.71e-15	ZIM-transcription factor 29	TIFY19 [Source:UniProtKB/TrEMBL;Acc:A0A096QX45]
GRMZM2G437435	1196.09	2.39617	0.280174	-8.55242	1.21e-17	1.76e-15	subtilisin1	subtilisin1
GRMZM2G123544	379.155	1.19454	0.14002	-8.53116	1.45e-17	2.11e-15		P-loop NTPase domain-containing protein LPA1 homolog 1
GRMZM2G017636	196.1	2.14183	0.251596	-8.51296	1.7e-17	2.45e-15		Putative RING zinc finger domain superfamily protein
GRMZM2G704349	62.9965	-2.64132	0.310631	8.50308	1.85e-17	2.65e-15
GRMZM2G053707	497.333	2.38007	0.28021	-8.49387	2e-17	2.86e-15		RING-H2 finger protein ATL79
AC235547.1_FG005	29.1446	-3.98494	0.469238	8.49238	2.02e-17	2.88e-15		Probable LRR receptor-like serine/threonine-protein kinase
GRMZM5G817559	34.2389	-3.12495	0.368754	8.47436	2.36e-17	3.34e-15		transferases transferring acyl groups other than amino-acyl groups;acyltransferases
GRMZM2G099167	99.3726	-2.38008	0.280878	8.4737	2.38e-17	3.34e-15	alpha tubulin5	Tubulin alpha-5 chain
GRMZM2G382747	46.6484	3.29989	0.389707	-8.46762	2.5e-17	3.5e-15
GRMZM2G022637	17.7295	4.54326	0.538694	-8.43385	3.34e-17	4.65e-15		ATFP4
GRMZM5G851655	31.3782	-4.03383	0.478807	8.42475	3.62e-17	4.99e-15	phosphate transporter3	phosphate transporter3
GRMZM2G177792	161.12	3.35539	0.398296	-8.42437	3.63e-17	4.99e-15	peroxidase35	peroxidase35
GRMZM2G179761	27.0696	4.14729	0.492779	-8.41612	3.89e-17	5.32e-15
GRMZM2G140989	57.0737	2.99607	0.356367	-8.40727	4.2e-17	5.71e-15		ARM repeat superfamily protein
GRMZM2G047431	102.909	-2.00157	0.238299	8.39941	4.49e-17	6.07e-15		Guanosine nucleotide diphosphate dissociation inhibitor 2
AC231745.1_FG003	69.9281	-2.82941	0.337147	8.3922	4.77e-17	6.42e-15		Lipase-like
AC234203.1_FG011	738.261	1.40374	0.16736	-8.38757	4.96e-17	6.65e-15	EIL-transcription factor 3	ETHYLENE INSENSITIVE 3-like 3 protein
GRMZM2G126582	32.5946	3.626	0.434006	-8.35472	6.56e-17	8.74e-15		Aquaporin NIP-type
GRMZM2G033175	45.8543	2.76714	0.332176	-8.33035	8.06e-17	1.07e-14		Encodes a protein whose expression is responsive to nematode infection.
GRMZM2G125516	112.88	-2.01291	0.241688	8.32855	8.18e-17	1.08e-14		NEP-interacting protein 1
GRMZM2G105922	102.989	2.01118	0.241504	-8.32772	8.24e-17	1.08e-14		Beta-glucosidase GBA2 type family protein
GRMZM2G115925	2617.07	-1.24724	0.149916	8.31959	8.83e-17	1.15e-14		Small nuclear ribonucleoprotein SmD3b
GRMZM2G348890	48.5687	3.0839	0.371376	-8.30396	1.01e-16	1.3e-14		DUF1645 family protein
GRMZM2G043887	22.2518	-3.95263	0.476068	8.30266	1.02e-16	1.31e-14		L-allo-threonine aldolase%3B Putative threonine aldolase family protein
GRMZM2G110908	1464.08	1.36915	0.165233	-8.28618	1.17e-16	1.5e-14	SnRK2 serine threonine kinase5	Serine/threonine-protein kinase SRK2A
GRMZM2G160473	156.5	-2.08292	0.252231	8.258	1.48e-16	1.89e-14
GRMZM2G154687	178.562	2.10481	0.256074	-8.21954	2.04e-16	2.59e-14		Phospholipase A1-IIgamma
GRMZM2G057283	254.94	3.18407	0.387501	-8.21693	2.09e-16	2.63e-14	umc17a	AWPM-19-like family protein
AF546188.1_FG006	10316	1.68969	0.205846	-8.20855	2.24e-16	2.81e-14
GRMZM2G065083	2897.01	-1.30687	0.159595	8.18865	2.64e-16	3.3e-14	phosphohexose isomerase1	phosphohexose isomerase1
GRMZM2G129540	701.221	1.38092	0.168707	-8.1853	2.72e-16	3.37e-14		Transposon protein
GRMZM2G479243	1284.98	1.1089	0.135511	-8.18307	2.77e-16	3.42e-14		Putative leucine-rich repeat receptor-like protein kinase family protein
GRMZM2G126397	18.6937	4.34521	0.531066	-8.18205	2.79e-16	3.42e-14	phospholipid transfer protein homolog3	Non-specific lipid-transfer protein 1
GRMZM5G812555	386.052	-1.45967	0.178404	8.18179	2.8e-16	3.42e-14		Nucleobase-ascorbate transporter 6
GRMZM5G833699	409.977	2.63876	0.322822	-8.17403	2.98e-16	3.63e-14	heat shock protein, 90 kDa	heat shock protein 90 kDa
GRMZM2G024705	170.841	-2.66134	0.326085	8.1615	3.31e-16	4.01e-14		SPX domain-containing protein 3
GRMZM2G471733	864.376	1.56253	0.191658	-8.15272	3.56e-16	4.29e-14		Putative ARM repeat-containing protein containing family protein
GRMZM2G334631	615.836	-4.57419	0.561325	8.14892	3.67e-16	4.41e-14
GRMZM2G300500	182.362	-1.6563	0.203331	8.14585	3.77e-16	4.5e-14		Transcription factor GTE7
GRMZM2G149647	237.374	1.71916	0.211639	-8.12306	4.55e-16	5.41e-14	heat shock protein26	heat shock protein26
GRMZM2G059151	8617.41	-1.11833	0.137925	8.10824	5.14e-16	6.08e-14	phosphofructose kinase1	phosphofructose kinase1
GRMZM2G089631	236.582	1.9192	0.237364	-8.08547	6.19e-16	7.3e-14
AC187262.4_FG007	1143.23	1.46578	0.181317	-8.08409	6.26e-16	7.35e-14
GRMZM2G702490	391.447	1.72105	0.213071	-8.07735	6.62e-16	7.73e-14		Methylcrotonoyl-CoA carboxylase beta chain mitochondrial
GRMZM2G341010	32.9585	-3.64351	0.451668	8.06678	7.22e-16	8.39e-14		Cycloartenol synthase
GRMZM2G021092	20.0309	-4.3752	0.543612	8.04838	8.39e-16	9.71e-14
GRMZM2G159399	264.371	1.43153	0.177876	-8.04792	8.42e-16	9.71e-14	ARF-transcription factor 17	Auxin response factor 16
GRMZM2G031941	29.1399	-3.36971	0.418869	8.04478	8.64e-16	9.91e-14		Putative FAD-binding Berberine family protein
GRMZM2G053720	356.08	2.48654	0.309124	-8.04385	8.71e-16	9.94e-14		Proline oxidase
GRMZM2G058227	3181.03	1.44226	0.179421	-8.03837	9.1e-16	1.04e-13		Glycerophosphoryl diester phosphodiesterase
AC233953.1_FG004	197.825	1.94273	0.242223	-8.02041	1.05e-15	1.19e-13		Putative transmembrane protein kinase family protein
GRMZM2G046520	21.8801	4.25085	0.531034	-8.00485	1.2e-15	1.35e-13		Expressed protein; Mannose-specific jacalin-related lectin; protein
GRMZM2G151122	135.363	-2.215	0.276948	7.99789	1.27e-15	1.42e-13		Beta-galactosidase 11
GRMZM2G119265	17.4567	-4.48147	0.561326	7.98373	1.42e-15	1.59e-13	male sterile8	male sterile8
GRMZM2G355316	308.548	-1.86888	0.234172	7.98078	1.45e-15	1.62e-13
GRMZM2G038303	566.453	1.37723	0.17277	-7.97146	1.57e-15	1.74e-13	CCAAT-HAP2-transcription factor 28	Nuclear transcription factor Y subunit A-8
GRMZM2G421565	30.0922	-3.14744	0.394988	7.96845	1.61e-15	1.77e-13		Protein NUCLEAR FUSION DEFECTIVE 4
GRMZM2G107199	207.4	-2.19809	0.276069	7.9621	1.69e-15	1.86e-13		cytochrome P450 family 724 subfamily A polypeptide 1
AC226235.2_FG003	34.4118	3.62841	0.455777	-7.96093	1.71e-15	1.87e-13
GRMZM2G080567	1023.15	2.17167	0.272857	-7.95898	1.73e-15	1.89e-13		DUF1677 family protein
GRMZM2G159643	258.952	1.93227	0.242892	-7.95526	1.79e-15	1.94e-13		NAD(P)H dehydrogenase (quinone) FQR1
GRMZM2G346897	78466.5	1.65952	0.208676	-7.95261	1.83e-15	1.97e-13	22kD alpha zein4	22kD alpha zein4
GRMZM2G130528	750.097	2.01418	0.253555	-7.94377	1.96e-15	2.11e-13		GDSL esterase/lipase
GRMZM2G474468	15.2794	4.33837	0.546467	-7.93894	2.04e-15	2.18e-13		FPF1-like protein 1
GRMZM2G353024	23.765	4.36186	0.552168	-7.8995	2.8e-15	2.97e-13		Root phototropism protein 2
GRMZM2G045154	16.3484	4.35097	0.550832	-7.89892	2.81e-15	2.97e-13		Pentatricopeptide repeat-containing protein
GRMZM2G025832	27.3172	4.38238	0.556187	-7.87933	3.29e-15	3.47e-13	red aleurone1	red aleurone1
AC197705.4_FG011	54.1144	-2.76809	0.35241	7.85473	4.01e-15	4.2e-13		UTP--glucose-1-phosphate uridylyltransferase 3 chloroplastic
GRMZM2G113421	82.2386	3.04958	0.389242	-7.83465	4.7e-15	4.91e-13		Cysteine-rich receptor-like protein kinase 37
GRMZM2G057823	29777.9	-1.23916	0.158196	7.83305	4.76e-15	4.95e-13	aldolase1	aldolase1
GRMZM2G406204	29.795	-4.11762	0.526181	7.82549	5.06e-15	5.24e-13	NAC-transcription factor 78	NAC domain containing protein 28
GRMZM2G097683	35.5323	3.5405	0.452634	-7.82198	5.2e-15	5.36e-13	SHI/STY (SRS)-transcription factor 4	Protein SHI RELATED SEQUENCE 1
GRMZM2G328094	57.1758	-2.56561	0.328044	7.82093	5.24e-15	5.39e-13		Putative alcohol dehydrogenase superfamily protein
GRMZM5G872934	806.939	2.28302	0.291974	-7.81927	5.31e-15	5.44e-13
GRMZM2G104829	113.334	2.22917	0.285202	-7.8161	5.45e-15	5.55e-13		Glycosyltransferase family 61 protein
GRMZM2G358059	5538.49	1.11287	0.14246	-7.8118	5.64e-15	5.72e-13	calreticulin2	Calreticulin
GRMZM2G064382	45.5466	-3.94682	0.505616	7.80596	5.9e-15	5.97e-13		Zinc transporter 4
AC177897.2_FG002	139.943	1.73239	0.222084	-7.80058	6.16e-15	6.21e-13		Probable E3 ubiquitin-protein ligase BAH1-like
GRMZM2G136465	68.8803	-2.76604	0.355038	7.79082	6.66e-15	6.68e-13		3-hydroxy-3-methylglutaryl-coenzyme A reductase 2
GRMZM2G015976	19.7441	-4.15623	0.53414	7.78116	7.19e-15	7.18e-13	sugars will eventually be exported transporter14b	sugars will eventually be exported transporter14b
GRMZM2G345717	210.96	4.55567	0.585926	-7.77517	7.53e-15	7.5e-13	anthocyaninless2	Leucoanthocyanidin dioxygenase
GRMZM2G360529	73.7898	-3.22928	0.415577	7.77059	7.81e-15	7.75e-13		SKU5 similar 5
GRMZM2G076723	23.5726	-3.61192	0.465231	7.76371	8.25e-15	8.15e-13		Nitrate reductase [NADH] 2
GRMZM2G136262	1173.7	1.45041	0.186864	-7.76182	8.37e-15	8.24e-13		Acyl carrier protein 2 chloroplastic
AC198700.2_FG004	22.0346	-3.44718	0.44466	7.75239	9.02e-15	8.84e-13		Protein NRT1/ PTR FAMILY 1.2
GRMZM5G886257	28.65	-3.499	0.451399	7.75146	9.08e-15	8.87e-13		Malic enzyme
GRMZM2G363982	194.854	1.79591	0.231703	-7.75093	9.12e-15	8.87e-13		Heptahelical transmembrane protein 2
GRMZM2G363554	24.143	-3.50553	0.452597	7.74537	9.53e-15	9.24e-13		UDP-glycosyltransferase 75B1
GRMZM2G074317	53.9516	2.30453	0.297882	-7.73638	1.02e-14	9.86e-13		Cyclic nucleotide-gated ion channel 2
GRMZM2G110153	187.845	-1.42061	0.183634	7.73609	1.03e-14	9.86e-13	Zea mays MADS16	Floral homeotic protein PISTILLATA
GRMZM2G166548	32.4663	-4.23878	0.548908	7.72221	1.14e-14	1.1e-12		DUF506 family protein
GRMZM2G133018	99.0297	2.32251	0.3008	-7.72112	1.15e-14	1.1e-12		OSJNBa0084K11.10 protein; protein
GRMZM2G153977	2175.32	1.42598	0.185401	-7.69133	1.46e-14	1.38e-12
GRMZM2G140107	158.896	-2.02714	0.263644	7.68893	1.48e-14	1.41e-12	sucrose phosphate synthase2	sucrose phosphate synthase2
GRMZM2G161658	84.008	-1.70511	0.222222	7.673	1.68e-14	1.59e-12		Epoxide hydrolase 2
GRMZM2G033649	321.044	-1.86856	0.243691	7.66773	1.75e-14	1.65e-12		Putative patellin family protein
GRMZM2G121111	44.141	-3.46067	0.451878	7.65842	1.88e-14	1.76e-12	MYB-related-transcription factor 81	Putative MYB DNA-binding domain superfamily protein
GRMZM2G477236	123.881	-1.68093	0.21962	7.65382	1.95e-14	1.82e-12		Alkaline/neutral invertase CINV2
GRMZM2G080603	2082.72	-1.48383	0.193886	7.65313	1.96e-14	1.82e-12	glycine-rich protein1	Glycine-rich RNA-binding protein 2
GRMZM2G471083	108.567	-2.04381	0.267129	7.65101	1.99e-14	1.85e-12		Putative sucrose-phosphate synthase family protein
GRMZM2G426158	78.5911	-2.81345	0.368386	7.63724	2.22e-14	2.05e-12
GRMZM2G159119	34.2804	-4.21342	0.552557	7.62531	2.43e-14	2.24e-12	G2-like-transcription factor 4	Putative MYB DNA-binding domain superfamily protein
GRMZM2G110412	20.0553	-3.6327	0.477012	7.61553	2.63e-14	2.41e-12		Protein kinase superfamily protein
GRMZM2G169671	1387.04	1.66277	0.218729	-7.60196	2.92e-14	2.67e-12		Aluminium induced protein with YGL and LRDR motifs
GRMZM2G034572	184.779	1.70953	0.224967	-7.59905	2.98e-14	2.72e-12	pangloss2	pangloss2
GRMZM2G060183	111.152	-2.0603	0.27129	7.59446	3.09e-14	2.8e-12		Putative polyol transporter 1
GRMZM2G068973	128.142	2.46325	0.324808	-7.58372	3.36e-14	3.04e-12	NAC-transcription factor 23	NAC domain-containing protein 2
GRMZM2G144002	352.672	-1.1889	0.156984	7.57337	3.64e-14	3.28e-12	ADP glucose pyrophosphorylase large subunit leaf2	ADP glucose pyrophosphorylase large subunit leaf2
GRMZM2G073034	57.8983	3.51327	0.465186	-7.55239	4.27e-14	3.84e-12		FIP1
GRMZM2G136771	45.523	-2.88661	0.382693	7.54288	4.6e-14	4.11e-12
GRMZM2G077436	97.1917	2.28381	0.303428	-7.52667	5.21e-14	4.64e-12	Sigma70-like-transcription factor 8	RNA polymerase sigma factor sigE chloroplastic/mitochondrial
GRMZM2G156543	281.702	-1.70277	0.22627	7.52539	5.26e-14	4.67e-12		Probable protein phosphatase 2C 42
GRMZM2G153961	28.2112	2.82448	0.375435	-7.52323	5.34e-14	4.73e-12		ABC transporter B family member 9
GRMZM2G050984	1261.83	1.29159	0.172055	-7.50687	6.06e-14	5.34e-12		Xanthine dehydrogenase 1
GRMZM2G108766	16.7688	-3.86339	0.515198	7.49883	6.44e-14	5.66e-12	beta tubulin3	Tubulin beta-3 chain
GRMZM2G380319	21.7087	-3.39139	0.452512	7.49459	6.65e-14	5.83e-12		myb-like transcription factor family protein
GRMZM2G169695	1653.55	1.13088	0.151003	-7.48913	6.93e-14	6.05e-12	GRMZM2G169695	AT-rich element binding factor 3
GRMZM2G388461	48640.6	1.32721	0.177226	-7.48885	6.95e-14	6.05e-12		Kafirin PSKR2 Precursor
GRMZM2G117968	119.994	-1.48262	0.198101	7.48418	7.2e-14	6.24e-12		Peptidyl-prolyl cis-trans isomerase CYP37 chloroplastic
GRMZM2G098346	336.346	-2.17485	0.290701	7.48142	7.35e-14	6.36e-12	alcohol dehydrogenase2	alcohol dehydrogenase2
GRMZM2G127668	40.8358	2.4368	0.325842	-7.47847	7.52e-14	6.48e-12		OSJNBa0033G05.6 protein; OSJNBa0063C18.20 protein; protein
GRMZM5G859107	91.772	-1.80261	0.241257	7.47175	7.91e-14	6.79e-12
GRMZM2G044822	708.191	-1.3096	0.176223	7.43152	1.07e-13	9.16e-12		Late embryogenesis abundant (LEA) hydroxyproline-rich glycoprotein family
GRMZM2G110299	51.9092	2.73624	0.368167	-7.43207	1.07e-13	9.15e-12		Xyloglucan endotransglucosylase/hydrolase protein 1
GRMZM2G124353	8556.11	1.06432	0.143401	-7.42199	1.15e-13	9.81e-12		Alanine--glyoxylate aminotransferase 2 homolog 1 mitochondrial
GRMZM2G368632	13.3406	4.27262	0.575732	-7.42119	1.16e-13	9.83e-12		Cysteine-rich receptor-like protein kinase 10
GRMZM2G093422	17.1948	-4.12351	0.555739	7.41986	1.17e-13	9.9e-12
GRMZM2G010196	307.355	-1.38671	0.187057	7.41329	1.23e-13	1.04e-11	ycf54 homolog	ycf54 homolog
GRMZM2G061257	45.9313	2.42946	0.327788	-7.41169	1.25e-13	1.05e-11		Putative leucine-rich repeat protein kinase family protein
GRMZM2G055704	98.3028	1.82842	0.246922	-7.40484	1.31e-13	1.1e-11	GRMZM2G055704	Heavy metal transport/detoxification superfamily protein
GRMZM2G051005	53.5638	2.38095	0.321576	-7.404	1.32e-13	1.1e-11		Spermidine hydroxycinnamoyl transferase
GRMZM2G333140	14.9793	-4.08348	0.551711	7.40149	1.35e-13	1.12e-11		Expressed protein; protein
GRMZM2G024196	15.7968	-3.93297	0.532066	7.39188	1.45e-13	1.2e-11		Probable metal-nicotianamine transporter YSL7
GRMZM2G401328	43.2686	-3.23235	0.438551	7.37052	1.7e-13	1.4e-11	cystatin6	cystatin6
GRMZM2G045287	44.4082	-2.80405	0.380512	7.36915	1.72e-13	1.41e-11		UDP-arabinopyranose mutase 3
GRMZM2G066024	12443.1	-1.36664	0.185607	7.36307	1.8e-13	1.47e-11	aldolase2	aldolase2
GRMZM2G142870	88.0038	1.96301	0.266642	-7.36197	1.81e-13	1.48e-11	multidrug resistance associated protein6	ABC transporter C family member 4
GRMZM2G144707	68.5932	-2.75329	0.374504	7.35183	1.96e-13	1.59e-11		HVA22-like protein f
GRMZM2G083243	914.299	-1.18383	0.161032	7.3515	1.96e-13	1.59e-11	alpha tubulin6	Tubulin alpha-6 chain
GRMZM2G035579	304.005	-2.22946	0.303339	7.34976	1.99e-13	1.61e-11		SPX domain-containing protein 1
GRMZM2G432796	96.8403	-2.1418	0.291575	7.34561	2.05e-13	1.65e-11
GRMZM2G111306	23.394	-3.87186	0.527212	7.34404	2.07e-13	1.67e-11	Myb related protein1	Myb protein1
GRMZM2G079638	1204.07	-1.2641	0.172372	7.33356	2.24e-13	1.8e-11		Anther-specific protein SF18 [Source:UniProtKB/TrEMBL;Acc:B4FTF5]
GRMZM2G017022	220.007	1.64709	0.224921	-7.323	2.42e-13	1.94e-11		Putative leucine-rich repeat protein kinase family protein
GRMZM2G027726	28.4912	-3.04677	0.416117	7.32191	2.44e-13	1.95e-11		Bax inhibitor 1
GRMZM2G312732	44.4213	-2.97087	0.40694	7.30051	2.87e-13	2.28e-11
GRMZM2G356128	28.7427	-3.21592	0.440605	7.29887	2.9e-13	2.3e-11		Putative CBL-interacting protein kinase family protein
GRMZM2G179090	214.079	1.6958	0.232428	-7.29601	2.96e-13	2.34e-11		Small GTP-binding protein
GRMZM2G041065	4000.55	1.59952	0.219623	-7.28303	3.26e-13	2.57e-11		Pyrophosphate-energized vacuolar membrane proton pump
GRMZM2G147213	472.229	-1.12019	0.154106	7.26894	3.62e-13	2.84e-11		ATP binding protein
GRMZM2G045387	146609	1.32844	0.182775	-7.26818	3.64e-13	2.85e-11
GRMZM2G345991	1255.8	1.51324	0.208413	-7.26076	3.85e-13	3e-11		BZIP transcription factor
AC166636.1_FG008	158	-2.08505	0.287293	7.25757	3.94e-13	3.06e-11		Ras-related protein Rab-6A
GRMZM2G400714	163.204	1.82908	0.252052	-7.25677	3.96e-13	3.07e-11		Zinc finger protein AZF2
GRMZM2G422670	156.282	2.24844	0.309883	-7.25576	3.99e-13	3.09e-11		Non-specific phospholipase C4
GRMZM2G000126	13.1479	3.92424	0.541185	-7.2512	4.13e-13	3.18e-11		Zinc finger%2C C2H2 type family protein
GRMZM2G008108	17.6955	4.14793	0.572066	-7.2508	4.14e-13	3.18e-11
GRMZM2G480074	61.5054	2.53944	0.351593	-7.22267	5.1e-13	3.9e-11		Beta-arabinofuranosyltransferase RAY1
GRMZM2G095892	64.0146	-2.26001	0.312982	7.22089	5.16e-13	3.94e-11		Calmodulin binding protein
GRMZM2G147399	674.836	-3.61475	0.501635	7.20594	5.76e-13	4.39e-11		early nodulin-related
GRMZM2G121570	1260.41	1.77497	0.24636	-7.2048	5.81e-13	4.41e-11	MYB-transcription factor 73	MYB-type transcription factor
GRMZM2G119941	342.146	1.87519	0.26037	-7.20203	5.93e-13	4.49e-11	invertase cell wall4	invertase cell wall4
GRMZM2G165633	24.2824	3.26056	0.453238	-7.19392	6.3e-13	4.75e-11		Cellulase (glycosyl hydrolase family 5) protein
GRMZM2G150248	463.25	-1.22368	0.170164	7.19118	6.42e-13	4.83e-11		Lysine-specific histone demethylase 1
GRMZM2G062396	266.757	3.86444	0.537703	-7.18695	6.63e-13	4.97e-11	flavanone 3-hydroxylase1	Naringenin2-oxoglutarate 3-dioxygenase
GRMZM2G092758	221.071	-2.17875	0.303517	7.17836	7.06e-13	5.28e-11
GRMZM2G148855	107.478	-1.80896	0.252053	7.17693	7.13e-13	5.31e-11		DUF936 family protein
GRMZM2G059620	220436	1.42123	0.19803	-7.17685	7.13e-13	5.31e-11		Zein-alpha 19B1
GRMZM2G134888	33.3077	3.14272	0.438032	-7.17464	7.25e-13	5.38e-11		Transmembrane amino acid transporter family protein
GRMZM2G311656	57.8089	-2.09952	0.292954	7.16673	7.68e-13	5.68e-11	PLATZ-transcription factor 2	PLATZ transcription factor family protein
GRMZM2G335618	62.2868	2.15479	0.300769	-7.16427	7.82e-13	5.77e-11	glutathione transferase19	glutathione transferase19
GRMZM2G032766	329.475	-1.37532	0.192162	7.15708	8.24e-13	6.06e-11		Calcium-dependent lipid-binding (CaLB domain) family protein
GRMZM2G141810	30548.6	1.52531	0.213431	-7.14659	8.9e-13	6.52e-11	tryptophan aminotransferase related3	Alliin lyase
GRMZM2G467370	264.391	-1.95168	0.2733	7.14116	9.25e-13	6.77e-11
GRMZM2G132862	167.95	-2.00576	0.281664	7.1211	1.07e-12	7.8e-11
GRMZM2G180950	21.8673	-3.20712	0.450415	7.12038	1.08e-12	7.82e-11
GRMZM2G399183	57.0215	2.04483	0.287759	-7.10604	1.19e-12	8.63e-11		glycine cleavage system protein H1
GRMZM2G125934	379.523	1.33616	0.188389	-7.09255	1.32e-12	9.49e-11	bZIP-transcription factor 85	bZIP transcription factor family protein
GRMZM2G073725	1029.44	-1.28559	0.181368	7.08831	1.36e-12	9.76e-11	Golgi associated protein homolog	Golgi associated protein homolog
GRMZM2G089493	652.015	2.67225	0.378153	-7.06659	1.59e-12	1.14e-10
AF546187.1_FG001	91534.2	1.53825	0.218636	-7.03567	1.98e-12	1.41e-10
GRMZM2G320506	565.334	1.37482	0.195523	-7.03149	2.04e-12	1.45e-10		calcium-dependent protein kinase 10
GRMZM2G090124	224.673	-1.35985	0.193406	7.03107	2.05e-12	1.45e-10		Core-2/I-branching beta-16-N-acetylglucosaminyltransferase family protein
GRMZM2G138689	148261	1.05488	0.150216	-7.02241	2.18e-12	1.54e-10	50kD gamma zein	50kD gamma zein
GRMZM2G000261	66.1576	2.07638	0.295922	-7.01665	2.27e-12	1.6e-10		BTB/POZ domain-containing protein
GRMZM2G101287	129.888	1.46288	0.208843	-7.00467	2.48e-12	1.74e-10		Adenine nucleotide alpha hydrolases-like superfamily protein
GRMZM2G418206	220.896	-1.47593	0.210771	7.00255	2.51e-12	1.76e-10		drug transmembrane transporters;antiporters
GRMZM2G171569	115.045	-1.85343	0.264922	6.99615	2.63e-12	1.83e-10	AP2-EREBP-transcription factor 64	Ethylene-responsive transcription factor ERF118
GRMZM2G050997	21.7873	-3.29614	0.471228	6.99478	2.66e-12	1.85e-10	cytokinin oxidase 2	cytokinin oxidase 2
GRMZM2G431006	13.0917	-3.90644	0.558854	6.99008	2.75e-12	1.9e-10
GRMZM2G408294	115.706	-1.6081	0.230282	6.98319	2.89e-12	2e-10
GRMZM2G039094	15.1847	-3.64389	0.523439	6.96145	3.37e-12	2.32e-10		TRAF-like superfamily protein
GRMZM2G123234	162.3	-1.58684	0.2282	6.95373	3.56e-12	2.45e-10		Ribonucleoprotein
GRMZM2G031904	1707.07	1.72301	0.24802	-6.94707	3.73e-12	2.56e-10		OSJNBa0086O06.9 protein; protein
GRMZM2G404459	178028	1.5276	0.21991	-6.94648	3.75e-12	2.56e-10	zein polypeptidesL2a	zein polypeptidesL2a
GRMZM2G167253	57.7776	-2.12844	0.30645	6.94549	3.77e-12	2.57e-10		Leucine-rich receptor-like protein kinase family protein
GRMZM2G028393	8823.31	2.04795	0.295083	-6.94024	3.91e-12	2.66e-10	subtilisin-chymotrypsin inhibitor homolog1	Protease inhibitor%3B Proteinase inhibitor
GRMZM2G026939	60873.8	1.21211	0.174738	-6.93673	4.01e-12	2.72e-10		Z1A alpha zein protein
GRMZM2G055898	237.579	1.93646	0.279571	-6.92653	4.31e-12	2.92e-10		Coiled-coil domain-containing protein 25
GRMZM2G075247	101.932	1.88727	0.272611	-6.92294	4.42e-12	2.99e-10		G-type lectin S-receptor-like serine/threonine-protein kinase B120
GRMZM2G427054	1476.01	1.6899	0.244636	-6.90782	4.92e-12	3.31e-10
GRMZM2G426888	101.809	1.70437	0.246748	-6.90734	4.94e-12	3.32e-10
GRMZM2G111300	394.774	-2.16194	0.313553	6.89496	5.39e-12	3.61e-10		Zinc transporter 3
GRMZM2G113078	64.327	2.31031	0.335803	-6.87996	5.99e-12	4e-10	AP2-EREBP-transcription factor 117	Putative AP2/EREBP transcription factor superfamily protein
GRMZM2G139874	266.322	2.49677	0.362921	-6.87967	6e-12	4e-10		Trans-cinnamate 4-monooxygenase
GRMZM2G085111	761.016	1.04938	0.15267	-6.87348	6.27e-12	4.16e-10		ABC transporter B family member 21
GRMZM2G044460	88.0694	-1.72111	0.250984	6.85743	7.01e-12	4.65e-10
GRMZM2G569948	147.906	1.66909	0.243609	-6.85151	7.31e-12	4.83e-10		3-ketoacyl-CoA synthase
GRMZM2G074672	80.3584	-2.21324	0.32319	6.84812	7.48e-12	4.93e-10		Protein CCC1
GRMZM2G423831	15.7283	-3.33626	0.487607	6.8421	7.8e-12	5.13e-10		Pentatricopeptide repeat (PPR) superfamily protein
GRMZM2G326707	16.2229	-3.54685	0.519569	6.82653	8.7e-12	5.71e-10	phosphate transporter protein1	phosphate transporter protein1
GRMZM2G080556	14.4842	-3.86409	0.567388	6.81031	9.74e-12	6.37e-10
GRMZM2G103164	12.0295	-3.81138	0.559744	6.80916	9.82e-12	6.41e-10		Protein NSP-INTERACTING KINASE 3
GRMZM5G836628	94.5921	1.60482	0.235739	-6.80764	9.92e-12	6.46e-10		Probable protein phosphatase 2C 5
GRMZM2G404443	24.7179	2.93987	0.432226	-6.8017	1.03e-11	6.71e-10	cytokinin oxidase6	cytokinin oxidase6
GRMZM2G051898	20.084	3.10906	0.457192	-6.80032	1.04e-11	6.76e-10
GRMZM2G397687	766854	1.41326	0.208313	-6.78431	1.17e-11	7.52e-10	floury2	floury2
GRMZM2G127379	239.28	2.72477	0.401628	-6.7843	1.17e-11	7.52e-10	NAC-transcription factor 25	NAC transcription factor 29
AC235534.1_FG007	31.8822	2.18345	0.322164	-6.77747	1.22e-11	7.86e-10	outer cell layer2	Outer cell layer2
GRMZM2G313737	193.051	1.32533	0.19598	-6.76259	1.36e-11	8.69e-10	ABI3-VP1-transcription factor 20	B3 domain-containing protein
GRMZM2G052619	190.353	-2.30026	0.340378	6.75796	1.4e-11	8.95e-10		Protein ROOT HAIR DEFECTIVE 3 homolog 2
GRMZM2G003789	2161.23	1.75437	0.259792	-6.75298	1.45e-11	9.24e-10		IAA-amino acid hydrolase ILR1
GRMZM2G106655	27.6459	-2.93511	0.434961	6.748	1.5e-11	9.54e-10
GRMZM2G477503	176.735	-2.03115	0.301222	6.74303	1.55e-11	9.85e-10		Sulfoquinovosyl transferase SQD2
GRMZM2G076972	64.284	-2.27303	0.33747	6.73549	1.63e-11	1.03e-09
GRMZM2G441325	178.723	-1.65903	0.246309	6.73557	1.63e-11	1.03e-09	ARF-transcription factor 23	Auxin response factor 3
GRMZM5G854655	381.46	1.2705	0.188736	-6.73162	1.68e-11	1.06e-09		Cytokinin-O-glucosyltransferase 3
GRMZM5G811373	54.98	-2.89088	0.429508	6.73066	1.69e-11	1.06e-09		MOB kinase activator-like 2A
GRMZM2G113378	39.6187	2.19644	0.326405	-6.72919	1.71e-11	1.07e-09		PR5-like receptor kinase
GRMZM2G461447	130.672	-1.73936	0.258849	6.71959	1.82e-11	1.14e-09	variant in methylation103	Putative RING finger U-box domain family protein
GRMZM2G325907	72.4382	2.01484	0.30008	-6.71436	1.89e-11	1.18e-09	MYB-transcription factor 92	Putative MYB DNA-binding domain superfamily protein
GRMZM2G100313	64.568	2.81319	0.419317	-6.70898	1.96e-11	1.22e-09
AC208110.2_FG006	238.27	1.49541	0.222981	-6.70644	1.99e-11	1.24e-09
AC196417.3_FG008	50.833	-2.79047	0.416159	6.70529	2.01e-11	1.24e-09
GRMZM2G377761	139.954	-1.60584	0.239812	6.69623	2.14e-11	1.32e-09	chloroplast RNA processing4	chloroplast RNA processing4
GRMZM2G008341	583769	1.45575	0.217538	-6.69195	2.2e-11	1.35e-09
GRMZM2G151107	24.7027	-3.03999	0.454244	6.69242	2.2e-11	1.35e-09
GRMZM2G082385	104.447	-1.7046	0.254725	6.69192	2.2e-11	1.35e-09		ABC transporter B family member 9
AC199526.5_FG002	4039.3	1.25332	0.187653	-6.67889	2.41e-11	1.47e-09		S-adenosylmethionine synthase 1
GRMZM2G168365	15.2527	-3.6094	0.540738	6.67494	2.47e-11	1.51e-09	sugars will eventually be exported transporter15a	sugars will eventually be exported transporter15a
GRMZM2G409927	21.5152	3.32725	0.499597	-6.65987	2.74e-11	1.67e-09
GRMZM2G161274	1099.71	-1.25976	0.189219	6.65766	2.78e-11	1.68e-09		Ribonuclease 1
GRMZM2G163067	29.6681	-2.50457	0.376869	6.64573	3.02e-11	1.82e-09		OSJNBa0013K16.15 protein; protein
GRMZM2G364643	19.9588	2.77325	0.417327	-6.64528	3.03e-11	1.82e-09		Protein SRC2 homolog
GRMZM2G006585	32541.9	-3.28192	0.49395	6.64424	3.05e-11	1.83e-09	floury3	PLATZ transcription factor family protein
GRMZM2G077942	49.7788	-2.06685	0.311122	6.64321	3.07e-11	1.84e-09		actin depolymerizing factor5
GRMZM2G098912	62.4539	2.34051	0.352402	-6.64159	3.1e-11	1.86e-09		Polygalacturonase
GRMZM2G180422	478.857	1.42742	0.214966	-6.64022	3.13e-11	1.87e-09
GRMZM2G085711	2066.41	-1.0781	0.162447	6.63665	3.21e-11	1.91e-09		Apyrase 1
GRMZM2G134054	91.7352	-2.11232	0.318395	6.63429	3.26e-11	1.94e-09		Purple acid phosphatase 15
GRMZM2G048910	850.157	1.64899	0.248635	-6.6322	3.31e-11	1.96e-09	MYB-transcription factor 106	Odorant 1 protein%3B Putative MYB DNA-binding domain superfamily protein
GRMZM2G054225	760.023	1.66091	0.25052	-6.62986	3.36e-11	1.99e-09	nuclear RNA polymerase D2/E2	nuclear RNA polymerase D2/E2
GRMZM2G042666	336.063	1.91572	0.289028	-6.62815	3.4e-11	2e-09	indeterminate1 domain7	indeterminate1 domain7
GRMZM2G004534	395.8	-1.18102	0.178403	6.61995	3.59e-11	2.11e-09		pyruvate kinase2
GRMZM2G346895	53203.8	1.28891	0.194933	-6.61209	3.79e-11	2.22e-09
GRMZM2G404249	192.997	-1.41899	0.21516	6.59502	4.25e-11	2.49e-09	18 kda heat shock protein18a	17.0 kDa class II heat shock protein
GRMZM2G448627	21.6219	3.55129	0.538721	-6.59208	4.34e-11	2.53e-09		Seed maturation protein
GRMZM2G385989	284.343	1.22927	0.186526	-6.59032	4.39e-11	2.56e-09		Vesicle-associated protein 1-3
GRMZM2G015844	16.6134	-3.21864	0.48871	6.58599	4.52e-11	2.63e-09		Steroid nuclear receptor ligand-binding
AC234161.1_FG002	137.769	-2.36918	0.360008	6.58092	4.68e-11	2.71e-09		extensin-like protein
GRMZM2G108259	300.732	1.12939	0.171651	-6.57957	4.72e-11	2.73e-09		DnaJ protein ERDJ3B
GRMZM2G046201	74.4935	2.28334	0.34711	-6.57814	4.76e-11	2.75e-09		Leucine-rich repeat receptor-like protein kinase PXC1
GRMZM2G011269	81.7763	-1.46814	0.223244	6.57641	4.82e-11	2.78e-09		Mpv17 / PMP22 family protein
GRMZM2G075563	1499.98	3.32463	0.506018	-6.57018	5.03e-11	2.89e-09		Protein SULFUR DEFICIENCY-INDUCED 1
GRMZM2G380732	295.487	1.52764	0.232578	-6.5683	5.09e-11	2.92e-09
GRMZM2G066734	10.9502	3.88367	0.591724	-6.56331	5.26e-11	3.01e-09	bZIP-transcription factor 77	Putative bZIP transcription factor superfamily protein
GRMZM2G076239	40.3265	-2.39395	0.36489	6.56075	5.35e-11	3.06e-09		Peroxisomal (S)-2-hydroxy-acid oxidase GLO1
GRMZM2G076327	13.536	-3.76602	0.574183	6.55892	5.42e-11	3.09e-09	LBD-transcription factor 7	LOB domain-containing protein 31
GRMZM2G428179	171.412	-1.49805	0.228422	6.55826	5.44e-11	3.1e-09		E3 ubiquitin-protein ligase ATL41
GRMZM2G094273	548.382	1.28108	0.195496	-6.553	5.64e-11	3.2e-09		cytochrome P450 family 77 subfamily A polypeptide 5 pseudogene
GRMZM2G140594	43.0189	1.90194	0.290275	-6.55219	5.67e-11	3.21e-09		Guanine nucleotide-binding protein-like NSN1
GRMZM2G030688	24.3061	-3.61221	0.551644	6.54808	5.83e-11	3.28e-09		DUF506 family protein
GRMZM2G531230	150.603	2.02674	0.309771	-6.54271	6.04e-11	3.4e-09
GRMZM2G151425	54.7697	-1.88948	0.28921	6.53325	6.44e-11	3.61e-09		Adenine nucleotide alpha hydrolases-like superfamily protein
GRMZM2G049373	430.607	1.49133	0.228292	-6.53255	6.47e-11	3.62e-09		HSP40/DnaJ peptide-binding protein
GRMZM5G851862	400.337	1.54205	0.23653	-6.51947	7.06e-11	3.93e-09		cytochrome P450 family 76 subfamily C polypeptide 7
GRMZM2G034611	35.344	2.3205	0.356142	-6.51567	7.24e-11	4.02e-09		Cysteine-rich receptor-like protein kinase 37
GRMZM2G042323	27.062	-3.25935	0.500351	6.51414	7.31e-11	4.06e-09		CYCLOPS
GRMZM2G047274	123.51	-2.05508	0.315876	6.50597	7.72e-11	4.27e-09		Metacaspase-6
GRMZM2G129674	164.166	1.27117	0.195413	-6.50506	7.77e-11	4.29e-09	AP2-EREBP-transcription factor 179	AP2-EREBP transcription factor [Source:UniProtKB/TrEMBL;Acc:B4FIY3]
GRMZM2G455476	48.4306	2.19904	0.338213	-6.50196	7.93e-11	4.37e-09		ABC transporter G family member 24
GRMZM2G058734	48.5428	-2.03698	0.313396	6.49969	8.05e-11	4.43e-09		WPP domain-associated protein
GRMZM2G087192	111.672	1.32443	0.204312	-6.48236	9.03e-11	4.96e-09	12-oxo-phytodienoic acid reductase5	12-oxo-phytodienoic acid reductase5
GRMZM2G147226	602.939	-1.05668	0.163242	6.47311	9.6e-11	5.26e-09	GRMZM2G147226	ENTH/VHS family protein
GRMZM2G374971	123.721	2.04754	0.316675	-6.46574	1.01e-10	5.51e-09	stress-induced protein1	stress-induced protein1
GRMZM2G100714	14.5684	-3.31308	0.512496	6.4646	1.02e-10	5.54e-09		65-kDa microtubule-associated protein 6
GRMZM2G092595	75.4268	-1.75307	0.271477	6.45752	1.06e-10	5.78e-09		Putative 1-phosphatidylinositol-3-phosphate 5-kinase FAB1C
GRMZM2G180011	12.083	-3.56622	0.553074	6.448	1.13e-10	6.13e-09
GRMZM2G161380	15.7447	-3.0693	0.475993	6.4482	1.13e-10	6.13e-09		Protein kinase superfamily protein
GRMZM2G126055	88.4072	-2.674	0.414906	6.44484	1.16e-10	6.25e-09		Cytochrome P450 709B2
GRMZM2G122344	258.503	-1.2794	0.198901	6.43237	1.26e-10	6.77e-09		Pentatricopeptide repeat-containing protein
GRMZM2G181206	308.652	1.35188	0.210502	-6.42219	1.34e-10	7.22e-09		CSC1-like protein
GRMZM2G087824	749.077	1.71091	0.266852	-6.41144	1.44e-10	7.73e-09
GRMZM2G123986	2154.44	2.23826	0.349336	-6.4072	1.48e-10	7.93e-09		Pollenless3
GRMZM2G108861	59.477	1.84302	0.287681	-6.40647	1.49e-10	7.95e-09	umc140a	Expressed protein; protein
GRMZM2G036448	157.771	2.58618	0.403912	-6.40285	1.53e-10	8.13e-09		Transmembrane amino acid transporter family protein
GRMZM2G324705	129.119	-1.88928	0.295476	6.39403	1.62e-10	8.58e-09
GRMZM2G176375	16.7269	-3.12578	0.489252	6.38889	1.67e-10	8.85e-09		Bifunctional inhibitor/lipid-transfer protein/seed storage 2S albumin superfamily protein
GRMZM2G162486	6559.83	1.65165	0.258818	-6.38151	1.75e-10	9.27e-09		Glutathione S-transferase L2 chloroplastic
GRMZM2G060947	482.266	1.24724	0.195526	-6.37893	1.78e-10	9.41e-09		Tetratricopeptide repeat (TPR)-like superfamily protein
GRMZM2G118074	296.436	1.55234	0.243528	-6.37438	1.84e-10	9.67e-09
GRMZM2G003963	431.297	1.33365	0.209299	-6.37199	1.87e-10	9.8e-09
GRMZM2G087741	101.487	1.93133	0.303506	-6.36341	1.97e-10	1.03e-08	Homeobox-transcription factor 74	Homeobox protein liguleless 3
GRMZM2G152686	161.414	-2.12364	0.333845	6.36117	2e-10	1.05e-08		Pyruvate kinase
GRMZM2G146847	32.1351	-2.62138	0.412651	6.35253	2.12e-10	1.11e-08		RING-H2 finger protein ATL80
GRMZM2G135849	334.437	1.62749	0.256269	-6.3507	2.14e-10	1.12e-08	GNAT-transcription factor 4	Acetyltransferase
GRMZM2G043799	16.3806	-3.23405	0.509484	6.3477	2.19e-10	1.14e-08		Calmodulin-binding receptor-like cytoplasmic kinase 1
GRMZM2G084462	27.0861	-2.89783	0.456636	6.34604	2.21e-10	1.15e-08	isopentenyl transferase2	isopentenyl transferase2
GRMZM2G325038	34.0615	-2.154	0.339586	6.34301	2.25e-10	1.17e-08		Transcription factor GT-3b
GRMZM2G173684	963.79	1.06261	0.167821	-6.3318	2.42e-10	1.25e-08		Anthocyanin-related membrane protein 1 (Anm1)-like
GRMZM2G036826	97.6951	2.12965	0.336332	-6.33199	2.42e-10	1.25e-08		Putative thaumatin domain family protein
GRMZM2G169890	224.645	1.65182	0.261173	-6.3246	2.54e-10	1.3e-08	superoxide dismutase4	Superoxide dismutase
GRMZM2G160585	345.167	1.26044	0.199431	-6.32016	2.61e-10	1.34e-08		Glycosyltransferase
GRMZM2G156568	419.15	1.04212	0.165012	-6.31542	2.69e-10	1.38e-08		BTB/POZ domain-containing protein
GRMZM2G179063	17.7881	-3.71671	0.589855	6.30105	2.96e-10	1.51e-08
GRMZM2G066413	104.309	1.58672	0.251872	-6.29969	2.98e-10	1.52e-08		Phosphoenolpyruvate/phosphate translocator 2 chloroplastic
GRMZM2G171248	36.7684	-2.13565	0.339715	6.28659	3.25e-10	1.65e-08		C-8 sterol isomerases
GRMZM2G046848	59.994	2.45623	0.391367	-6.27601	3.47e-10	1.76e-08		U-box domain-containing protein 33
GRMZM2G129357	769.622	-1.32587	0.211548	6.26744	3.67e-10	1.86e-08	glutathione transferase6	glutathione transferase6
GRMZM2G166094	65.4911	2.65231	0.423218	-6.26701	3.68e-10	1.86e-08
GRMZM2G160739	161195	1.63729	0.261261	-6.26689	3.68e-10	1.86e-08	zein protein3	zein protein3
GRMZM2G076905	38.4789	-1.99331	0.31831	6.26216	3.8e-10	1.91e-08
GRMZM2G373420	122.466	-1.86192	0.29793	6.24954	4.12e-10	2.07e-08
GRMZM2G138161	20.1718	-2.7065	0.433101	6.24912	4.13e-10	2.07e-08		DNA repair metallo-beta-lactamase family protein
GRMZM2G044625	1.05999e+06	1.25735	0.201474	-6.24076	4.35e-10	2.18e-08	22kD alpha zein3	zein protein 22.1
GRMZM2G430849	336.393	1.29882	0.208184	-6.2388	4.41e-10	2.2e-08	NAC-transcription factor 122	NAC domain transcription factor
GRMZM2G113423	15.35	-2.91074	0.467197	6.23023	4.66e-10	2.32e-08		Plant calmodulin-binding protein-related
GRMZM2G057983	101.942	-1.40868	0.226197	6.22769	4.73e-10	2.35e-08		Aluminum-activated malate transporter 9
GRMZM2G104501	345.066	-1.04463	0.167791	6.22576	4.79e-10	2.38e-08		5'-AMP-activated protein kinase-related
GRMZM2G367857	187.176	-1.40737	0.226288	6.21938	4.99e-10	2.47e-08
GRMZM2G012806	87191.3	1.11034	0.178543	-6.21889	5.01e-10	2.47e-08		Subtilisin-chymotrypsin inhibitor CI-1B
GRMZM2G033644	256.794	1.51712	0.244087	-6.21548	5.12e-10	2.52e-08		Lipoamide acyltransferase component of branched-chain alpha-keto acid dehydrogenase complex mitochondrial
GRMZM2G162443	30.869	-2.28268	0.367335	6.21417	5.16e-10	2.53e-08		Myosin-binding protein 3
GRMZM2G441903	324.574	1.50698	0.242607	-6.2116	5.24e-10	2.57e-08		Zinc finger A20 and AN1 domain-containing stress-associated protein 5
GRMZM2G030794	121.353	1.41381	0.228147	-6.19692	5.76e-10	2.82e-08
GRMZM2G449489	536.725	-1.17131	0.189079	6.1948	5.84e-10	2.85e-08
GRMZM2G176235	53.983	1.74001	0.281009	-6.19202	5.94e-10	2.89e-08
GRMZM2G175250	44.5768	-2.41946	0.390963	6.18847	6.08e-10	2.95e-08		Putative cytochrome P450 superfamily protein
GRMZM2G102069	122.495	1.40321	0.226883	-6.18473	6.22e-10	3.02e-08		evolutionarily conserved C-terminal region 10
GRMZM2G090693	197.013	1.5519	0.250996	-6.18296	6.29e-10	3.05e-08		Formin-like protein 6
GRMZM5G888934	263.891	-1.41472	0.228851	6.18182	6.34e-10	3.06e-08
GRMZM2G087207	242.068	-1.03143	0.167016	6.17565	6.59e-10	3.18e-08		Hydroxymethylglutaryl-CoA synthase
AC217401.3_FG003	443.411	1.01283	0.164348	-6.1627	7.15e-10	3.45e-08		Probable LRR receptor-like serine/threonine-protein kinase
GRMZM2G133512	30.901	-2.08744	0.339125	6.15537	7.49e-10	3.6e-08		DNA-directed RNA polymerase
GRMZM2G050481	9.13183	3.56358	0.578987	-6.15485	7.51e-10	3.6e-08		Serine--glyoxylate aminotransferase
GRMZM2G126386	151.405	1.19705	0.19449	-6.15481	7.52e-10	3.6e-08		PsbP domain-containing protein 7 chloroplastic
GRMZM2G064841	14.2642	-3.2166	0.523144	6.14859	7.82e-10	3.74e-08		Mannose-1-phosphate guanylyltransferase 1
GRMZM2G311187	8.50663	3.55531	0.578334	-6.1475	7.87e-10	3.76e-08		Probable protein phosphatase 2C 9
GRMZM2G145840	5383.28	1.70871	0.278006	-6.14631	7.93e-10	3.78e-08
GRMZM2G365035	330.222	1.04683	0.170513	-6.13932	8.29e-10	3.94e-08		Calcium-dependent protein kinase 28
GRMZM2G107306	29.7843	2.07166	0.337465	-6.13887	8.31e-10	3.94e-08		Vacuolar iron transporter 1
GRMZM2G008913	203432	1.26747	0.206497	-6.13793	8.36e-10	3.96e-08
EF517601.1_FG016	7.59459	3.6512	0.595048	-6.13597	8.46e-10	4e-08		MFS18 protein
GRMZM2G085042	141.036	-1.23245	0.200891	6.13495	8.52e-10	4.02e-08		UDP-D-xylose:L-fucose alpha-13-D-xylosyltransferase MGP4
GRMZM2G029407	359.442	1.87137	0.305067	-6.13429	8.55e-10	4.03e-08		Pollen receptor-like kinase 4
GRMZM2G094543	199.581	1.2612	0.205802	-6.12824	8.89e-10	4.18e-08
GRMZM2G068202	8972.9	1.71972	0.280631	-6.12804	8.9e-10	4.18e-08	umc2186	Gibberellin-regulated protein 2
GRMZM2G175101	129.029	-2.0559	0.335802	6.12237	9.22e-10	4.32e-08
GRMZM2G133675	60.0312	1.67419	0.273737	-6.11607	9.59e-10	4.49e-08		Transcription factor bHLH47
GRMZM2G319057	12.6455	-3.35741	0.549238	6.11285	9.79e-10	4.57e-08		DUF1677 family protein
GRMZM2G342509	42.9299	2.01795	0.330538	-6.10506	1.03e-09	4.79e-08		Protein binding protein
GRMZM2G175989	57.1819	1.85642	0.304277	-6.10108	1.05e-09	4.9e-08		Beta-carotene isomerase D27 chloroplastic
GRMZM2G447806	33.0576	-2.48222	0.407138	6.09676	1.08e-09	5.03e-08
GRMZM2G472852	90.2977	2.5567	0.419551	-6.09391	1.1e-09	5.11e-08		Ultraviolet-B-repressible protein
GRMZM2G467339	88.4931	1.53352	0.251739	-6.09169	1.12e-09	5.17e-08		Aleurone layer morphogenesis protein; protein
GRMZM2G075255	16.2186	-2.8558	0.469477	6.08295	1.18e-09	5.45e-08		Protein ECERIFERUM 1
GRMZM2G039757	432.673	1.51127	0.248494	-6.08172	1.19e-09	5.48e-08		tolB protein-related
GRMZM2G088441	1968	1.53413	0.252315	-6.08024	1.2e-09	5.52e-08
GRMZM2G306062	17.6164	-2.7631	0.454563	6.07858	1.21e-09	5.57e-08		Type IV inositol polyphosphate 5-phosphatase 7
GRMZM2G542272	56.0901	2.02989	0.334283	-6.07239	1.26e-09	5.78e-08		Putative uncharacterized protein [Source:UniProtKB/TrEMBL;Acc:B6SJZ4]
GRMZM2G134717	137.858	1.83358	0.302058	-6.0703	1.28e-09	5.84e-08	NAC-transcription factor 1	Putative NAC domain transcription factor superfamily protein
GRMZM2G048243	160.818	-1.30923	0.215729	6.06886	1.29e-09	5.89e-08		Protein kinase domain superfamily protein
GRMZM2G391596	65.6679	2.15484	0.355089	-6.06844	1.29e-09	5.89e-08		SAUR11-auxin-responsive SAUR family member
GRMZM2G160902	445.048	-1.31757	0.217162	6.06722	1.3e-09	5.92e-08	bZIP-transcription factor 48	bZIP transcription factor 53
GRMZM2G050003	322.809	1.14901	0.189471	-6.06431	1.33e-09	6.02e-08		ADPATP carrier protein 1 chloroplastic
GRMZM2G136680	177.243	1.16415	0.192012	-6.06289	1.34e-09	6.06e-08		Endoribonuclease E-like protein
GRMZM2G397927	2386.77	1.52899	0.252201	-6.06256	1.34e-09	6.07e-08		Methionyl-tRNA synthetase
GRMZM2G339379	45.8656	-1.917	0.316579	6.05537	1.4e-09	6.33e-08	JUMONJI-transcription factor 11	Lysine-specific demethylase REF6
GRMZM2G357112	368.632	1.54289	0.25487	-6.05365	1.42e-09	6.39e-08
GRMZM2G353268	284718	1.50476	0.248591	-6.05317	1.42e-09	6.4e-08		Zein-alpha A30
GRMZM2G162531	15.1722	-2.96583	0.490055	6.05203	1.43e-09	6.43e-08		Putative STRUBBELIG family receptor protein kinase
GRMZM2G034471	37.6201	-2.74311	0.453647	6.04679	1.48e-09	6.63e-08		cytochrome P450 family 78 subfamily A polypeptide 8
GRMZM2G055434	42.8818	-1.88064	0.311286	6.04154	1.53e-09	6.82e-08		Early nodulin 20
GRMZM2G402156	28.4637	-2.5705	0.42547	6.04156	1.53e-09	6.82e-08	MYB-related-transcription factor 19	Putative MYB DNA-binding domain superfamily protein
GRMZM2G337387	17.9355	2.65888	0.440163	-6.04067	1.53e-09	6.84e-08		Putative UPF0481 protein
GRMZM2G436533	35.3554	-2.47153	0.409356	6.0376	1.56e-09	6.96e-08		Trihelix transcription factor ASR3
AC233899.1_FG002	22.3798	-2.81643	0.466772	6.03385	1.6e-09	7.11e-08	bHLH-transcription factor 21	Putative HLH DNA-binding domain superfamily protein
GRMZM2G057328	47.7634	2.56196	0.424776	-6.03131	1.63e-09	7.21e-08		Dihydroflavonol-4-reductase
GRMZM5G843555	15.1731	-2.87185	0.476739	6.02395	1.7e-09	7.53e-08		Probable prolyl 4-hydroxylase 12
GRMZM2G009365	57.1387	-1.78989	0.297175	6.02302	1.71e-09	7.56e-08
GRMZM2G068519	10.6984	-3.49198	0.580141	6.0192	1.75e-09	7.73e-08
GRMZM2G140078	385.833	1.41086	0.234413	-6.01872	1.76e-09	7.74e-08	trehalose-6-phosphate phosphatase2	trehalose-6-phosphate phosphatase2
GRMZM2G386276	63.2449	-2.36476	0.392949	6.01797	1.77e-09	7.76e-08	Homeobox-transcription factor 118	Homeodomain leucine zipper family IV protein
GRMZM2G033247	18.5007	-2.71185	0.450739	6.01645	1.78e-09	7.81e-08
GRMZM2G097395	251.485	-1.49125	0.247863	6.01641	1.78e-09	7.81e-08		Nodulin-like protein
GRMZM2G112377	10.8048	-3.24421	0.539292	6.01568	1.79e-09	7.83e-08	phosphate transporter protein7	phosphate transporter protein7
GRMZM2G083138	49.8474	-1.82963	0.304229	6.01398	1.81e-09	7.9e-08		Protein CHROMATIN REMODELING 25
GRMZM2G181456	53.8436	1.56079	0.259607	-6.01212	1.83e-09	7.98e-08		Putative cytochrome P450 superfamily protein
GRMZM2G474555	22.2984	2.43473	0.405718	-6.00105	1.96e-09	8.53e-08
GRMZM2G176737	22.6257	2.82325	0.470816	-5.99651	2.02e-09	8.76e-08		UNC93-like protein 2
GRMZM2G099960	26.7494	2.658	0.443875	-5.98817	2.12e-09	9.2e-08
GRMZM5G843748	43.2901	-2.71901	0.454484	5.98264	2.2e-09	9.49e-08		Peroxidase 17
GRMZM2G011980	321.093	1.06644	0.178492	-5.97475	2.3e-09	9.94e-08		Expressed protein; protein
GRMZM2G312910	69.03	-2.26772	0.379567	5.97449	2.31e-09	9.94e-08		protein containing PDZ domain a K-box domain and a TPR region
GRMZM2G176774	11.6891	-3.25584	0.545994	5.96314	2.47e-09	1.06e-07		Hydroxyproline O-galactosyltransferase GALT4
GRMZM2G124872	119.039	1.59678	0.26834	-5.95059	2.67e-09	1.15e-07		O-fucosyltransferase family protein
GRMZM2G091276	38.6144	2.41382	0.406093	-5.944	2.78e-09	1.19e-07		Jasmonic acid-amido synthetase JAR1
AC147602.5_FG004	12.0551	3.35718	0.565702	-5.93455	2.95e-09	1.26e-07
GRMZM2G070315	68.8207	1.45194	0.244781	-5.93159	3e-09	1.28e-07		Probable tyrosine-protein phosphatase
GRMZM2G088669	40.4473	-1.83318	0.309281	5.92722	3.08e-09	1.31e-07		Heavy metal transport/detoxification superfamily protein
GRMZM2G018971	155.376	-1.21062	0.204277	5.92635	3.1e-09	1.32e-07		Probable magnesium transporter NIPA4
GRMZM2G150928	133.647	-2.13607	0.36063	5.92316	3.16e-09	1.34e-07		ADPATP carrier protein 1 chloroplastic
GRMZM2G039477	43.3581	2.09915	0.354587	-5.91998	3.22e-09	1.36e-07
GRMZM2G082032	344.843	1.73521	0.293132	-5.91955	3.23e-09	1.37e-07		Probable isoaspartyl peptidase/L-asparaginase 2
GRMZM2G023105	15.6434	-2.97119	0.502077	5.91781	3.26e-09	1.38e-07		Putative VHS/GAT domain containing family protein
GRMZM2G076313	205.495	1.91234	0.323194	-5.91699	3.28e-09	1.38e-07		Protein NRT1/ PTR FAMILY 8.3
GRMZM2G034815	8.85859	-3.53376	0.597284	5.91637	3.29e-09	1.38e-07		WAT1-related protein
GRMZM2G355450	231.946	-1.03129	0.174392	5.91362	3.35e-09	1.41e-07		Protein kinase superfamily protein
GRMZM2G110289	687.504	-1.03435	0.175111	5.90683	3.49e-09	1.46e-07		RNI-like superfamily protein
GRMZM2G047476	110.849	1.50975	0.255598	-5.90672	3.49e-09	1.46e-07		V-type proton ATPase subunit c4
GRMZM2G141735	23.4275	-2.38482	0.403776	5.90629	3.5e-09	1.46e-07		sec23/sec24 transport family protein
GRMZM2G077401	92.1429	1.65633	0.28068	-5.90113	3.61e-09	1.51e-07		Cytochrome b561 and DOMON domain-containing protein
GRMZM2G015648	20.4333	-2.51522	0.426477	5.89768	3.69e-09	1.54e-07
GRMZM2G057086	28.3446	2.25957	0.383167	-5.8971	3.7e-09	1.54e-07		Cytochrome P450 77A4
GRMZM2G342895	24.8899	-2.55014	0.432578	5.89521	3.74e-09	1.55e-07
GRMZM2G312877	3002.89	1.1946	0.202703	-5.89335	3.78e-09	1.57e-07		Lactoylglutathione lyase / glyoxalase I family protein
GRMZM2G152179	21.5618	2.60778	0.44252	-5.89302	3.79e-09	1.57e-07		Cytosolic sulfotransferase 17
GRMZM2G107754	256.047	1.07963	0.183873	-5.87158	4.32e-09	1.78e-07		Probable mannan synthase 7
GRMZM2G377904	369.13	1.28028	0.218138	-5.86915	4.38e-09	1.8e-07		Probable protein phosphatase 2C 48
GRMZM2G447989	96.2874	-2.37046	0.404431	5.86122	4.59e-09	1.89e-07		Pollen receptor-like kinase 4
GRMZM2G159937	34.6554	2.04598	0.349748	-5.84988	4.92e-09	2.01e-07	bHLH-transcription factor 57	DNA binding protein
GRMZM2G107922	12.05	-3.12363	0.534167	5.84766	4.99e-09	2.04e-07
GRMZM2G162396	133.146	2.02579	0.346571	-5.84523	5.06e-09	2.06e-07
GRMZM2G395247	11.1603	-3.12425	0.534509	5.84509	5.06e-09	2.06e-07
GRMZM2G135978	367.968	1.03978	0.177889	-5.84513	5.06e-09	2.06e-07		Protein TRANSPORT INHIBITOR RESPONSE 1
GRMZM2G081127	80.1481	-1.73577	0.297009	5.84418	5.09e-09	2.07e-07	SBP-transcription factor 9	Squamosa promoter-binding protein-like (SBP domain) transcription factor family protein
GRMZM2G035821	143.086	1.53175	0.262138	-5.8433	5.12e-09	2.07e-07		Probable BOI-related E3 ubiquitin-protein ligase 2
GRMZM2G121312	89.2939	1.99186	0.341213	-5.83757	5.3e-09	2.14e-07		DNA-damage-repair/toleration protein DRT100
AC205471.4_FG007	593.428	-2.07979	0.356445	5.83482	5.38e-09	2.17e-07		AtS40-3
GRMZM2G113796	84.99	1.55866	0.267392	-5.82913	5.57e-09	2.24e-07
GRMZM2G069092	86.4945	1.49362	0.256316	-5.82725	5.63e-09	2.26e-07
GRMZM2G300965	451.149	-1.44718	0.248435	5.8252	5.7e-09	2.29e-07		Respiratory burst oxidase homolog protein B
GRMZM2G042733	14.7093	3.3918	0.582363	-5.82421	5.74e-09	2.3e-07	intensifier1	Transcription factor TT8
GRMZM2G085845	270.801	2.0367	0.349845	-5.82173	5.82e-09	2.33e-07		Putative cytochrome P450 superfamily protein
GRMZM2G063478	18.5753	-2.8519	0.489962	5.82066	5.86e-09	2.34e-07
GRMZM2G076345	77.067	-3.29334	0.566254	5.81601	6.03e-09	2.39e-07		SAUR33-auxin-responsive SAUR family member
GRMZM2G093755	414.648	1.12693	0.193949	-5.81043	6.23e-09	2.47e-07		alpha/beta-Hydrolases superfamily protein
GRMZM2G116273	4688.42	-1.67865	0.289066	5.80716	6.35e-09	2.52e-07	glutathione-S-transferase1	Glutathione S-transferase 1
GRMZM2G041352	9.03359	-3.37866	0.581913	5.80613	6.39e-09	2.53e-07		Nuclease PA3
GRMZM2G115516	12.6727	-3.06448	0.528006	5.80388	6.48e-09	2.56e-07	TCP-transcription factor 5	Transcription factor TCP2
GRMZM5G831577	50.192	1.83402	0.316092	-5.80216	6.55e-09	2.58e-07		Ninja-family protein 5
GRMZM2G092198	48.3385	-1.64928	0.284514	5.79683	6.76e-09	2.66e-07	empty pericarp4	empty pericarp4
GRMZM2G380738	11.3475	-3.41692	0.589504	5.79627	6.78e-09	2.66e-07
GRMZM2G046480	22.3303	-2.26174	0.390381	5.79368	6.89e-09	2.7e-07		Vacuolar cation/proton exchanger 2
GRMZM2G181266	28.1347	2.40828	0.416082	-5.788	7.12e-09	2.79e-07		Very-long-chain (3R)-3-hydroxyacyl-CoA dehydratase PASTICCINO 2
GRMZM2G320298	658.052	1.68336	0.291098	-5.7828	7.35e-09	2.87e-07		Probable carboxylesterase 15
GRMZM2G090264	58.8239	-2.21238	0.382814	5.77927	7.5e-09	2.93e-07		Two-component response regulator ARR16
GRMZM2G058366	153.157	-1.27541	0.22095	5.77239	7.82e-09	3.04e-07
GRMZM2G021794	336.55	1.24884	0.216504	-5.76822	8.01e-09	3.11e-07		Fasciclin-like arabinogalactan protein 7
GRMZM2G393529	16.2973	2.75612	0.477815	-5.76818	8.01e-09	3.11e-07		OJ000126_13.10 protein; protein
GRMZM2G019515	816.361	1.3809	0.239504	-5.76569	8.13e-09	3.14e-07	Yucca6	Yucca6
GRMZM2G017670	10.8768	3.18116	0.551785	-5.76521	8.16e-09	3.14e-07
GRMZM2G091201	636.131	1.32969	0.231175	-5.75187	8.83e-09	3.4e-07	MYB-related-transcription factor 13	Putative MYB DNA-binding domain superfamily protein
GRMZM2G364528	16.5214	2.90343	0.505268	-5.74631	9.12e-09	3.5e-07
GRMZM2G181227	23.6232	2.23864	0.389964	-5.74063	9.43e-09	3.62e-07		3-hydroxyisobutyryl-CoA hydrolase 1
GRMZM2G127687	348.432	1.05099	0.183541	-5.72618	1.03e-08	3.92e-07		Putative inactive receptor-like protein kinase
GRMZM2G324903	219.003	1.12375	0.196415	-5.7213	1.06e-08	4.03e-07	sugars will eventually be exported transporter2	sugars will eventually be exported transporter2
GRMZM2G433579	180.944	1.58102	0.276758	-5.71264	1.11e-08	4.24e-07		Wall-associated receptor kinase-like 14
GRMZM2G324157	9.08066	3.09007	0.541089	-5.71083	1.12e-08	4.27e-07		protein; Protein kinase domain containing protein
GRMZM2G162250	85.1983	-2.03169	0.355983	5.70726	1.15e-08	4.35e-07	Zea mays ARGOS6	Zea mays ARGOS6
GRMZM2G061704	16.0007	-2.76897	0.485133	5.70765	1.15e-08	4.34e-07		Ankyrin repeat family protein
GRMZM2G147966	279.719	-1.67365	0.293231	5.70761	1.15e-08	4.34e-07		Riboflavin synthase-like superfamily protein
GRMZM2G449709	79.2037	1.53834	0.269653	-5.7049	1.16e-08	4.4e-07		senescence regulator
GRMZM2G003769	50.0885	2.23094	0.39125	-5.7021	1.18e-08	4.47e-07		Peroxisomal biogenesis factor 11 family protein
GRMZM2G052266	2576.56	1.01152	0.177508	-5.69844	1.21e-08	4.55e-07		Probable sarcosine oxidase
GRMZM2G152981	27.0274	2.29887	0.404094	-5.68894	1.28e-08	4.8e-07		Alcohol dehydrogenase-like 3
GRMZM2G119769	13.4505	2.73462	0.481	-5.68528	1.31e-08	4.89e-07		Snf1-related kinase interacting protein SKI1
GRMZM2G150434	27.2821	2.0469	0.36026	-5.68172	1.33e-08	4.98e-07		Peripheral-type benzodiazepine receptor
GRMZM2G086727	12.4136	-2.83995	0.500094	5.67883	1.36e-08	5.06e-07		Multicopper oxidase LPR2
GRMZM2G051288	210.307	-1.23179	0.216938	5.67808	1.36e-08	5.07e-07		Putative dual specificity protein phosphatase DSP8
GRMZM2G146173	393.404	1.30077	0.229163	-5.67616	1.38e-08	5.12e-07
GRMZM2G055802	28.3033	-2.17953	0.384031	5.6754	1.38e-08	5.13e-07		Bowman-Birk type trypsin inhibitor
GRMZM2G044576	9.18423	-3.22183	0.567614	5.67609	1.38e-08	5.12e-07	C2C2-GATA-transcription factor 13	Putative GATA transcription factor family protein
GRMZM2G395508	33.4872	2.44832	0.431544	-5.67339	1.4e-08	5.18e-07		UDP-glycosyltransferase 71B1
GRMZM2G053120	111187	1.13778	0.20097	-5.66143	1.5e-08	5.53e-07		Zein-alpha PMS1
AC233939.1_FG004	46.6711	1.73963	0.307445	-5.65833	1.53e-08	5.63e-07		Whole genome shotgun sequence of line PN40024 scaffold_36.assembly12x (Fragment)
GRMZM2G180889	119.874	1.22718	0.217203	-5.64993	1.61e-08	5.9e-07		Alpha-L-arabinofuranosidase 1
GRMZM2G128056	423.685	-1.00762	0.178589	5.64211	1.68e-08	6.16e-07		Serine carboxypeptidase-like 29
GRMZM2G353272	394069	1.18763	0.210819	-5.63341	1.77e-08	6.46e-07	floury4	floury4
GRMZM2G166208	7.40453	-3.38093	0.600506	5.63013	1.8e-08	6.57e-07		Spermidine hydroxycinnamoyl transferase
GRMZM2G093643	733.162	-1.0435	0.185382	5.62894	1.81e-08	6.61e-07
GRMZM2G135291	277.936	1.50863	0.268077	-5.62758	1.83e-08	6.65e-07		Metal-nicotianamine transporter YSL2
GRMZM2G062283	79.6889	-2.53354	0.450645	5.62202	1.89e-08	6.86e-07		Caltractin
GRMZM2G169825	182.046	1.69021	0.300882	-5.61749	1.94e-08	7.02e-07		BTB/POZ domain-containing protein
GRMZM2G501450	65.4395	1.55777	0.277415	-5.61533	1.96e-08	7.1e-07		Alpha-mannosidase I MNS5
GRMZM2G024315	188.829	-1.09224	0.194531	5.61472	1.97e-08	7.11e-07		Putative oxidoreductase%2C aldo/keto reductase family protein
GRMZM2G086714	52.403	1.48937	0.265303	-5.61385	1.98e-08	7.14e-07
GRMZM2G003526	10.8552	3.13534	0.558615	-5.61271	1.99e-08	7.18e-07		Sphinganine C4-monooxygenase 1
GRMZM2G373522	19.403	-2.64182	0.470733	5.61213	2e-08	7.19e-07		dehydrin3
GRMZM2G466229	71.3539	-1.53151	0.272952	5.61093	2.01e-08	7.23e-07		Auxin-responsive protein SAUR32
GRMZM2G164945	12.5402	-3.42163	0.611044	5.59965	2.15e-08	7.71e-07		Alpha-L-fucosidase 1
GRMZM2G176748	487.552	-1.52327	0.272106	5.59807	2.17e-08	7.77e-07		Protein MARD1
GRMZM5G831102	30.8791	-2.41008	0.430568	5.59744	2.18e-08	7.78e-07		Gibberellin receptor GID1L2
GRMZM2G464137	134.489	1.82274	0.32567	-5.59688	2.18e-08	7.8e-07		Methylthioribose kinase
GRMZM2G000686	20.738	-2.31638	0.414149	5.5931	2.23e-08	7.96e-07	nuclear transcription factor y subunit a1	nuclear transcription factor y subunit a1
GRMZM2G302639	44.8163	-1.60589	0.287136	5.59278	2.23e-08	7.96e-07	agrr21	Protein CURVATURE THYLAKOID 1C chloroplastic
GRMZM2G079089	3320.05	-1.04205	0.186352	5.59184	2.25e-08	7.99e-07		thioredoxin h homolog3
GRMZM2G127143	55.0651	-1.76756	0.316251	5.58912	2.28e-08	8.11e-07		Expressed protein; protein
GRMZM2G034206	49.1643	2.34723	0.420282	-5.58489	2.34e-08	8.3e-07		Beta-13-N-Acetylglucosaminyltransferase family protein
GRMZM2G039166	275.586	1.80027	0.322748	-5.57794	2.43e-08	8.61e-07	homocysteine S-methyltransferase4	homocysteine S-methyltransferase4
GRMZM2G047626	10.949	-3.10581	0.557792	5.56804	2.58e-08	9.1e-07	MYB-transcription factor 6	Transcription factor MYB48
GRMZM2G059634	10.6765	3.18313	0.572284	-5.56216	2.66e-08	9.39e-07		Putative DUF26 domain family protein
AC234171.1_FG003	84.6608	1.2197	0.219604	-5.55407	2.79e-08	9.8e-07		Putative clathrin assembly protein
GRMZM2G066432	9.5767	-3.07609	0.553816	5.55435	2.79e-08	9.79e-07		Receptor-like kinase LIP2
GRMZM2G036120	50.7159	2.08499	0.375544	-5.55191	2.83e-08	9.9e-07		ENTH/VHS family protein
GRMZM2G022945	47.5741	-1.90578	0.343492	5.54825	2.89e-08	1.01e-06	PHD-transcription factor 6	BRCT domain-containing protein
GRMZM2G025959	37.4162	2.01667	0.363545	-5.54724	2.9e-08	1.01e-06		Expressed protein; Mannose-specific jacalin-related lectin; protein
GRMZM2G126765	14.4735	-2.91289	0.525752	5.54043	3.02e-08	1.05e-06		Probable tyrosine-protein phosphatase
GRMZM2G057907	242.586	1.53452	0.277066	-5.53846	3.05e-08	1.06e-06		Catalytic/ protein phosphatase type 2C
AC234160.1_FG003	47.0113	2.1893	0.395343	-5.53774	3.06e-08	1.07e-06		Beta-glucosidase 44
GRMZM2G128515	174.449	-1.10173	0.199096	5.53367	3.14e-08	1.09e-06		Major facilitator superfamily protein
GRMZM2G396248	109.797	-1.87644	0.339177	5.53232	3.16e-08	1.1e-06		Putative cytochrome P450 superfamily protein
GRMZM2G089952	58.993	1.93465	0.349886	-5.52937	3.21e-08	1.11e-06		Sec14p-like phosphatidylinositol transfer family protein
GRMZM2G070563	8.46648	3.1898	0.577451	-5.52393	3.31e-08	1.15e-06		Protein PIN-LIKES 7
AC203394.3_FG004	28.1401	-2.47115	0.447389	5.52349	3.32e-08	1.15e-06
GRMZM5G872499	62.0963	-2.43738	0.441544	5.52013	3.39e-08	1.17e-06
GRMZM2G041994	470.525	1.06046	0.19243	-5.51089	3.57e-08	1.23e-06
GRMZM2G024466	94.7263	-1.94772	0.353614	5.50804	3.63e-08	1.24e-06	dicer-like4	dicer-like 103
GRMZM5G800518	33.583	2.39556	0.435181	-5.50474	3.7e-08	1.27e-06
GRMZM2G170843	35.0235	-1.9395	0.352353	5.50444	3.7e-08	1.27e-06		Ubiquitin domain-containing protein DSK2b
GRMZM2G358161	12.6378	-3.15717	0.574234	5.49806	3.84e-08	1.31e-06		Probable aquaporin NIP5-1
GRMZM2G178227	622.033	1.12339	0.204388	-5.49637	3.88e-08	1.32e-06		Splicing factor SF3a60 homolog
GRMZM2G702825	176.273	1.11625	0.203184	-5.49377	3.93e-08	1.34e-06
GRMZM2G057535	2379.47	1.03106	0.187712	-5.4928	3.96e-08	1.34e-06		Elongation factor 1-alpha
GRMZM2G416677	210.912	-1.17307	0.21378	5.48725	4.08e-08	1.38e-06
GRMZM2G084899	107.692	1.40285	0.256188	-5.47588	4.35e-08	1.47e-06		UPF0503 protein chloroplastic
GRMZM2G156794	8.19849	-3.3187	0.606554	5.4714	4.46e-08	1.51e-06		Protein NRT1/ PTR FAMILY 7.2
GRMZM2G075368	321.708	1.01374	0.185454	-5.46629	4.6e-08	1.54e-06		Protein EIN4
GRMZM2G463996	284.351	1.23015	0.225397	-5.45772	4.82e-08	1.62e-06		UDP-glycosyltransferase 76C1
GRMZM2G067735	104.369	-1.64085	0.300676	5.45719	4.84e-08	1.62e-06		DNA repair protein REV1
GRMZM2G051943	114.52	-2.21138	0.405228	5.45711	4.84e-08	1.62e-06	chitinase A1	Endochitinase A
GRMZM2G451224	77.2771	3.23735	0.59368	-5.45303	4.95e-08	1.65e-06	photosystem I H subunit1	photosystem I H subunit1
GRMZM5G821267	24.5598	-2.12933	0.390475	5.45318	4.95e-08	1.65e-06		U-box domain-containing protein 7
GRMZM2G146240	188.066	1.2493	0.229115	-5.45271	4.96e-08	1.65e-06		Probable anion transporter 6 chloroplastic
GRMZM2G132185	118.851	-1.69489	0.311145	5.44728	5.11e-08	1.7e-06	AP2-EREBP-transcription factor 83	Putative AP2/EREBP transcription factor superfamily protein
GRMZM2G075386	45.9221	2.51193	0.461771	-5.43978	5.33e-08	1.77e-06		Acanthoscurrin-2
GRMZM2G110298	750.22	-1.14109	0.210067	5.43204	5.57e-08	1.84e-06		Acyl carrier protein
GRMZM2G395778	32.6752	1.98027	0.36483	-5.42793	5.7e-08	1.88e-06		Cysteine-rich receptor-like protein kinase 37
GRMZM2G062045	213.751	1.22011	0.224863	-5.42601	5.76e-08	1.9e-06		Phosphatidylinositol 4-phosphate 5-kinase 2
GRMZM2G020631	98.9614	-1.25392	0.23138	5.41933	5.98e-08	1.97e-06		Probable aldo-keto reductase 4
GRMZM2G049077	270.992	1.30799	0.241434	-5.41757	6.04e-08	1.98e-06
GRMZM2G348664	31.271	-1.82775	0.337398	5.4172	6.05e-08	1.99e-06
GRMZM2G417072	40.8851	-2.02328	0.373539	5.41651	6.08e-08	1.99e-06		Probable GTP diphosphokinase RSH2 chloroplastic
GRMZM2G028492	111.606	1.14601	0.211591	-5.41612	6.09e-08	1.99e-06		Zinc finger CCCH domain-containing protein 6
GRMZM2G371167	122.838	1.56701	0.289538	-5.41211	6.23e-08	2.04e-06		response to low sulfur 3
GRMZM5G835516	6.87164	-3.27204	0.604656	5.41141	6.25e-08	2.04e-06
GRMZM2G001898	1622.68	1.06929	0.197819	-5.4054	6.47e-08	2.11e-06		Methylmalonate-semialdehyde dehydrogenase [acylating] mitochondrial
GRMZM5G899512	225.274	1.36126	0.25193	-5.40332	6.54e-08	2.13e-06
AC189750.4_FG004	664.493	1.14397	0.211833	-5.40035	6.65e-08	2.16e-06	adenosine 5'-phosphosulfate reductase-like1	adenosine 5'-phosphosulfate reductase-like1
GRMZM2G105822	135.456	-1.42992	0.264904	5.39787	6.74e-08	2.19e-06	FHA-transcription factor 12	Kinetoplast-associated protein
GRMZM2G083094	8.93975	-3.09026	0.573062	5.39254	6.95e-08	2.25e-06		Major facilitator superfamily protein
GRMZM2G110816	85.8253	-1.8077	0.335291	5.39146	6.99e-08	2.26e-06		UDP-glycosyltransferase 82A1
GRMZM2G137399	8.74283	3.06535	0.570724	-5.37098	7.83e-08	2.53e-06		GDSL esterase/lipase
GRMZM2G099593	9.05479	3.237	0.602759	-5.3703	7.86e-08	2.54e-06	WRKY-transcription factor 24	Probable WRKY transcription factor 30
GRMZM2G358153	31.1681	1.94417	0.362437	-5.36417	8.13e-08	2.62e-06		Chitinase 2
GRMZM2G007185	219.998	1.34454	0.250688	-5.3634	8.17e-08	2.63e-06		Probable beta-13-galactosyltransferase 4
GRMZM2G479885	1744.22	1.5219	0.284188	-5.35526	8.54e-08	2.74e-06	octopine synthase binding factor1	octopine synthase binding factor1
GRMZM2G039212	10.3652	-2.82655	0.528306	5.35021	8.79e-08	2.81e-06
GRMZM2G047533	26.6768	2.00911	0.375561	-5.34962	8.81e-08	2.82e-06		Triacylglycerol lipase 2
GRMZM2G126302	815.607	-1.14388	0.213943	5.34668	8.96e-08	2.86e-06
GRMZM2G316345	19.8709	-2.31697	0.433872	5.34022	9.28e-08	2.96e-06
GRMZM2G042692	477.99	1.58416	0.296753	-5.33831	9.38e-08	2.99e-06		farnesylated protein 3
GRMZM2G451506	336.27	-1.1613	0.217585	5.33723	9.44e-08	3e-06		Plant mobile domain protein family
GRMZM2G090168	46.9172	1.54672	0.290071	-5.33221	9.7e-08	3.08e-06		Transducin/WD40 repeat-like superfamily protein
GRMZM2G074987	11.6732	2.86322	0.53711	-5.3308	9.78e-08	3.1e-06		from the Czech 'roh' meaning 'corner'
GRMZM2G127342	8.21822	3.21279	0.602815	-5.32964	9.84e-08	3.11e-06		Lysine histidine transporter 2
GRMZM2G464393	35.0544	1.98904	0.373473	-5.32579	1.01e-07	3.17e-06		Outer arm dynein light chain 1 protein
GRMZM2G015703	256.551	1.12677	0.211761	-5.32096	1.03e-07	3.25e-06		CDPK-related kinase 1
GRMZM2G128315	136.098	1.4826	0.278797	-5.31785	1.05e-07	3.3e-06		Putative leucine-rich repeat receptor-like protein kinase family protein
GRMZM2G037875	91.6574	1.3668	0.257421	-5.30961	1.1e-07	3.44e-06		Molybdenum cofactor sulfurase family protein
GRMZM2G143397	20.3798	-2.77164	0.522535	5.30422	1.13e-07	3.54e-06
GRMZM2G063156	14.7061	2.74609	0.518662	-5.29457	1.19e-07	3.72e-06
GRMZM2G385619	33.421	-1.9299	0.364481	5.29494	1.19e-07	3.72e-06		Ubiquitin carboxyl-terminal hydrolase
GRMZM2G479665	205.374	1.12756	0.213142	-5.29019	1.22e-07	3.8e-06		Probable protein phosphatase 2C 68
GRMZM2G143640	106.206	2.19223	0.414525	-5.28854	1.23e-07	3.83e-06	MYB-related-transcription factor 55	Putative MYB DNA-binding domain superfamily protein
GRMZM2G125387	456.943	1.05122	0.198808	-5.28762	1.24e-07	3.84e-06		Potassium transporter 8
GRMZM2G410152	59.1577	2.28796	0.432971	-5.28432	1.26e-07	3.91e-06		Oleosin Zm-II
GRMZM2G328988	127.367	-1.28117	0.24252	5.28275	1.27e-07	3.93e-06		E3 ubiquitin-protein ligase UPL4
GRMZM2G169628	99.3779	1.15979	0.219533	-5.28298	1.27e-07	3.93e-06		UDP-glycosyltransferase 85A7
GRMZM5G803355	16.343	-2.54643	0.482248	5.28034	1.29e-07	3.97e-06	MYB-transcription factor 51	Myb-like DNA-binding domain containing protein
GRMZM2G543629	86.3749	1.49294	0.282715	-5.28072	1.29e-07	3.96e-06	sigma factor 1B	sigma factor 1B
GRMZM2G104390	203.584	1.32978	0.252219	-5.27232	1.35e-07	4.14e-06	C2C2-GATA-transcription factor 2	GATA transcription factor 16
GRMZM2G148930	84.6907	-3.10285	0.589583	5.26279	1.42e-07	4.35e-06		senescence associated gene 20
GRMZM2G111421	60.59	1.73272	0.329383	-5.26049	1.44e-07	4.4e-06		Gibberellin receptor GID1L2
AC233979.1_FG007	128.456	-1.11518	0.212084	5.25822	1.45e-07	4.45e-06		OSJNBa0013K16.16 protein; protein
GRMZM2G037015	461.939	1.51015	0.287237	-5.2575	1.46e-07	4.45e-06		PIF / Ping-Pong family of plant transposases
GRMZM2G433162	66.1516	-1.76585	0.336196	5.25243	1.5e-07	4.57e-06		Amino acid permease 2
GRMZM2G110287	100.855	1.15457	0.219917	-5.25003	1.52e-07	4.63e-06		Lipid phosphate phosphatase epsilon 2 chloroplastic
GRMZM2G052666	311.348	1.01981	0.194641	-5.23945	1.61e-07	4.89e-06		Peptide methionine sulfoxide reductase
GRMZM5G885285	243.51	-1.15038	0.219596	5.23864	1.62e-07	4.91e-06		Exocyst complex subunit Sec15-like family protein
GRMZM2G023872	6864.03	1.10399	0.21085	-5.23592	1.64e-07	4.98e-06	scarecrow-like1	scarecrow-like1
GRMZM2G098460	27.2202	-2.15656	0.412097	5.23315	1.67e-07	5.05e-06		chaperone protein dnaJ-related
GRMZM2G042494	21.7651	2.10601	0.402481	-5.23257	1.67e-07	5.06e-06	NAC-transcription factor 81	GRAB2 protein%3B Putative NAC domain transcription factor superfamily protein
GRMZM2G014981	110.58	1.31746	0.251828	-5.2316	1.68e-07	5.08e-06		Probable 1-acyl-sn-glycerol-3-phosphate acyltransferase 4
GRMZM2G079962	232.404	1.92203	0.367529	-5.22959	1.7e-07	5.12e-06
GRMZM2G062673	43.3705	2.23126	0.42667	-5.22948	1.7e-07	5.12e-06		Calmodulin-like protein 2
GRMZM2G047255	56.4715	1.57295	0.301222	-5.22191	1.77e-07	5.32e-06		Tetratricopeptide repeat (TPR)-like superfamily protein
GRMZM2G031400	141.552	-1.31038	0.250998	5.2207	1.78e-07	5.35e-06		Protein kinase superfamily protein
GRMZM2G353553	6.48524	-3.17124	0.608302	5.21327	1.86e-07	5.56e-06	bZIP-transcription factor 78	Basic-leucine zipper (bZIP) transcription factor family protein
GRMZM2G041163	69.0893	1.66154	0.318898	-5.21027	1.89e-07	5.64e-06
GRMZM2G177052	33.8948	-1.63274	0.313766	5.2037	1.95e-07	5.83e-06		Protein UPSTREAM OF FLC
GRMZM2G138410	125.754	1.19471	0.229618	-5.20305	1.96e-07	5.85e-06		UDP-glucose 4-epimerase 4
GRMZM2G092125	728.433	1.03541	0.199117	-5.19999	1.99e-07	5.94e-06	plasma membrane intrinsic protein2	Aquaporin PIP2-2
GRMZM2G114337	158.041	-1.24429	0.239383	5.19789	2.02e-07	6e-06		Core-2/I-branching beta-16-N-acetylglucosaminyltransferase family protein
GRMZM2G022413	170.816	1.58444	0.305395	-5.18817	2.12e-07	6.3e-06		Peptide methionine sulfoxide reductase
GRMZM2G406170	1796.09	-1.20955	0.233163	5.18759	2.13e-07	6.3e-06	BURP domain-containing protein-RD22-like9	BURP domain protein RD22
GRMZM2G136300	28.8967	2.18637	0.421787	-5.18359	2.18e-07	6.43e-06		Amino acid permease 6
GRMZM5G873767	101.908	1.95927	0.378101	-5.18188	2.2e-07	6.48e-06		GDSL esterase/lipase
GRMZM2G480607	33.6001	-1.96664	0.379683	5.17969	2.22e-07	6.55e-06		Protein kinase protein with adenine nucleotide alpha hydrolases-like domain
GRMZM2G146315	75.4545	1.69347	0.327068	-5.17773	2.25e-07	6.61e-06		Protein kinase domain containing protein
GRMZM2G452887	246.773	1.31681	0.254391	-5.17631	2.26e-07	6.65e-06
GRMZM2G074138	24.9361	-1.9831	0.383123	5.17614	2.27e-07	6.65e-06		Probable esterase KAI2
GRMZM2G367459	27.0831	2.24712	0.434458	-5.17223	2.31e-07	6.79e-06
GRMZM2G057006	26.4512	-1.89749	0.36703	5.16983	2.34e-07	6.87e-06		OSJNBa0088K19.7 protein
GRMZM2G055151	26.5064	-2.83874	0.549405	5.16694	2.38e-07	6.97e-06
GRMZM2G141535	128.865	1.57498	0.305003	-5.1638	2.42e-07	7.06e-06	aldehyde oxidase1	aldehyde oxidase1
GRMZM5G821411	48.8601	1.44763	0.28049	-5.16109	2.46e-07	7.15e-06
GRMZM2G128935	238.383	1.24999	0.242297	-5.15891	2.48e-07	7.23e-06		Chloroplastic quinone-oxidoreductase
GRMZM2G093705	10.1028	-2.78894	0.540746	5.15757	2.5e-07	7.27e-06		ATPase
GRMZM2G035421	650.321	1.17539	0.228004	-5.15511	2.53e-07	7.35e-06		Putative phospholipase%2C patatin family protein
GRMZM2G144180	61.8258	-1.31029	0.254188	5.15481	2.54e-07	7.36e-06		DUF538 family protein
GRMZM2G075333	35.4915	2.35851	0.457647	-5.15356	2.56e-07	7.4e-06	coumarate ligase1	4-coumarate--CoA ligase 1
GRMZM5G858249	41.9705	-1.68362	0.326717	5.15315	2.56e-07	7.4e-06		Glucan endo-13-beta-glucosidase 7
GRMZM2G170049	107.981	2.04586	0.397173	-5.15105	2.59e-07	7.48e-06	MYB-transcription factor 26	myb domain protein 19
GRMZM2G037342	13.7119	-2.36031	0.458232	5.15089	2.59e-07	7.48e-06		Sodium/hydrogen exchanger
GRMZM2G101605	19.1126	-2.19943	0.42723	5.14812	2.63e-07	7.58e-06
GRMZM2G315848	30.1678	-2.03473	0.395621	5.14314	2.7e-07	7.76e-06		Nucleotide pyrophosphatase/phosphodiesterase
GRMZM2G149700	16.4593	2.6129	0.508317	-5.1403	2.74e-07	7.87e-06
GRMZM2G169363	303.189	-1.1428	0.222354	5.13956	2.75e-07	7.88e-06		Mitochondrial substrate carrier family protein
AC149475.2_FG002	64.4417	-1.29507	0.252319	5.13268	2.86e-07	8.15e-06		HR-like lesion-inducing protein-related
GRMZM2G311401	31.442	-2.20447	0.429535	5.13222	2.86e-07	8.16e-06		Probable peptide/nitrate transporter
GRMZM2G118345	139.97	2.77039	0.539986	-5.13048	2.89e-07	8.22e-06		phenylalanine ammonia lyase6
GRMZM2G052509	79.9816	1.56371	0.305064	-5.12586	2.96e-07	8.41e-06		Ras-related protein RABA3
GRMZM2G348512	11.6181	-2.65654	0.518916	5.11941	3.06e-07	8.68e-06	carbonic anhydrase3	carbonic anhydrase3
GRMZM2G031177	258.756	1.18504	0.231745	-5.11353	3.16e-07	8.94e-06		Protein DETOXIFICATION 27
GRMZM2G022632	395.241	1.00817	0.197222	-5.11184	3.19e-07	9.01e-06
GRMZM2G009080	75.43	-1.77921	0.348114	5.11099	3.2e-07	9.04e-06		OSJNBa0013K16.15 protein; protein
GRMZM2G031733	3046.45	1.39539	0.273166	-5.10822	3.25e-07	9.16e-06
GRMZM2G137326	18.4645	2.22735	0.436149	-5.10685	3.28e-07	9.22e-06
GRMZM2G149201	201.53	1.38464	0.271449	-5.10093	3.38e-07	9.5e-06		Leucine-rich repeat extensin-like protein 3
GRMZM2G025109	23.5916	2.22797	0.436846	-5.10012	3.39e-07	9.52e-06		Cysteine/Histidine-rich C1 domain family protein
GRMZM2G104332	44.0001	2.49239	0.488693	-5.10011	3.39e-07	9.52e-06		plant/MUD21-2 protein
GRMZM2G420733	68.9546	1.44642	0.28389	-5.09501	3.49e-07	9.77e-06		Dirigent protein 11
GRMZM2G070369	7.31484	2.99336	0.587929	-5.09137	3.55e-07	9.95e-06
GRMZM2G179777	15.6485	-2.53195	0.497349	5.0909	3.56e-07	9.96e-06		Triacylglycerol lipase
GRMZM2G045239	550.081	1.02339	0.201143	-5.08787	3.62e-07	1.01e-05
GRMZM2G141299	43.4822	1.97492	0.388142	-5.08814	3.62e-07	1.01e-05	WRKY-transcription factor 103	Probable WRKY transcription factor 69
GRMZM2G150319	69.729	-1.63384	0.321289	5.08527	3.67e-07	1.02e-05		O-fucosyltransferase family protein
GRMZM5G878322	13.8306	-2.60919	0.514159	5.07466	3.88e-07	1.08e-05
GRMZM2G099666	72.5499	1.77153	0.349303	-5.07162	3.94e-07	1.09e-05		Acyl-coenzyme A oxidase
GRMZM2G104942	95.3612	-1.54282	0.304188	5.07192	3.94e-07	1.09e-05		Putative glycerol-3-phosphate transporter 1
GRMZM2G389301	9.50268	2.98748	0.589383	-5.06883	4e-07	1.11e-05		EID1-like F-box protein 3
GRMZM2G326235	130.855	-1.73845	0.343088	5.06707	4.04e-07	1.12e-05
GRMZM2G170552	88.3255	-2.89236	0.571801	5.05834	4.23e-07	1.17e-05		Putative CBL-interacting protein kinase family protein
GRMZM2G014499	40.4614	1.79372	0.354959	-5.05331	4.34e-07	1.2e-05		Subtilisin-like protease SBT5.6
GRMZM2G322819	10.5848	-3.12374	0.618551	5.0501	4.42e-07	1.21e-05		Prolyl oligopeptidase family protein
GRMZM2G171423	9.27643	-2.9665	0.58764	5.04815	4.46e-07	1.23e-05		SPX domain-containing protein 1
GRMZM5G869788	92.9477	-1.57462	0.312088	5.04545	4.52e-07	1.24e-05		Glycosyltransferase family 61 protein
GRMZM2G022266	80.3768	1.55463	0.308219	-5.04391	4.56e-07	1.25e-05		Transferase%2C transferring glycosyl groups
AC233863.1_FG002	11.8855	-2.68803	0.533245	5.04089	4.63e-07	1.27e-05
GRMZM2G125020	397.423	1.25866	0.249675	-5.04119	4.63e-07	1.26e-05		Protein MARD1
GRMZM2G481261	152.971	1.14534	0.227233	-5.04037	4.65e-07	1.27e-05		Electron carrier/ electron transporter/ iron ion binding protein
GRMZM5G865943	276.254	1.72549	0.342469	-5.03837	4.7e-07	1.28e-05		phospholipase D17
GRMZM2G126371	112.973	1.17684	0.234249	-5.0239	5.06e-07	1.37e-05		Esterase PIR7A
GRMZM2G309126	5.60425	-3.05951	0.610366	5.01259	5.37e-07	1.45e-05		Germacrene A synthase long form
GRMZM2G107931	178.004	-1.75998	0.351304	5.00984	5.45e-07	1.47e-05
GRMZM2G108076	865.031	1.15554	0.230666	-5.00957	5.46e-07	1.47e-05
GRMZM2G120918	48.7988	1.4583	0.291133	-5.00906	5.47e-07	1.47e-05
GRMZM2G050882	36.8602	-2.01644	0.402815	5.00587	5.56e-07	1.49e-05
GRMZM2G053177	121.119	-1.46969	0.293687	5.00428	5.61e-07	1.51e-05
GRMZM2G137352	41.1336	1.78996	0.357774	-5.00305	5.64e-07	1.51e-05		Remorin
GRMZM2G078379	194.764	-1.4858	0.297066	5.00158	5.69e-07	1.52e-05		Zinc finger CCCH domain-containing protein 19
GRMZM2G063737	52.2217	-1.40696	0.281558	4.99705	5.82e-07	1.55e-05		Dynamin-related protein 5A
GRMZM2G108997	77.306	1.31609	0.263477	-4.9951	5.88e-07	1.57e-05
GRMZM2G091228	31.9757	-1.80854	0.362221	4.99292	5.95e-07	1.58e-05		Glutathione gamma-glutamylcysteinyltransferase 2
GRMZM2G077279	31.152	-1.57877	0.316205	4.99285	5.95e-07	1.58e-05		TRAM LAG1 and CLN8 (TLC) lipid-sensing domain containing protein
GRMZM2G122223	54.0382	1.59518	0.320065	-4.98391	6.23e-07	1.65e-05		RING/U-box superfamily protein
GRMZM2G018193	856.468	1.65662	0.33244	-4.98321	6.25e-07	1.66e-05
GRMZM2G102845	128.774	-1.2449	0.249916	4.98129	6.32e-07	1.67e-05	ARF-transcription factor 20	Auxin response factor 20
GRMZM2G135085	24.3991	-1.804	0.362213	4.98049	6.34e-07	1.68e-05		3-hydroxy-3-methylglutaryl-coenzyme A reductase 2
GRMZM2G042818	54.739	1.28422	0.257853	-4.98042	6.34e-07	1.68e-05		3-hydroxyisobutyryl-CoA hydrolase-like protein 5
GRMZM2G378547	12.5637	-2.35628	0.473254	4.97889	6.4e-07	1.69e-05		PTI1-like tyrosine-protein kinase 3
GRMZM2G470454	247.271	1.31863	0.264872	-4.97837	6.41e-07	1.69e-05		Protein NRT1/ PTR FAMILY 5.10
AC183950.2_FG003	10.0464	-2.60246	0.522812	4.97782	6.43e-07	1.69e-05		Histone deacetylase HDT1
AC198169.4_FG004	651.202	1.00993	0.202935	-4.97665	6.47e-07	1.7e-05		DEAD-box ATP-dependent RNA helicase 47 mitochondrial
GRMZM2G102985	95.0213	-1.38212	0.277905	4.97336	6.58e-07	1.72e-05
GRMZM2G156310	86.8506	1.22432	0.246254	-4.97178	6.63e-07	1.74e-05		Probable carboxylesterase 2
GRMZM2G108780	1156.36	-1.0462	0.210451	4.97121	6.65e-07	1.74e-05		Profilin-4
GRMZM2G347488	8.744	2.76274	0.555857	-4.97023	6.69e-07	1.75e-05
GRMZM2G159632	372.496	1.55374	0.312884	-4.96586	6.84e-07	1.78e-05	sulfate permease1	sulfate permease1
GRMZM2G171559	37.2913	1.90295	0.383218	-4.96571	6.85e-07	1.78e-05
GRMZM2G081639	128.086	-1.19546	0.240762	4.96531	6.86e-07	1.78e-05		DNA polymerase zeta catalytic subunit
GRMZM2G461936	29.2556	-2.02869	0.40867	4.96412	6.9e-07	1.79e-05	argonaute108	argonaute108
GRMZM5G828488	344.91	-3.01235	0.608803	4.94798	7.5e-07	1.94e-05		Ids4-like protein
GRMZM2G110369	34.0552	-1.93973	0.39205	4.94765	7.51e-07	1.94e-05		Protein DOWNY MILDEW RESISTANCE 6
GRMZM2G129889	57.3037	-1.40439	0.283953	4.94586	7.58e-07	1.96e-05	topoisomerase-like enzyme1	topoisomerase-like enzyme1
GRMZM2G172297	2225.45	1.00817	0.204208	-4.93699	7.93e-07	2.05e-05	bHLH-transcription factor 96	Transcription factor ICE1
GRMZM2G148270	122.325	-1.06245	0.215259	4.93569	7.99e-07	2.06e-05		CRP7 - Cysteine-rich family protein precursor expressed
GRMZM2G015727	66.9948	-1.30591	0.264597	4.93546	8e-07	2.06e-05		OSJNBa0067K08.20 protein; protein
GRMZM2G010474	20.0286	-2.10215	0.426424	4.92972	8.23e-07	2.12e-05		Protein MIZU-KUSSEI 1
GRMZM2G136960	29.2585	2.01056	0.408011	-4.92772	8.32e-07	2.14e-05
GRMZM2G368827	277.863	1.24991	0.253715	-4.92642	8.38e-07	2.15e-05	sugars will eventually be exported transporter11	sugars will eventually be exported transporter11
GRMZM2G405133	27.175	-1.771	0.360256	4.91594	8.84e-07	2.26e-05
GRMZM2G147288	139.18	-1.18463	0.241159	4.91225	9e-07	2.3e-05		T-complex protein 11
GRMZM2G320269	29.5605	-2.23853	0.456287	4.90597	9.3e-07	2.38e-05		Peroxidase 1
AC230013.2_FG002	8.80558	-2.78142	0.567293	4.90296	9.44e-07	2.41e-05		Peroxidase 19
GRMZM2G420012	8.83603	-2.80966	0.573134	4.90228	9.47e-07	2.42e-05		RING-H2 finger protein ATL2L
GRMZM2G150107	5.70641	2.94732	0.601493	-4.90002	9.58e-07	2.44e-05
GRMZM2G056772	632.546	1.48824	0.303722	-4.90001	9.58e-07	2.44e-05		senescence associated gene 20
GRMZM2G179329	82.5686	1.32141	0.269816	-4.89746	9.71e-07	2.47e-05
GRMZM2G002131	396.195	1.25055	0.256115	-4.88277	1.05e-06	2.65e-05	HSF-transcription factor 1	Heat stress transcription factor B-3
GRMZM2G005499	11.8838	-2.36689	0.484756	4.88264	1.05e-06	2.65e-05		Probable sugar phosphate/phosphate translocator
GRMZM5G860072	29.1	2.56193	0.525864	-4.87185	1.11e-06	2.79e-05		3-oxo-5-alpha-steroid 4-dehydrogenase family protein
GRMZM2G018436	139.497	1.73769	0.357058	-4.86668	1.13e-06	2.86e-05	NAC-transcription factor 126	NAC domain-containing protein 77
GRMZM2G016805	42.8001	-1.41667	0.291094	4.86672	1.13e-06	2.86e-05		Probable protein S-acyltransferase 7
GRMZM2G095826	104.209	1.21047	0.248858	-4.86411	1.15e-06	2.89e-05		Ferredoxin-3 chloroplastic
GRMZM2G443445	222.643	-1.63489	0.336197	4.86291	1.16e-06	2.9e-05
GRMZM2G009854	40.1595	-1.80865	0.3721	4.86064	1.17e-06	2.92e-05
GRMZM2G144668	43.9246	1.56535	0.322017	-4.86109	1.17e-06	2.92e-05		1-aminocyclopropane-1-carboxylate oxidase
GRMZM2G060210	154.707	1.14996	0.236784	-4.85658	1.19e-06	2.97e-05		HXXXD-type acyl-transferase family protein
GRMZM2G060194	157.808	1.37558	0.283434	-4.85326	1.21e-06	3.01e-05		Glycerophosphodiester phosphodiesterase GDPDL3
GRMZM2G081930	24.5921	-2.31734	0.477703	4.851	1.23e-06	3.04e-05	NAC-transcription factor 36	NAC domain-containing protein 21/22
GRMZM2G148534	8.13217	-2.77092	0.571745	4.84642	1.26e-06	3.11e-05		Fasciclin-like arabinogalactan protein 2
GRMZM2G354209	86.7718	1.99453	0.41166	-4.8451	1.27e-06	3.12e-05		Auxin-responsive protein SAUR71
GRMZM2G368610	8.41215	2.97608	0.615174	-4.83778	1.31e-06	3.23e-05		Phospholipase A1-Ibeta2 chloroplastic
GRMZM2G146004	7.13551	-2.81452	0.582345	4.83308	1.34e-06	3.31e-05		Zinc inducible protein
GRMZM5G804976	448.073	-1.00699	0.208395	4.83212	1.35e-06	3.32e-05		Callose synthase 11
GRMZM2G126900	31.2923	1.63118	0.337577	-4.83202	1.35e-06	3.32e-05		Inositol oxygenase 2
GRMZM2G374074	274.905	1.57134	0.325269	-4.83089	1.36e-06	3.33e-05
GRMZM2G353266	80.1197	1.97948	0.409793	-4.83043	1.36e-06	3.34e-05		Embryonic protein DC-8
GRMZM2G141136	164.139	-1.76187	0.364851	4.82903	1.37e-06	3.36e-05
GRMZM2G083150	388.823	1.19625	0.248411	-4.81559	1.47e-06	3.58e-05
GRMZM2G117608	6.32227	-2.89028	0.601055	4.80867	1.52e-06	3.69e-05		MLO-like protein 1
GRMZM2G066775	33.8732	1.84042	0.383067	-4.80444	1.55e-06	3.77e-05		WAT1-related protein
GRMZM2G039864	14.5024	-2.20983	0.460443	4.79936	1.59e-06	3.86e-05
GRMZM2G432662	214.37	-1.09211	0.22797	4.79056	1.66e-06	4.02e-05		PRA1 family protein B4
GRMZM2G051921	67.8226	2.08894	0.436081	-4.79027	1.67e-06	4.02e-05	GRMZM2G051921	Endochitinase EP3
GRMZM2G431157	109.287	1.13707	0.23753	-4.78706	1.69e-06	4.09e-05	JUMONJI-transcription factor 8	Lysine-specific demethylase REF6
GRMZM2G048010	5.71978	-2.94483	0.616065	4.78007	1.75e-06	4.22e-05		Exostosin family protein
GRMZM2G467907	20.9718	1.75566	0.367377	-4.77892	1.76e-06	4.24e-05		Polyadenylate-binding protein RBP47B
GRMZM2G305856	143.65	1.25455	0.262609	-4.77727	1.78e-06	4.27e-05	MYB-transcription factor 21	Putative MYB DNA-binding domain superfamily protein
GRMZM2G014705	244.885	-1.1357	0.237936	4.77315	1.81e-06	4.35e-05		early nodulin-related
GRMZM2G134341	164.531	-1.16609	0.244399	4.77123	1.83e-06	4.39e-05		Protein ESKIMO 1
GRMZM2G053749	10.5082	2.56203	0.537365	-4.76775	1.86e-06	4.45e-05		Pollen allergen Phl p 2
GRMZM2G179638	212.02	1.08709	0.228016	-4.76761	1.86e-06	4.45e-05		RPGR ORF15 isoform
GRMZM5G854533	37.4831	-1.45482	0.30515	4.76755	1.86e-06	4.45e-05		Thylakoid lumenal 16.5 kDa protein chloroplastic
GRMZM2G420436	38.7995	-1.62214	0.340305	4.76673	1.87e-06	4.47e-05	magnesium transporter12	magnesium transporter12
GRMZM2G344993	45.2975	1.68036	0.352679	-4.76457	1.89e-06	4.51e-05		UDP-glycosyltransferase 75B1
GRMZM2G119175	54.3282	-1.51776	0.318752	4.76157	1.92e-06	4.57e-05		Pyruvate kinase
GRMZM2G058456	48.4081	1.48618	0.312219	-4.76005	1.94e-06	4.6e-05		Protein ABIL1
GRMZM2G485559	28.8962	-1.56436	0.328725	4.75887	1.95e-06	4.62e-05		Blue copper protein
GRMZM2G095492	89.3439	1.0809	0.227181	-4.75787	1.96e-06	4.64e-05		WAT1-related protein chloroplastic
GRMZM2G157334	9.24589	-2.51497	0.529064	4.75362	2e-06	4.73e-05		Ran GTP binding protein
GRMZM2G177923	93.8361	1.60286	0.337299	-4.75203	2.01e-06	4.76e-05		Probable beta-D-xylosidase 6
GRMZM2G177095	14.8642	2.25695	0.475518	-4.74629	2.07e-06	4.89e-05		CASP-like protein 13
GRMZM2G157027	10.5088	-2.87436	0.605754	4.74509	2.08e-06	4.91e-05		Probable inactive purple acid phosphatase 27
GRMZM2G132162	502.37	-1.46853	0.309561	4.7439	2.1e-06	4.94e-05
GRMZM2G466848	6.4082	2.74158	0.578209	-4.7415	2.12e-06	4.99e-05
GRMZM2G434715	62.0033	1.22508	0.258387	-4.74126	2.12e-06	4.99e-05	PHD-transcription factor 24	Acyl-CoA N-acyltransferase with RING/FYVE/PHD-type zinc finger domain
GRMZM2G069503	8.06269	-2.81971	0.594961	4.73932	2.14e-06	5.03e-05		GDSL esterase/lipase
AC211892.4_FG002	31.5298	-1.53019	0.322884	4.73915	2.15e-06	5.03e-05
GRMZM2G031613	88.1148	-1.50384	0.317349	4.73875	2.15e-06	5.03e-05		Subtilisin-like protease SBT5.3
GRMZM2G326111	26676.1	-1.05034	0.221942	4.7325	2.22e-06	5.18e-05	peptidyl-prolyl isomerase1	peptidyl-prolyl isomerase1
GRMZM2G089021	93.6041	1.3005	0.274795	-4.73261	2.22e-06	5.18e-05		Hypoxanthine-guanine phosphoribosyltransferase
GRMZM5G839794	50.943	-1.5118	0.319936	4.72532	2.3e-06	5.35e-05		Acid phosphatase 1
GRMZM2G450163	13.8726	-2.08664	0.441661	4.72454	2.31e-06	5.37e-05	phosphofructose kinase2	phosphofructose kinase2
GRMZM2G093175	14.3572	2.48664	0.526838	-4.71993	2.36e-06	5.49e-05	asparagine synthetase2	asparagine synthetase2
GRMZM2G540403	181.117	1.16869	0.247663	-4.71887	2.37e-06	5.51e-05		Peroxisomal nicotinamide adenine dinucleotide carrier
GRMZM2G181566	245.54	1.00507	0.213009	-4.71843	2.38e-06	5.51e-05		UPF0496 protein At3g28300
GRMZM2G432266	10.4191	2.84775	0.603884	-4.71572	2.41e-06	5.58e-05
GRMZM2G336766	37.9369	1.74182	0.369367	-4.71569	2.41e-06	5.58e-05	bZIP-transcription factor 50	Ocs element-binding factor 1%3B Putative bZIP transcription factor superfamily protein
GRMZM2G165679	231.184	1.00242	0.212578	-4.71554	2.41e-06	5.58e-05		Putative MAP kinase family protein
GRMZM2G325118	496.773	1.6976	0.360047	-4.71495	2.42e-06	5.58e-05		Antimicrobial peptide MBP-1
GRMZM2G140669	126.676	-1.30335	0.276608	4.7119	2.45e-06	5.66e-05	C2C2-GATA-transcription factor 3	GATA zinc finger family protein
GRMZM2G010762	35.9558	-2.29287	0.487002	4.70814	2.5e-06	5.76e-05		Early nodulin-like protein 3
GRMZM2G402584	137.395	1.04365	0.221762	-4.70615	2.52e-06	5.81e-05		SKU5 similar 3
GRMZM2G415229	52.4607	-1.37799	0.29286	4.70528	2.54e-06	5.83e-05	Trihelix-transcription factor 10	Trihelix transcription factor GT-3b
GRMZM5G802395	68.3772	-1.2594	0.268037	4.69859	2.62e-06	6.02e-05
GRMZM2G142413	142.215	-1.00161	0.213188	4.69827	2.62e-06	6.02e-05		MAR-binding filament-like protein 1
GRMZM2G113486	21.2267	-2.24487	0.477928	4.69708	2.64e-06	6.04e-05		Remorin family protein
GRMZM2G019874	37.3439	-1.4671	0.312514	4.6945	2.67e-06	6.11e-05		Putative pentatricopeptide repeat-containing protein
GRMZM2G008593	14.7726	-2.32802	0.496048	4.69313	2.69e-06	6.15e-05		Pectinesterase-2
AC234154.1_FG008	101.848	-1.39473	0.297323	4.69096	2.72e-06	6.21e-05		Phospholipase A(1) LCAT3
GRMZM2G001541	62.4646	-1.21205	0.25859	4.68716	2.77e-06	6.31e-05		IRK-interacting protein
GRMZM2G180930	76.1663	-1.26842	0.270673	4.68615	2.78e-06	6.33e-05		Ribose-phosphate pyrophosphokinase 4
GRMZM2G394638	161.992	1.08036	0.230601	-4.68498	2.8e-06	6.36e-05
GRMZM2G140763	196.933	1.06853	0.228333	-4.67972	2.87e-06	6.51e-05
GRMZM2G043346	104.886	1.33623	0.285538	-4.67971	2.87e-06	6.51e-05		Stomatal closure-related actin-binding protein 1
AC208916.3_FG003	27.672	2.25631	0.482282	-4.67842	2.89e-06	6.54e-05
GRMZM2G108207	6.43563	2.91304	0.622679	-4.67823	2.89e-06	6.54e-05		Peroxidase 12
GRMZM2G144936	20.3477	-1.85885	0.397534	4.67596	2.93e-06	6.61e-05		Serine-type endopeptidase inhibitor
GRMZM2G032047	56.8144	-1.20045	0.256827	4.67417	2.95e-06	6.66e-05		DUF538 family protein
GRMZM2G027437	60.9296	-1.24056	0.265545	4.67176	2.99e-06	6.73e-05
GRMZM2G078178	8.48204	-2.7236	0.583088	4.671	3e-06	6.75e-05		VAN3-binding protein
GRMZM5G814089	5.13923	2.82879	0.606187	-4.66653	3.06e-06	6.89e-05	sedoheptulose bisphosphatase1	Sedoheptulose-17-bisphosphatase chloroplastic
GRMZM2G176216	21.4709	-2.61173	0.560117	4.66283	3.12e-06	7e-05
GRMZM2G305900	32.9595	-1.51368	0.324667	4.66227	3.13e-06	7.01e-05		HXXXD-type acyl-transferase family protein
AC199826.4_FG003	9.48955	2.42466	0.520542	-4.65794	3.19e-06	7.15e-05
GRMZM2G567739	159.524	-1.24377	0.267138	4.65592	3.23e-06	7.21e-05
GRMZM2G051012	10.612	-2.48019	0.53287	4.6544	3.25e-06	7.25e-05		FAD-binding Berberine family protein
GRMZM2G363715	112.453	-1.09154	0.234597	4.65283	3.27e-06	7.3e-05		RNA-binding (RRM/RBD/RNP motifs) family protein
GRMZM2G344323	13.854	-2.50919	0.53954	4.65062	3.31e-06	7.37e-05	maternally expressed gene3	maternally expressed gene3
GRMZM2G088543	336.706	1.39599	0.300672	-4.64292	3.44e-06	7.64e-05
GRMZM2G307992	10.9918	-2.27803	0.491211	4.63758	3.53e-06	7.82e-05		Thioredoxin superfamily protein
GRMZM5G812796	45.2676	-1.39313	0.300512	4.63586	3.55e-06	7.87e-05
GRMZM2G041039	5.14997	2.81056	0.606361	-4.63513	3.57e-06	7.89e-05
GRMZM2G060163	1124.91	-1.19192	0.25733	4.63186	3.62e-06	8.01e-05		Ribonucleoside-diphosphate reductase small chain
GRMZM2G051689	27.3525	-1.68217	0.363565	4.62687	3.71e-06	8.2e-05		Sec14p-like phosphatidylinositol transfer family protein
GRMZM2G403740	13.4781	2.60518	0.563129	-4.62626	3.72e-06	8.22e-05		UDP-glycosyltransferase 73D1
GRMZM2G025182	81.2553	1.60572	0.347309	-4.62332	3.78e-06	8.32e-05		Probable pectinesterase/pectinesterase inhibitor 40
GRMZM2G098182	165.461	1.26821	0.274527	-4.61964	3.84e-06	8.46e-05		DUF679 domain membrane protein 7
GRMZM2G126079	30.1182	1.48547	0.321597	-4.61905	3.86e-06	8.48e-05		NSP (nuclear shuttle protein)-interacting GTPase
GRMZM2G131733	80.5482	1.27741	0.276619	-4.61793	3.88e-06	8.52e-05
GRMZM2G310306	26.558	1.5372	0.332893	-4.61769	3.88e-06	8.52e-05		Protein kinase domain containing protein
GRMZM2G322723	64.4509	1.30514	0.282681	-4.61702	3.89e-06	8.54e-05		Serine/threonine-protein kinase
GRMZM2G009794	152.327	1.15739	0.250759	-4.61555	3.92e-06	8.6e-05	WUSCHEL-related homeobox 2b	WUSCHEL-related homeobox 2
GRMZM2G124972	86.6251	1.16153	0.251738	-4.61404	3.95e-06	8.65e-05		cytochrome P450 family 704 subfamily A polypeptide 2
GRMZM2G151021	5.7335	-2.77982	0.60251	4.61373	3.96e-06	8.66e-05
GRMZM2G112057	244.366	1.18894	0.257819	-4.61152	4e-06	8.74e-05		Putative calcium-dependent protein kinase family protein
GRMZM2G133249	159.278	-1.23235	0.267273	4.61084	4.01e-06	8.76e-05
GRMZM2G449817	130.692	1.35164	0.293174	-4.61035	4.02e-06	8.78e-05		Putative leucine-rich repeat receptor-like protein kinase family protein
GRMZM2G388420	12.4687	2.14968	0.467162	-4.60158	4.19e-06	9.13e-05
GRMZM2G361475	19.8557	1.87137	0.406661	-4.60178	4.19e-06	9.13e-05		Peroxidase 12
GRMZM2G102933	194.962	1.31904	0.286678	-4.60111	4.2e-06	9.14e-05		Aspartic proteinase A1
GRMZM2G159756	17.0457	-2.34662	0.51003	4.60094	4.21e-06	9.14e-05
GRMZM2G312521	862.066	1.069	0.232393	-4.59998	4.23e-06	9.18e-05	trehalose-6-phosphate synthase10	trehalose-6-phosphate synthase10
GRMZM2G114057	7.77245	2.61012	0.567704	-4.59767	4.27e-06	9.26e-05		Adenine nucleotide alpha hydrolases-like superfamily protein
GRMZM5G872442	25.117	1.61569	0.351398	-4.59789	4.27e-06	9.26e-05		Putative prolin-rich extensin-like receptor protein kinase family protein
GRMZM2G110913	16.4938	-1.9867	0.432308	4.59556	4.32e-06	9.34e-05	LBD-transcription factor 3	LOB domain-containing protein 31
GRMZM2G061941	92.9948	1.54865	0.337119	-4.59379	4.35e-06	9.41e-05		VQ motif family protein
GRMZM2G014454	180.98	1.03948	0.226459	-4.59014	4.43e-06	9.56e-05		Metal tolerance protein 11
GRMZM2G008403	82.5538	-1.75317	0.382066	4.58866	4.46e-06	9.62e-05
GRMZM2G054632	7.87777	-2.48586	0.541717	4.58886	4.46e-06	9.61e-05	magnesium transporter11	magnesium transporter11
GRMZM2G071042	59.7234	1.37754	0.300265	-4.58776	4.48e-06	9.65e-05
GRMZM2G135501	118.094	1.62343	0.354013	-4.5858	4.52e-06	9.73e-05		DUF1677 family protein
GRMZM2G152059	129.328	1.5158	0.3309	-4.58084	4.63e-06	9.95e-05		Legume lectins beta domain containing protein
GRMZM2G172758	28.8222	-1.73591	0.379135	4.5786	4.68e-06	0.000100305		Expressed protein; protein
GRMZM2G022279	50.2803	-1.39836	0.305483	4.57756	4.7e-06	0.000100693		GDSL esterase/lipase
GRMZM2G032028	66.0085	-1.42257	0.310778	4.57744	4.71e-06	0.000100693
GRMZM5G858599	21.5452	1.97631	0.432072	-4.57402	4.78e-06	0.000102181		Heparanase-like protein 3
GRMZM5G826911	219.405	-1.1226	0.245576	4.5713	4.85e-06	0.000103429		Protein trichome birefringence-like 32
GRMZM5G858317	43.796	1.77714	0.389099	-4.56733	4.94e-06	0.000105142
AC233955.1_FG008	42.2089	-1.73933	0.380882	4.56659	4.96e-06	0.000105429		Calcium-dependent phosphotriesterase superfamily protein
GRMZM2G025857	9.42066	2.80385	0.614224	-4.56487	5e-06	0.000106211		Late embryogenesis abundant protein D-34
GRMZM2G100344	34.482	1.41867	0.310869	-4.56357	5.03e-06	0.000106693		S-adenosyl-L-methionine-dependent methyltransferases superfamily protein
GRMZM2G107302	285.301	-1.40439	0.307903	4.56113	5.09e-06	0.000107849
GRMZM2G306348	149.18	-1.10048	0.241668	4.55367	5.27e-06	0.000111376		ATP-dependent DNA helicase Q-like 5
GRMZM5G829946	5.47784	-2.74898	0.604764	4.54554	5.48e-06	0.000115577		Glycerophosphodiester phosphodiesterase GDPD2
GRMZM2G177867	134.881	1.79494	0.39508	-4.54323	5.54e-06	0.000116655		Kinesin-like protein KIN-12E
GRMZM5G826767	141.125	2.47775	0.545455	-4.54254	5.56e-06	0.000116945		Late embryogenesis abundant (LEA) hydroxyproline-rich glycoprotein family
GRMZM2G028955	97.2998	-1.13632	0.250284	4.54014	5.62e-06	0.000118184		Histone H2A
GRMZM2G076343	18.2288	2.42563	0.534945	-4.53435	5.78e-06	0.000121272
GRMZM2G467263	50.5125	-1.83344	0.40444	4.53328	5.81e-06	0.000121693
GRMZM2G100726	310.462	1.23442	0.272464	-4.53059	5.88e-06	0.000123047
GRMZM2G124434	459.64	-1.07793	0.237918	4.53068	5.88e-06	0.000123047		GDP-mannose 35-epimerase
GRMZM2G137161	81.0078	-1.47695	0.326326	4.52599	6.01e-06	0.000125518		Amino acid/polyamine transporter II
GRMZM2G169080	82.8695	-1.10104	0.243278	4.52587	6.01e-06	0.000125518		BR-signaling kinase 2
GRMZM5G891282	93.9511	-1.31335	0.290202	4.52563	6.02e-06	0.000125558		Probable ribose-5-phosphate isomerase 2
GRMZM2G113682	24.7317	2.24135	0.495297	-4.52527	6.03e-06	0.000125674		Nuclear factor 1 A-type isoform 2
GRMZM2G348846	27.5131	-1.68257	0.371917	4.52405	6.07e-06	0.000126298
GRMZM2G365250	96.2192	-1.01505	0.224477	4.52186	6.13e-06	0.000127462		Villin-4
GRMZM2G138886	85.7344	-1.24458	0.275351	4.51997	6.18e-06	0.000128336	cyclin8	cyclin8
GRMZM2G123452	22.1159	2.1828	0.482914	-4.52005	6.18e-06	0.000128336		CBS domain-containing protein CBSX5
GRMZM2G009804	103.598	1.08315	0.240052	-4.51215	6.42e-06	0.000132624		Glutaredoxin family protein
GRMZM2G439598	61.1042	1.46877	0.325692	-4.50969	6.49e-06	0.000133955
GRMZM2G061537	162.189	-1.00098	0.222172	4.50544	6.62e-06	0.000136333		Calmodulin-binding receptor-like cytoplasmic kinase 3
GRMZM2G050561	15.4194	-2.29351	0.50909	4.50511	6.63e-06	0.000136338		Heptahelical transmembrane protein 5
GRMZM2G091956	14.7338	-2.13349	0.473758	4.50334	6.69e-06	0.00013725		Patatin-like protein 2
GRMZM2G030173	44.4301	-1.62267	0.360853	4.49677	6.9e-06	0.000141326		Xyloglucan endotransglucosylase/hydrolase protein 5
GRMZM2G173882	165.114	-1.46213	0.325188	4.49627	6.92e-06	0.000141548	G2-like-transcription factor 27	Myb-like DNA-binding domain%2C SHAQKYF class family protein
GRMZM2G000587	382.614	1.26176	0.280673	-4.49548	6.94e-06	0.000141847		Probable galacturonosyltransferase-like 9
GRMZM2G035944	391.067	1.14732	0.255276	-4.49443	6.98e-06	0.000142435	TCP-transcription factor 7	Transcription factor TCP5
GRMZM2G169991	5.52494	-2.72326	0.60596	4.49412	6.99e-06	0.000142529	MYB-related-transcription factor 30
GRMZM2G049661	55.8681	1.39067	0.309527	-4.4929	7.03e-06	0.000143237		E3 ubiquitin-protein ligase SINA-like 10
GRMZM2G379804	85.3067	-1.20075	0.267281	4.49247	7.04e-06	0.000143411		F-box protein
GRMZM2G089949	53.1026	-1.75247	0.390118	4.49217	7.05e-06	0.000143469	C2C2-Dof-transcription factor 6	Dof-type zinc finger DNA-binding family protein
GRMZM2G310368	84.3236	-1.62628	0.362035	4.49204	7.05e-06	0.000143469	AP2-EREBP-transcription factor 147	Ethylene-responsive transcription factor 4
GRMZM2G448142	15.4103	-2.70082	0.60142	4.49074	7.1e-06	0.000144234
GRMZM2G029506	58.1817	-1.48768	0.331555	4.48697	7.22e-06	0.000146578		ABC transporter G family member 29
GRMZM2G154960	73.9908	1.50896	0.336678	-4.48191	7.4e-06	0.00014998
GRMZM5G868973	122.453	-1.38983	0.310212	4.48026	7.46e-06	0.000151
GRMZM2G042421	137.481	1.17111	0.261458	-4.47914	7.49e-06	0.000151574		Probable desiccation-related protein LEA14
GRMZM2G033971	20.4086	-1.8595	0.41554	4.47489	7.64e-06	0.000154133		Acid phosphatase/vanadium-dependent haloperoxidase-related protein
GRMZM2G177928	230.795	-1.12966	0.252437	4.47504	7.64e-06	0.000154133		Protein STRICTOSIDINE SYNTHASE-LIKE 3
GRMZM2G072894	61.7948	-1.33322	0.298206	4.47079	7.79e-06	0.000156871		Probable inactive poly [ADP-ribose] polymerase SRO1
GRMZM2G060148	37.5671	1.73153	0.38729	-4.47088	7.79e-06	0.000156871		Regulator of Vps4 activity in the MVB pathway protein
GRMZM2G029082	27.3865	-1.61412	0.361169	4.46917	7.85e-06	0.000157818		Filament-like plant protein 3
GRMZM2G060702	123.845	1.37721	0.308176	-4.4689	7.86e-06	0.000157893	actin depolymerizing factor3	actin depolymerizing factor3
GRMZM2G089231	52.0477	1.36143	0.304885	-4.46538	7.99e-06	0.000160136		Binding protein
GRMZM2G457411	211.225	1.33466	0.299031	-4.46329	8.07e-06	0.000161579		RING-H2 finger protein ATL65
GRMZM2G024468	205.204	1.31736	0.295449	-4.45886	8.24e-06	0.000164572	MYB-transcription factor 83	Transcription factor MYB30
AC217286.3_FG004	31.7848	1.3685	0.307135	-4.45569	8.36e-06	0.000166892
GRMZM2G148937	105.27	-1.83798	0.413246	4.44767	8.68e-06	0.000172703	big embryo1	big embryo1
GRMZM2G011141	9.41336	-2.49967	0.562367	4.44491	8.79e-06	0.000174659		Putative lipase class 3 family protein
GRMZM2G076029	307.401	1.24749	0.281099	-4.4379	9.08e-06	0.000180167
GRMZM2G440925	201.616	1.23112	0.277782	-4.43196	9.34e-06	0.000184922		Myosin heavy chain-related protein
GRMZM2G122897	206.444	1.34772	0.304567	-4.42502	9.64e-06	0.000190098	Homeobox-transcription factor 91	Homeodomain leucine zipper family IV protein%3B Putative homeobox/lipid-binding domain family protein
GRMZM2G056369	254.443	1.68143	0.380272	-4.42164	9.8e-06	0.000192782	isocitrate lyase1	isocitrate lyase1
GRMZM2G092945	120.304	1.53774	0.347869	-4.42044	9.85e-06	0.000193695		Amino acid permease 6
GRMZM2G017187	255.814	-1.0227	0.231471	4.41827	9.95e-06	0.00019521	ABI3-VP1-transcription factor 17	Auxin response factor 6
GRMZM2G103773	30.008	-1.56306	0.354073	4.4145	1.01e-05	0.000198488	brassinosteroid-deficient dwarf1	brassinosteroid-deficient dwarf1
GRMZM2G034318	10.4644	2.36175	0.535874	-4.40729	1.05e-05	0.000204896		Embryogeneis transmembrane protein [Source:UniProtKB/TrEMBL;Acc:B4FV28]
GRMZM2G082034	47.2545	1.56756	0.355971	-4.40361	1.06e-05	0.00020793		Beta-amylase
GRMZM5G862956	21.6614	1.91869	0.435631	-4.40438	1.06e-05	0.000207348		Harpin-induced protein
GRMZM2G405178	65.4659	1.14349	0.25979	-4.40159	1.07e-05	0.000209241
GRMZM2G368861	27.7302	1.93784	0.440076	-4.40342	1.07e-05	0.000207956	defensin-like protein2	Defensin-like protein 2
GRMZM2G059299	66.3474	-1.73096	0.393177	4.40251	1.07e-05	0.000208669		G-type lectin S-receptor-like serine/threonine-protein kinase SD2-5
GRMZM2G117459	98.9699	1.3686	0.311217	-4.39756	1.09e-05	0.000212937
GRMZM2G165726	15.3597	2.15625	0.490339	-4.39746	1.1e-05	0.000212937
GRMZM2G084279	52.7723	-1.25205	0.28505	4.39239	1.12e-05	0.00021747		FAD/NAD(P)-binding oxidoreductase
GRMZM2G099052	35.8797	-1.87766	0.427681	4.39033	1.13e-05	0.000219207
GRMZM2G098750	112.132	1.77174	0.403582	-4.39003	1.13e-05	0.000219338		Dehydrin family protein expressed; Embryogenic-cell protein 40 (Ecp40); protein
GRMZM2G149698	30.629	-1.55897	0.355039	4.39097	1.13e-05	0.000218729		Zn-finger%2C RanBP-type%2C containing protein
GRMZM2G120539	633.599	1.13835	0.259323	-4.38971	1.14e-05	0.000219501		AMP binding protein
GRMZM2G128399	35.0754	-1.58352	0.360756	4.38945	1.14e-05	0.000219593		Calcineurin-like metallo-phosphoesterase superfamily protein
GRMZM2G044627	1310.68	1.25507	0.286035	-4.38782	1.14e-05	0.000220916	OBAP1A	Oil body-associated protein 1B
GRMZM2G333045	16.5021	1.90787	0.434853	-4.38738	1.15e-05	0.00022119		Cysteine-rich receptor-like protein kinase 37
GRMZM2G051675	99.0612	-1.04508	0.238219	4.38704	1.15e-05	0.000221369		Transmembrane and coiled-coil domain-containing protein 5B
GRMZM2G446253	130.291	-1.41417	0.322938	4.37908	1.19e-05	0.000229436		Enolase
GRMZM2G174558	6.82022	-2.6239	0.599522	4.37666	1.21e-05	0.000231828		DNA-binding WRKY
GRMZM2G113264	123.549	1.03565	0.236696	-4.37544	1.21e-05	0.000232953		Protein kinase superfamily protein
GRMZM2G166711	23.6868	1.94646	0.4456	-4.36817	1.25e-05	0.000240124		Heavy metal transport/detoxification superfamily protein
GRMZM2G030240	111.119	1.04484	0.239294	-4.36635	1.26e-05	0.000241948
AC205362.4_FG002	10.0781	-2.3619	0.541225	4.364	1.28e-05	0.000244202		Amino acid permease 6
GRMZM5G836174	284.803	-2.73471	0.626947	4.36195	1.29e-05	0.000246314		Inorganic pyrophosphatase 1
GRMZM2G122941	100.414	-1.34694	0.308895	4.36049	1.3e-05	0.000247771
GRMZM5G808787	73.1273	-1.12446	0.257907	4.35993	1.3e-05	0.000248228
GRMZM2G040743	1490.68	1.09047	0.250352	-4.35576	1.33e-05	0.000252812		Calcium-dependent protein kinase 6
GRMZM2G149756	234.596	1.3971	0.321066	-4.35143	1.35e-05	0.000257666	AP2-EREBP-transcription factor 174	Ethylene-responsive transcription factor ABR1
GRMZM2G135839	222.504	-1.35407	0.311278	4.35003	1.36e-05	0.000258935		Calcineurin-like metallo-phosphoesterase superfamily protein
GRMZM2G072274	14.0833	-2.12894	0.489534	4.34891	1.37e-05	0.000260063	barren stalk fastigiate1	barren stalk fastigiate1
GRMZM2G048549	28.8243	1.62526	0.374034	-4.34522	1.39e-05	0.000264188		Calcium-binding EF-hand family protein
GRMZM2G119322	378.802	-2.24219	0.516359	4.34231	1.41e-05	0.000267004
GRMZM2G029243	55.5228	1.74477	0.401806	-4.34232	1.41e-05	0.000267004		Alpha-xylosidase 1
GRMZM2G144158	7.1799	-2.67591	0.61663	4.33957	1.43e-05	0.000269763
GRMZM2G412630	25.3383	-2.00462	0.462019	4.33883	1.43e-05	0.000270069
GRMZM2G139300	45.2132	1.74017	0.401172	-4.33771	1.44e-05	0.000270971	cell wall invertase1	Beta-fructofuranosidase%2C cell wall isozyme
GRMZM2G090747	53.2913	1.1442	0.263786	-4.33761	1.44e-05	0.000270971	umc7	Glycerol-3-phosphate dehydrogenase [NAD(+)] GPDHC1 cytosolic
GRMZM2G172574	13.3905	2.07603	0.478721	-4.33661	1.45e-05	0.000271806		Glyoxalase family protein superfamily
GRMZM2G087809	24.5755	1.93011	0.445386	-4.33357	1.47e-05	0.000275398		None
GRMZM2G068465	57.1422	-1.38505	0.31966	4.33287	1.47e-05	0.000276061		Sterol 14-demethylase
AC203966.5_FG005	38.2769	-1.78903	0.413133	4.3304	1.49e-05	0.000278972	gibberellin 20-oxidase1	gibberellin 20-oxidase1
GRMZM2G442658	37.1478	-1.47023	0.339585	4.32949	1.49e-05	0.000279656	alcohol dehydrogenase1	Alcohol dehydrogenase 1
GRMZM2G040838	7.64247	2.55824	0.591706	-4.32349	1.54e-05	0.00028681
GRMZM2G024245	54.7515	-1.42309	0.329191	4.32297	1.54e-05	0.000287276		BEACH domain-containing protein C2
GRMZM2G363052	128.999	-1.41768	0.328016	4.32199	1.55e-05	0.000288349	AP2-EREBP-transcription factor 94	Ethylene-responsive transcription factor ERF117
GRMZM2G028637	79.6223	-1.30958	0.303125	4.32026	1.56e-05	0.000290192		Serine/threonine protein phosphatase 2A 57 kDa regulatory subunit B' iota isoform
AC210193.4_FG002	7.82153	-2.54529	0.590594	4.30971	1.63e-05	0.000303283
GRMZM2G052667	363.493	1.19438	0.27716	-4.30935	1.64e-05	0.000303568	AP2-EREBP-transcription factor 102	Ethylene response factor
AC196475.3_FG004	292.709	1.02669	0.238526	-4.30432	1.67e-05	0.000310093	brown midrib3	Flavone 3'-O-methyltransferase 1
GRMZM2G392320	117.465	1.22582	0.284913	-4.30243	1.69e-05	0.000311628		RING/U-box superfamily protein
GRMZM2G125507	53.7105	1.51514	0.352127	-4.30284	1.69e-05	0.000311502		Septum-promoting GTP-binding protein 1
GRMZM2G142667	29.0533	-1.56993	0.364916	4.30216	1.69e-05	0.000311771		Transducin/WD40 repeat-like superfamily protein
GRMZM2G397402	45.0734	1.45987	0.339424	-4.30102	1.7e-05	0.000313165		Premnaspirodiene oxygenase
GRMZM2G080524	37.4973	1.53234	0.35695	-4.29288	1.76e-05	0.000324403		Catalytic/ hydrolase
GRMZM2G133055	17.1627	1.80398	0.420484	-4.29023	1.78e-05	0.000328061
GRMZM2G318592	8.58726	-2.27485	0.530274	4.28995	1.79e-05	0.000328238
GRMZM2G123411	144.71	-1.21846	0.284209	4.28722	1.81e-05	0.000331821
GRMZM2G071869	13.2292	-2.09593	0.488949	4.28661	1.81e-05	0.00033213		Expressed protein
GRMZM2G312244	21.4625	-1.54745	0.360957	4.28706	1.81e-05	0.000331821		Zinc finger protein VAR3 chloroplastic
GRMZM2G156737	109.602	1.46348	0.341444	-4.28615	1.82e-05	0.000332474	AP2-EREBP-transcription factor 89	Putative AP2/EREBP transcription factor superfamily protein
GRMZM2G133382	19.6159	-1.98192	0.462735	4.28307	1.84e-05	0.000336575		Basal layer antifungal peptide
GRMZM5G863076	9.31203	2.11037	0.492737	-4.28295	1.84e-05	0.000336575		CASP-like protein 3
GRMZM2G004572	33.8377	1.24911	0.291706	-4.28207	1.85e-05	0.000337664		Protein STRUBBELIG-RECEPTOR FAMILY 7
GRMZM2G020002	27.801	1.42937	0.334157	-4.27753	1.89e-05	0.000344123		Dihydropyrimidinase
GRMZM2G160370	77.5166	-1.35073	0.315755	4.27776	1.89e-05	0.000344012		U-box domain-containing protein 17
GRMZM5G802881	50.8946	1.25727	0.29401	-4.27628	1.9e-05	0.000345821		Nucleobase-ascorbate transporter 11
GRMZM2G087103	341.064	1.33376	0.312229	-4.27173	1.94e-05	0.000352445		D-amino-acid transaminase chloroplastic
GRMZM2G451716	821.311	1.07546	0.251903	-4.26935	1.96e-05	0.000355726		Protein MEI2-like 1
GRMZM2G057140	17.2674	-2.02626	0.475164	4.26435	2e-05	0.000363535		Phosphoglycerate mutase-like family protein
GRMZM2G054123	52.9423	1.60172	0.375804	-4.26212	2.02e-05	0.000366916		S-adenosylmethionine synthase
GRMZM2G015024	7.07577	-2.58777	0.607669	4.25851	2.06e-05	0.000372364
GRMZM2G096792	19.0185	-2.33437	0.548523	4.25574	2.08e-05	0.000376478
GRMZM2G129399	171.879	1.27997	0.300812	-4.25506	2.09e-05	0.000377346		Copper ion binding protein
GRMZM2G063287	16.4909	2.35761	0.55417	-4.25431	2.1e-05	0.000378348		Embryonic protein DC-8
GRMZM2G056608	65.4452	1.10955	0.260898	-4.25281	2.11e-05	0.000380628		Protein ACCELERATED CELL DEATH 6
GRMZM2G044581	12.48	-2.15679	0.508067	4.2451	2.19e-05	0.000392856		CBS domain-containing protein CBSX6
GRMZM2G704222	6.69872	2.32076	0.54757	-4.23829	2.25e-05	0.000403247
GRMZM2G100114	48.337	1.27812	0.302018	-4.23193	2.32e-05	0.000413672		Protein kinase superfamily protein
GRMZM2G308619	8.65788	-2.22262	0.525896	4.22636	2.38e-05	0.000423751		Serine/threonine-protein kinase AGC1-5
AC197355.3_FG001	9.87718	2.31227	0.547426	-4.2239	2.4e-05	0.000427799
GRMZM2G079440	44.7573	2.49483	0.591082	-4.22078	2.43e-05	0.000433165	dehydrin1	Dehydrin DHN1
GRMZM2G083195	311.073	1.2828	0.30395	-4.22044	2.44e-05	0.000433517		glycerol-3-phosphosphate acyltransferase1
GRMZM2G035636	43.876	1.30113	0.308367	-4.21941	2.45e-05	0.000434897		Aspartic proteinase A1
GRMZM2G009928	130.263	-1.21531	0.288084	4.2186	2.46e-05	0.000435858		Thioredoxin
AC217947.4_FG002	88.5981	1.19239	0.282849	-4.21564	2.49e-05	0.000440996		NADPH--cytochrome P450 reductase
GRMZM2G379773	24.9591	1.68325	0.399723	-4.21103	2.54e-05	0.000448862		GDSL-like lipase/acylhydrolase
GRMZM2G305834	75.5356	1.40167	0.333003	-4.20919	2.56e-05	0.000452207
GRMZM5G888620	6.9996	-2.4725	0.587533	4.20826	2.57e-05	0.000453759		UDP-glycosyltransferase 73B3
GRMZM2G027375	73.6704	1.34163	0.319196	-4.20316	2.63e-05	0.000463483		U-box domain-containing protein 16
AC204254.3_FG001	35.2362	-1.55671	0.37046	4.20209	2.64e-05	0.000465036
GRMZM2G043109	107.459	1.28973	0.306902	-4.20243	2.64e-05	0.000464666		Magnesium-protoporphyrin IX monomethyl ester [oxidative] cyclase chloroplastic
GRMZM2G166776	24.3165	2.36637	0.563479	-4.19957	2.67e-05	0.000469602		NADH-ubiquinone reductase complex 1 MLRQ subunit
GRMZM2G125034	192.185	1.25743	0.299594	-4.19711	2.7e-05	0.00047371		U-box domain-containing protein 16
GRMZM2G439596	18.4336	-1.76068	0.419557	4.19651	2.71e-05	0.000474345		Plastid division protein PDV1
GRMZM2G068177	17.1422	-1.7103	0.407619	4.19582	2.72e-05	0.00047547		DHHC zinc finger domain containing protein
GRMZM2G382914	19.4323	-1.61024	0.383807	4.19543	2.72e-05	0.000475963		Phosphoglycerate kinase
GRMZM2G087598	93.8156	1.08552	0.258967	-4.19172	2.77e-05	0.000483168		Filamentation temperature-sensitive H 2B%3B Filamentation temperature-sensitive H 2B isoform 1%3B Filamentation temperature-sensitive H 2B isoform 2
GRMZM2G093286	36.0683	1.49505	0.356831	-4.18979	2.79e-05	0.000486284		Cytochrome P450 CYP78A55
GRMZM2G068967	77.1467	1.05364	0.251588	-4.18798	2.81e-05	0.000489853	AP2-EREBP-transcription factor 97	Ethylene-responsive transcription factor 4
GRMZM2G474783	74.6795	1.55196	0.370691	-4.18667	2.83e-05	0.000492009		F11F12.5 protein
GRMZM2G105522	49.1518	2.61148	0.623896	-4.18576	2.84e-05	0.000493665		DUF506 family protein
GRMZM2G353301	25.0721	-1.58621	0.37942	4.18061	2.91e-05	0.000504623
GRMZM2G044493	32.9351	1.38816	0.332304	-4.17737	2.95e-05	0.000511522		Expressed protein; protein
GRMZM2G327662	27.0024	1.5956	0.38275	-4.16878	3.06e-05	0.000529752		UDP-glycosyltransferase 73D1
GRMZM2G344991	36.9561	1.73151	0.415473	-4.16755	3.08e-05	0.00053225		Agamous-like MADS-box protein AGL16
GRMZM2G041549	31.4457	1.51878	0.364465	-4.16717	3.08e-05	0.000532438		RING-H2 finger protein ATL54
GRMZM2G157517	41.3023	-2.57609	0.618498	4.16508	3.11e-05	0.000536217
GRMZM5G896560	35.965	1.26333	0.30329	-4.16542	3.11e-05	0.000536162	maternally expressed gene4	maternally expressed gene4
GRMZM2G058095	188.286	1.14846	0.275745	-4.16494	3.11e-05	0.000536217		3-hydroxy-3-methylglutaryl-coenzyme A reductase 2
GRMZM2G028438	12.9492	-2.01258	0.483208	4.16504	3.11e-05	0.000536217	GRAS-transcription factor 76	Chitin-inducible gibberellin-responsive protein 2
GRMZM2G025854	105.152	1.21431	0.291611	-4.16414	3.13e-05	0.000537738		Phosphoglucomutase chloroplastic
GRMZM2G054916	710.413	1.55346	0.373208	-4.16244	3.15e-05	0.00054102		Vicilin-like seed storage protein
GRMZM2G015985	20.3409	-2.42464	0.583351	4.15641	3.23e-05	0.000553641
GRMZM2G092925	7.62261	2.53079	0.609442	-4.15264	3.29e-05	0.00056246		Protein HVA22
GRMZM2G377131	9.48525	-2.08985	0.503478	4.15083	3.31e-05	0.000566168
GRMZM2G036703	33.316	2.10217	0.506383	-4.15134	3.31e-05	0.000565296	WRKY-transcription factor 115	Putative WRKY DNA-binding domain superfamily protein
GRMZM2G028216	217.692	-1.03609	0.2497	4.14932	3.33e-05	0.000569526	ribosomal protein L29	ribosomal protein L29
GRMZM2G036262	456.743	1.50753	0.363627	-4.14582	3.39e-05	0.000577926
GRMZM2G169558	20.8956	1.69437	0.408987	-4.14283	3.43e-05	0.000584725		Protein kinase APK1A
GRMZM2G113668	193.031	1.2528	0.3025	-4.1415	3.45e-05	0.00058735		Probable carbohydrate esterase
GRMZM2G083783	51.3282	-1.43884	0.34802	4.13434	3.56e-05	0.000603943		Glycine-rich RNA-binding protein RZ1C
GRMZM2G104081	101.89	1.25604	0.303933	-4.13264	3.59e-05	0.000608047	hexokinase1	hexokinase1
GRMZM2G063536	10207	1.207	0.292146	-4.1315	3.6e-05	0.000610243	ribosome-inactivating protein1	Ribosome-inactivating protein 3
GRMZM2G399495	5.17888	-2.46213	0.596245	4.1294	3.64e-05	0.000615454		Probable membrane-associated kinase regulator 4
GRMZM2G000076	34.4702	1.6546	0.400782	-4.12842	3.65e-05	0.000617663
GRMZM2G004690	33.3331	1.35133	0.32763	-4.12455	3.71e-05	0.000626888		Protein ULTRAPETALA 1
GRMZM2G154394	129.947	1.08074	0.262539	-4.11648	3.85e-05	0.000646683
GRMZM2G064725	389.742	1.13264	0.275264	-4.11474	3.88e-05	0.000651157		SNF1 protein kinase regulatory subunit beta-1
GRMZM2G438176	36.0104	-1.35966	0.330585	4.1129	3.91e-05	0.000655209
GRMZM2G159477	154.833	1.03319	0.251217	-4.11273	3.91e-05	0.000655209		Alpha/beta hydrolase related protein
GRMZM2G465723	8.50929	2.21382	0.538287	-4.1127	3.91e-05	0.000655209		Hsp20/alpha crystallin family protein
GRMZM2G107945	48.3237	-1.46627	0.356613	4.11166	3.93e-05	0.000657762		Adagio protein 3
GRMZM2G111529	139.181	-1.28083	0.311614	4.1103	3.95e-05	0.000661199		Putative callose synthase 8
GRMZM2G040349	453.287	1.27678	0.310796	-4.10812	3.99e-05	0.000666612	CCAAT-HAP2-transcription factor 24	Nuclear transcription factor Y subunit A-8
GRMZM2G097116	36.6093	-1.56199	0.380337	4.10685	4.01e-05	0.000669835
GRMZM2G423930	33.9123	1.46827	0.358336	-4.09748	4.18e-05	0.000696179		Glycosyltransferase 6
GRMZM2G463525	31.3191	-1.35192	0.330151	4.09485	4.22e-05	0.000703646	C2C2-Dof-transcription factor 8	Cyclic dof factor 2
GRMZM2G103617	36.4287	1.26264	0.308709	-4.09007	4.31e-05	0.000717855		B12D protein
GRMZM2G143703	193.627	1.01377	0.247987	-4.08802	4.35e-05	0.000723285		Catalytic/ hydrolase
GRMZM2G139994	95.3866	1.15338	0.282295	-4.08574	4.39e-05	0.000729457
GRMZM2G103657	37.0289	-1.79303	0.43884	4.08583	4.39e-05	0.000729457		Pollen Ole e 1 allergen and extensin family protein
GRMZM2G139852	130.948	1.23115	0.301737	-4.08022	4.5e-05	0.000744584		CASP-like protein 2B2
AC231411.1_FG011	112.2	1.72937	0.424623	-4.07272	4.65e-05	0.000766996		Phospholipase A1-IIgamma
GRMZM2G177940	19.8373	1.57619	0.387157	-4.07119	4.68e-05	0.000771228		Pectinesterase
GRMZM2G389462	22.8443	-1.48457	0.364666	4.07104	4.68e-05	0.000771228		U-box domain-containing protein 15
GRMZM2G154904	91.0174	1.03006	0.253243	-4.06748	4.75e-05	0.000781951		Protein TPX2
AC215260.3_FG004	19.241	-1.54083	0.379111	4.06433	4.82e-05	0.000791553		Putative 4-hydroxy-4-methyl-2-oxoglutarate aldolase 2
GRMZM2G095337	65.1311	-1.568	0.385879	4.06344	4.84e-05	0.000794051
GRMZM2G447271	5.04518	-2.54037	0.625748	4.05973	4.91e-05	0.000806285		Putative laccase family protein
GRMZM2G029713	16.4776	1.80801	0.445444	-4.0589	4.93e-05	0.00080864		ARM repeat superfamily protein
AC199820.4_FG006	17.0731	-2.03979	0.503198	4.05366	5.04e-05	0.000823123	MYB-related-transcription factor 29	Duplicated homeodomain-like superfamily protein
GRMZM2G065718	60.7232	1.73759	0.428658	-4.05355	5.04e-05	0.000823123		Fasciclin-like arabinogalactan protein 10
GRMZM2G109805	74.3828	1.36087	0.335853	-4.05197	5.08e-05	0.00082818
GRMZM2G122543	7.97897	-2.49387	0.615646	4.05083	5.1e-05	0.000831714		Probable inactive poly [ADP-ribose] polymerase SRO1
GRMZM2G062974	7.95373	-2.44934	0.604715	4.05041	5.11e-05	0.000832671		Basic endochitinase A
GRMZM2G438178	47.4086	-1.19761	0.295712	4.04993	5.12e-05	0.000833299
GRMZM2G152655	297.211	-1.37373	0.339189	4.05004	5.12e-05	0.000833299	basal layer antifungal protein2	Basal layer antifungal protein2 [Source:UniProtKB/TrEMBL;Acc:B4FEV8]
GRMZM2G001114	51.2965	1.77888	0.440288	-4.04026	5.34e-05	0.00086624		Zinc finger (C3HC4-type RING finger) family protein
GRMZM2G137964	19.0888	1.55133	0.384056	-4.03934	5.36e-05	0.000868536
GRMZM2G143402	40.3066	1.19935	0.297071	-4.03724	5.41e-05	0.000875224	ZIM-transcription factor 34	Putative tify domain/CCT motif transcription factor family protein isoform 1%3B Putative tify domain/CCT motif transcription factor family protein isoform 2%3B ZIM motif family protein
GRMZM2G146222	4.88171	2.52984	0.62706	-4.03444	5.47e-05	0.000883494		Phytosulfokines 2
GRMZM2G700192	43.3166	1.42609	0.353816	-4.0306	5.56e-05	0.000897483
GRMZM2G014187	6.45019	-2.44187	0.605937	4.0299	5.58e-05	0.000899199		Nucleotide-diphospho-sugar transferase family protein
GRMZM2G065290	13.3101	2.14313	0.53208	-4.02784	5.63e-05	0.000905791	WRKY-transcription factor 41	Probable WRKY transcription factor 30
GRMZM2G101060	71.5392	1.43111	0.355412	-4.02662	5.66e-05	0.000909925		Receptor-like kinase-like
GRMZM2G042084	43.879	-1.22038	0.303301	4.02365	5.73e-05	0.000920328		Rho GTPase activation protein (RhoGAP) with PH domain
GRMZM2G013430	18.8723	-2.03573	0.506053	4.02276	5.75e-05	0.000922679	serine acetyltransferase2	serine acetyltransferase2
GRMZM2G381739	186.893	1.23763	0.307642	-4.02294	5.75e-05	0.000922528		Eukaryotic aspartyl protease family protein
GRMZM2G030436	67.3566	1.3357	0.332316	-4.01936	5.84e-05	0.000935491	hydroxycinnamoyltransferase4	hydroxycinnamoyltransferase4
GRMZM2G059580	9.64096	-2.02901	0.50497	4.01808	5.87e-05	0.000938836		Elongation factor 1-gamma 3
AC207265.3_FG002	64.3348	1.14214	0.284268	-4.01784	5.87e-05	0.000938982		Putative clathrin assembly protein
GRMZM2G059678	24.0105	-1.4709	0.366228	4.01634	5.91e-05	0.000943407	CPP-transcription factor 11	Protein tesmin/TSO1-like CXC 5
GRMZM2G056120	70.0123	-1.14555	0.285367	4.01432	5.96e-05	0.000950939	ARF-transcription factor 11	Auxin response factor 11
GRMZM2G365160	552.2	1.30468	0.325534	-4.00781	6.13e-05	0.000975108		Phospho-2-dehydro-3-deoxyheptonate aldolase 2 chloroplastic
GRMZM2G312078	20.1101	-1.51999	0.379528	4.00495	6.2e-05	0.00098512		Putative RING zinc finger domain superfamily protein
GRMZM2G166413	14.0316	-1.7952	0.44889	3.99919	6.36e-05	0.00100504		Too many mouths protein
AC216815.3_FG004	18.8586	1.74712	0.437031	-3.99771	6.4e-05	0.00101073
GRMZM2G329909	45.6836	1.19859	0.29984	-3.99744	6.4e-05	0.00101124		Type II inositol polyphosphate 5-phosphatase 15
GRMZM2G377341	161.499	1.02055	0.255355	-3.99661	6.43e-05	0.0010142		Acetyl-CoA carboxylase 1
GRMZM2G055567	34.9826	-2.43661	0.609903	3.99508	6.47e-05	0.00101885		DNA-directed RNA polymerase subunit beta
GRMZM2G096303	97.7655	1.00389	0.251302	-3.99477	6.48e-05	0.00101956
AC213884.3_FG002	13.3256	-1.91798	0.480302	3.99329	6.52e-05	0.00102518	MYB-transcription factor 119	Putative MYB DNA-binding domain superfamily protein
GRMZM2G044383	220.046	1.35199	0.338607	-3.9928	6.53e-05	0.00102621	glutathione transferase30	glutathione transferase30
GRMZM2G429807	31.8932	-1.70106	0.426131	3.99188	6.56e-05	0.00102956		Plant calmodulin-binding protein-related
GRMZM2G040750	87.6265	1.0711	0.268609	-3.98757	6.68e-05	0.0010465
GRMZM2G353195	40.1151	1.47713	0.370482	-3.98705	6.69e-05	0.00104813		PPR containing plant-like protein
GRMZM2G032528	94.6855	1.1764	0.29518	-3.98536	6.74e-05	0.00105475
GRMZM5G893444	15.1055	-1.87721	0.47165	3.98008	6.89e-05	0.00107605		Probable metal-nicotianamine transporter YSL7
GRMZM2G042752	52.3938	1.25121	0.314404	-3.97964	6.9e-05	0.00107741		Receptor-like kinase-like
GRMZM2G109144	253.091	1.23923	0.311435	-3.97911	6.92e-05	0.00107916
GRMZM2G318780	48.223	-1.74878	0.439622	3.97791	6.95e-05	0.00108329	sucrose synthase2	sucrose synthase2
GRMZM2G086940	132.08	-1.03299	0.259728	3.97722	6.97e-05	0.00108579		CRP7 - Cysteine-rich family protein precursor expressed
GRMZM2G075988	151.992	1.33588	0.335902	-3.97701	6.98e-05	0.0010861	OVATE-transcription factor 4	Plant-specific domain TIGR01568 family protein
GRMZM5G812548	27.2148	-1.43982	0.36216	3.97566	7.02e-05	0.00109093
GRMZM2G432060	26.6857	1.65427	0.416186	-3.97484	7.04e-05	0.00109405		SAUR11-auxin-responsive SAUR family member
GRMZM2G472449	43.2976	-1.38363	0.348327	3.97222	7.12e-05	0.00110414
GRMZM2G139157	45.7603	1.40056	0.352636	-3.97167	7.14e-05	0.001106
GRMZM2G079236	62.5966	1.12266	0.282993	-3.96709	7.28e-05	0.00112544		Acyl-CoA synthetase long-chain family member 3
GRMZM2G099604	42.9131	-1.18779	0.29957	3.96498	7.34e-05	0.00113337		Pentatricopeptide repeat-containing protein chloroplastic
GRMZM2G024827	29.4832	1.77749	0.448913	-3.95955	7.51e-05	0.00115665		Subtilisin inhibitor 1
GRMZM2G131575	103.709	1.14145	0.288519	-3.95626	7.61e-05	0.001172		ATP synthase
GRMZM2G067915	76.0021	1.19207	0.301363	-3.95562	7.63e-05	0.00117373		Probable carboxylesterase 18
GRMZM2G100727	28.8871	1.88513	0.476549	-3.9558	7.63e-05	0.00117354	AP2-EREBP-transcription factor 133	Putative AP2/EREBP transcription factor superfamily protein
GRMZM2G379575	11.8023	1.97057	0.498411	-3.95371	7.69e-05	0.00118244
GRMZM2G087413	2130.84	-1.25567	0.317605	3.95354	7.7e-05	0.00118256	basal endosperm transfer layer9	basal endosperm transfer layer9
GRMZM2G167637	266.134	1.07131	0.271126	-3.95132	7.77e-05	0.00119144		Pectinesterase
GRMZM5G835323	59.1545	1.24214	0.314431	-3.95043	7.8e-05	0.00119513	translation initiation factor1	Protein translation factor SUI1 homolog
GRMZM2G056750	40.8912	1.25138	0.316822	-3.94979	7.82e-05	0.00119623
GRMZM2G099434	31.5028	1.15937	0.293621	-3.94851	7.86e-05	0.00119904		Pentatricopeptide repeat-containing protein
GRMZM5G819464	65.1	1.4898	0.377343	-3.94813	7.88e-05	0.00120023		AAA-ATPase
GRMZM2G089696	47.9687	-1.17951	0.298907	3.94608	7.94e-05	0.00120983		OsWRKY4 - Superfamily of TFs having WRKY and zinc finger domains
GRMZM2G109843	102.638	1.12811	0.286018	-3.9442	8.01e-05	0.00121666		Putative CDPK-related protein kinase
GRMZM2G411766	13.2295	2.04881	0.51949	-3.94388	8.02e-05	0.00121666	WRKY-transcription factor 86	Putative WRKY DNA-binding domain superfamily protein
GRMZM2G139574	111.541	1.30253	0.33034	-3.943	8.05e-05	0.00121967		Glycosyltransferase family 61 protein
GRMZM2G450498	65.2401	1.23189	0.312423	-3.94301	8.05e-05	0.00121967		O-succinylhomoserine sulfhydrylase
GRMZM2G344376	150.894	1.20933	0.306836	-3.94128	8.1e-05	0.00122669
GRMZM2G153741	60.9765	1.51476	0.384573	-3.93881	8.19e-05	0.00123751		Leucine-rich repeat extensin-like protein 6
GRMZM2G168669	22.628	-2.02137	0.51325	3.93836	8.2e-05	0.00123833
GRMZM2G173579	53.9178	1.12941	0.28677	-3.93838	8.2e-05	0.00123833		Ethylene-responsive transcription factor RAP2-2
GRMZM2G061465	39.192	1.61395	0.409824	-3.93815	8.21e-05	0.00123871		Core-2/I-branching beta-16-N-acetylglucosaminyltransferase family protein
GRMZM2G010290	16.4267	1.71703	0.43607	-3.93751	8.23e-05	0.00124127	C2C2-Dof-transcription factor 23	Dof zinc finger protein DOF2.5
GRMZM2G035848	33.4179	1.32878	0.337745	-3.93426	8.35e-05	0.00125745
GRMZM5G855808	35.5607	1.3147	0.334266	-3.9331	8.39e-05	0.00126205		Tetratricopeptide repeat (TPR)-like superfamily protein
GRMZM2G095299	153.749	2.10325	0.53516	-3.93013	8.49e-05	0.00127697	double B-box zinc finger protein6
GRMZM2G332560	45.5393	1.22042	0.310634	-3.92881	8.54e-05	0.00128251		MTD1 [Source:UniProtKB/TrEMBL;Acc:B4FRH4]
GRMZM2G425004	99.3603	1.29105	0.329005	-3.92411	8.7e-05	0.00130625		Protein SRC2 homolog
GRMZM2G002309	216.659	-1.11383	0.284275	3.91814	8.92e-05	0.0013375
GRMZM2G105954	58.2368	1.08062	0.275829	-3.91773	8.94e-05	0.00133899	abscisic acid 8'-hydroxylase3	abscisic acid 8'-hydroxylase3
GRMZM2G123122	42.7599	1.26052	0.321778	-3.91737	8.95e-05	0.00134019		C2 calcium/lipid-binding plant phosphoribosyltransferase family protein
GRMZM2G363008	36.9823	1.65361	0.422326	-3.91548	9.02e-05	0.00134837
GRMZM2G704475	16.8014	1.91481	0.489252	-3.91375	9.09e-05	0.00135649		embryonic cell protein 63
GRMZM2G178321	20.2287	1.4554	0.371963	-3.91276	9.12e-05	0.00136127
GRMZM2G096475	226.505	1.97798	0.505684	-3.9115	9.17e-05	0.00136681	lea protein group3	Late embryogenesis abundant protein%2C group 3
GRMZM2G048582	45.1462	-1.35561	0.346711	3.90991	9.23e-05	0.00137502	NLP-transcription factor 17	NIN-like protein 1
GRMZM2G086136	18.3227	-1.90304	0.486913	3.90839	9.29e-05	0.0013821		Coatomer subunit epsilon-2
GRMZM2G339091	325.345	-1.34273	0.344102	3.90213	9.54e-05	0.00141259		Serine carboxypeptidase-like 27
GRMZM2G323024	26.7406	1.83419	0.470169	-3.90113	9.57e-05	0.00141677	Mg chelatase subunit H 1	Magnesium-chelatase subunit ChlH chloroplastic
GRMZM2G150714	20.644	-1.8138	0.46496	3.90099	9.58e-05	0.00141681		Protein kinase superfamily protein
GRMZM5G822947	2314.29	-1.15622	0.29643	3.9005	9.6e-05	0.00141884		Hypoxia-responsive family protein
GRMZM2G098015	58.6339	1.05225	0.269885	-3.89889	9.66e-05	0.00142503
GRMZM2G161746	15.5943	1.98986	0.510786	-3.89568	9.79e-05	0.00144319		Zinc finger (C3HC4-type RING finger) family protein
GRMZM2G017557	32.3152	2.3874	0.612874	-3.89543	9.8e-05	0.00144386	root preferential1	O-methyltransferase ZRP4
GRMZM2G181605	32.4105	1.93802	0.497558	-3.89505	9.82e-05	0.00144445	NAC-transcription factor 2	NAC transcription factor
GRMZM2G466856	6.56604	2.33001	0.598357	-3.89401	9.86e-05	0.00144899
AC234149.1_FG002	6.86934	-2.35201	0.604743	3.88928	0.000100543	0.00147499	LBD-transcription factor 37	LOB domain-containing protein 42
GRMZM2G065284	41.9149	-1.41999	0.365116	3.88913	0.000100602	0.00147502		Serine/arginine-rich splicing factor RS2Z32
GRMZM2G418432	7.3825	-2.2271	0.572984	3.88685	0.000101553	0.00148583		Protein kinase protein with adenine nucleotide alpha hydrolases-like domain
GRMZM2G308595	123.755	1.43064	0.368075	-3.88681	0.000101572	0.00148583		Nudix hydrolase 4
GRMZM2G156307	24.7522	1.50968	0.388428	-3.88663	0.000101645	0.00148604		Plant-specific domain TIGR01570 family protein
GRMZM2G176307	24.3558	-1.4501	0.373134	3.88628	0.000101792	0.00148735	glyceraldehyde-3-phosphate dehydrogenase4	glyceraldehyde-3-phosphate dehydrogenase4
GRMZM2G056019	29.9755	1.48672	0.382819	-3.88361	0.000102917	0.00150294
GRMZM2G152051	15.3859	1.85382	0.477431	-3.8829	0.00010322	0.00150649
GRMZM2G424509	76.7919	-1.42578	0.367381	3.88093	0.000104056	0.00151783		RALF
GRMZM2G005066	54.9381	1.7176	0.442712	-3.87972	0.000104575	0.00152453	colored aleurone1	Anthocyanin regulatory C1 protein
GRMZM2G080183	29.3121	1.38767	0.357726	-3.87916	0.000104818	0.00152599		Peroxidase 16
GRMZM2G077040	13.6119	1.80331	0.464938	-3.87861	0.000105056	0.00152806
AC233952.1_FG008	19.5816	-1.74804	0.450739	3.87816	0.00010525	0.00152918		C2H2-like zinc finger protein
AC233898.1_FG003	50.4901	1.12738	0.290788	-3.87699	0.000105757	0.00153477
GRMZM2G132693	11.0724	-2.04656	0.528171	3.87481	0.000106707	0.00154593	LBD-transcription factor 17	LOB domain-containing protein 42
GRMZM2G334419	7.50108	-2.102	0.542506	3.8746	0.000106798	0.00154637
GRMZM2G379686	30.0722	1.40462	0.362773	-3.87188	0.000107999	0.00156198
GRMZM2G143718	26.1112	1.43455	0.370703	-3.86982	0.000108917	0.0015726	double B-box zinc finger protein10	B-box zinc finger protein 19
GRMZM2G130002	57.1202	-1.16897	0.302228	3.86786	0.000109796	0.0015844		Zinc finger (C3HC4-type RING finger) family protein
GRMZM2G121843	45.3384	-1.22767	0.317562	3.86591	0.000110677	0.00159531		Mitotic-spindle organizing protein 1A
GRMZM5G886177	4.54123	-2.38366	0.617241	3.8618	0.000112553	0.0016178		Pathogen-related protein
GRMZM2G060253	90.9193	-1.15796	0.299871	3.86151	0.000112688	0.00161883	HMG-transcription factor 9	High mobility group B protein 6
GRMZM2G038931	166.139	-1.10523	0.286235	3.86127	0.000112798	0.0016195
GRMZM2G427073	29.4284	1.63511	0.423525	-3.86071	0.000113059	0.001622		Dirigent protein 5
GRMZM2G161787	64.4116	-1.11605	0.289256	3.85835	0.000114156	0.00163623
GRMZM5G844316	100.914	1.05787	0.274229	-3.85762	0.000114495	0.00164018
GRMZM2G108410	38.3964	-1.26547	0.328357	3.85394	0.000116233	0.00166381
GRMZM2G117344	60.7533	-1.0169	0.263867	3.85385	0.000116275	0.00166381
GRMZM2G042838	65.8456	1.11436	0.289222	-3.85294	0.000116708	0.00166814
GRMZM2G002630	395.514	1.11712	0.289996	-3.85217	0.000117074	0.00167244		Expressed protein; Mannose-specific jacalin-related lectin; protein
GRMZM2G092442	5.98429	-2.28891	0.594278	3.85158	0.000117356	0.00167554		Calcium-dependent phosphotriesterase superfamily protein
AC210173.4_FG002	47.8573	-1.22632	0.318655	3.84844	0.000118872	0.00169622		Zinc finger CCCH domain-containing protein 19
GRMZM2G052034	13.7688	1.76977	0.460074	-3.84671	0.000119717	0.00170638		E3 ubiquitin-protein ligase MIEL1
GRMZM2G070422	45.0723	-1.09438	0.28498	3.84019	0.000122939	0.00174647		Enoyl-[acyl-carrier-protein] reductase [NADH] chloroplastic
GRMZM2G131516	17.1837	1.51517	0.394598	-3.83978	0.000123142	0.00174742	scarecrow1	scarecrow1
GRMZM2G105644	698.015	1.23919	0.322871	-3.83803	0.000124027	0.00175899	geranylgeranyl hydrogenase1	geranylgeranyl hydrogenase1
GRMZM2G019689	60.4594	-1.05391	0.274608	3.83786	0.000124112	0.00175923		Pentatricopeptide repeat-containing protein chloroplastic
GRMZM2G169372	12.9844	-1.97825	0.515637	3.83651	0.000124797	0.00176654	dehydrin13	dehydrin13
GRMZM2G148249	34.9176	-1.21406	0.316458	3.83639	0.000124855	0.00176654		DNA/RNA helicase protein
GRMZM2G079683	138.255	-1.51895	0.395941	3.8363	0.000124904	0.00176654		senescence regulator
GRMZM2G465764	95.1342	1.01769	0.265316	-3.83575	0.00012518	0.00176947		Callose synthase 7
GRMZM2G105641	6.1862	2.38012	0.620741	-3.83433	0.000125909	0.00177585	NLP-transcription factor 12	Protein RKD3
GRMZM2G090697	7.64121	-2.00439	0.522776	3.83413	0.000126008	0.00177626
GRMZM2G427697	70.6537	1.14567	0.299174	-3.82945	0.000128429	0.00180607		Formin-like protein 18
GRMZM2G070013	17.2068	2.01059	0.525318	-3.82737	0.000129522	0.00181878		DUF679 domain membrane protein 7
GRMZM2G008216	89.9446	1.18027	0.308512	-3.8257	0.0001304	0.0018291	cytidine deaminase2	Putative cytidine deaminase
GRMZM2G033236	14.2738	1.64711	0.430684	-3.82441	0.000131088	0.00183674
GRMZM2G321023	169.526	-1.12835	0.295317	3.82081	0.000133015	0.00185686
AC213463.3_FG009	13.305	-1.68277	0.440442	3.82064	0.000133104	0.00185686		Protein UPSTREAM OF FLC
GRMZM2G080355	226.994	1.03849	0.271853	-3.82003	0.000133436	0.00185891		Stress enhanced protein 1 chloroplastic
GRMZM2G441687	139.16	-1.07209	0.280655	3.81997	0.000133469	0.00185891
GRMZM2G412436	54.7889	2.30671	0.60398	-3.81917	0.0001339	0.00186191
GRMZM2G050607	6.91043	2.27183	0.594849	-3.81917	0.000133903	0.00186191		Late embryogeneis abundant protein Lea14-A%3B Late embryogenesis abundant protein Lea14-A
GRMZM2G047699	39.0102	-1.45476	0.380971	3.81856	0.000134232	0.00186547
GRMZM2G410865	4.17873	-2.3515	0.615913	3.81792	0.000134584	0.00186833
GRMZM2G029850	17.4379	1.74901	0.458385	-3.81559	0.000135858	0.00188397	MYB-related-transcription factor 52	Protein REVEILLE 1
GRMZM2G023655	4.01645	-2.39054	0.626665	3.8147	0.000136346	0.00188971		Putative thaumatin domain family protein
GRMZM2G532387	60.7917	1.36766	0.358638	-3.8135	0.000137014	0.00189692		Adenine nucleotide alpha hydrolases-like superfamily protein
GRMZM2G000093	20.2575	-1.37794	0.361484	3.8119	0.000137904	0.00190512		Crossover junction endonuclease EME1B
AC207722.2_FG009	13.242	1.86397	0.489399	-3.80869	0.000139703	0.00192685	light harvesting chlorophyll a/b binding protein2	Chlorophyll a-b binding protein 1%2C chloroplastic
GRMZM2G029527	58.6584	1.0648	0.279962	-3.80337	0.00014274	0.00196344		exocyst subunit exo70 family protein D1
GRMZM2G177991	34.1835	-1.38609	0.364691	3.80073	0.000144271	0.00198236
GRMZM2G340282	16.2337	-1.57169	0.413915	3.79713	0.000146382	0.00200814
GRMZM2G406378	7.33158	-2.18594	0.575714	3.79691	0.000146508	0.00200829
GRMZM2G088737	125.878	-1.14372	0.30124	3.79671	0.000146628	0.00200829	starch branching enzyme1	14-alpha-glucan-branching enzyme 2-2 chloroplastic/amyloplastic
GRMZM2G396402	163.069	1.1642	0.306807	-3.79458	0.000147893	0.00202344
GRMZM5G815358	14.6976	-2.14684	0.566105	3.79231	0.000149254	0.00204098
GRMZM2G030148	39.1929	-1.35089	0.356284	3.79162	0.00014967	0.00204557	small kernel1	small kernel1
GRMZM2G419409	28.3457	-1.45307	0.383357	3.79039	0.00015041	0.00205459		Putative YDG/SRA domain containing protein
GRMZM2G401026	186.553	1.15255	0.304198	-3.78882	0.000151362	0.00206539
GRMZM2G078723	30.8586	1.44899	0.38272	-3.78603	0.000153072	0.00208538		Lachrymatory factor synthase
GRMZM2G163514	8.60353	-2.06764	0.54617	3.78571	0.000153271	0.00208698		Protein SUPPRESSOR OF GENE SILENCING 3
GRMZM2G389379	24.5999	1.65669	0.438372	-3.7792	0.000157333	0.00213774	ZF-HD-transcription factor 16	Zinc-finger homeodomain protein 2
GRMZM2G047800	26.3088	1.38318	0.366302	-3.77605	0.000159332	0.00216075		NAD(P)-binding Rossmann-fold superfamily protein
GRMZM2G150187	58.0116	1.42027	0.37621	-3.77521	0.000159873	0.00216535		Alpha-L-fucosidase 2
GRMZM2G104425	17.9219	-1.52655	0.404768	3.77142	0.000162322	0.00219041		Tyrosine-sulfated glycopeptide receptor 1
GRMZM2G118497	8.90747	-2.04346	0.541928	3.77072	0.000162775	0.00219536		Putative metal tolerance protein C3
GRMZM2G007957	32.7992	1.44784	0.383993	-3.77048	0.000162935	0.00219636		Dehydrodolichyl diphosphate synthase 6
GRMZM2G423229	6.18271	-2.16768	0.574962	3.77012	0.000163168	0.00219719		Sphinganine C4-monooxygenase 1
GRMZM2G399072	84.3967	1.02765	0.272741	-3.76786	0.000164654	0.002216	AP2-EREBP-transcription factor 130	AP2-EREBP-type transcription factor
GRMZM2G157218	37.3602	-1.581	0.419615	3.76773	0.000164738	0.002216
GRMZM2G157510	88.885	1.06298	0.282154	-3.76739	0.000164962	0.00221784	cyclin-dependent kinase inhibitor3	Cyclin-dependent kinase inhibitor 5
GRMZM2G045638	7.4415	-2.18461	0.580144	3.76563	0.000166129	0.00223002
GRMZM2G152908	17.1025	-1.60829	0.427324	3.76363	0.000167464	0.00224676	sucrose synthase1	sucrose synthase1
GRMZM2G011160	26.0963	-1.4008	0.372258	3.76299	0.000167893	0.00225133		ABC transporter A family member 7
GRMZM2G022931	369.674	1.12834	0.300079	-3.76015	0.00016981	0.00227347		Fasciclin-like arabinogalactan protein 6
GRMZM2G037478	9.81527	2.06848	0.550186	-3.75959	0.00017019	0.00227736		Probable carboxylesterase 18
GRMZM2G047677	26.758	1.55342	0.413284	-3.75873	0.000170779	0.00228405		Abscisic acid receptor PYL5
GRMZM2G371462	12.6703	-2.12105	0.564374	3.75823	0.000171117	0.00228626
GRMZM2G178074	5.63025	-2.22744	0.592684	3.75822	0.000171123	0.00228626	phosphoenolpyruvate carboxylase kinase1	phosphoenolpyruvate carboxylase kinase1
GRMZM2G373322	32.3604	1.16244	0.309385	-3.75727	0.000171775	0.00229377		Receptor-like kinase TMK2
GRMZM2G015709	37.032	1.32645	0.353158	-3.75598	0.000172666	0.00230426		Anthocyanidin 3-O-glucoside 2'''-O-xylosyltransferase
GRMZM2G567897	109.328	1.05281	0.28031	-3.75587	0.000172741	0.00230426		Putative RING zinc finger domain superfamily protein
GRMZM2G117796	49.5233	-1.08521	0.288982	3.75529	0.000173139	0.00230716		CDPK-related kinase 1
GRMZM2G448925	14.6847	1.9774	0.526662	-3.75459	0.000173623	0.00231001		WW domain-binding protein 11
GRMZM2G051050	94.1248	-1.03559	0.275865	3.75397	0.000174055	0.00231455		Ypt/Rab-GAP domain of gyp1p superfamily protein
GRMZM2G126808	42.772	-1.39961	0.372862	3.7537	0.000174244	0.00231586	Homeobox-transcription factor 45	Homeobox-leucine zipper protein HAT3
GRMZM5G829840	11.1407	-1.97811	0.527084	3.75293	0.000174782	0.0023218
GRMZM2G703697	4.20311	2.29612	0.612033	-3.75162	0.000175693	0.0023327
GRMZM2G066345	36.6002	-1.18753	0.316549	3.75148	0.000175793	0.00233281	tryptophan aminotransferase related2	L-tryptophan--pyruvate aminotransferase 1
GRMZM5G862540	30.0167	-1.18206	0.315123	3.75111	0.000176055	0.00233508		UDP-glucose 6-dehydrogenase
GRMZM2G134903	10.6712	-1.97755	0.527229	3.75083	0.000176247	0.00233585	UTP-glucose-P-uridyltransferase homolog	UTP-glucose-P-uridyltransferase homolog
GRMZM2G039588	83.4517	-1.12356	0.299554	3.75076	0.000176296	0.00233585		Galactose mutarotase-like superfamily protein
GRMZM2G069085	39.3223	1.25783	0.335412	-3.75009	0.000176771	0.00234093		Protein yippee-like
GRMZM2G111679	7.1119	-2.03082	0.541648	3.74934	0.000177302	0.00234433		Late embryogenesis abundant (LEA) hydroxyproline-rich glycoprotein family
GRMZM2G102382	19.9908	1.365	0.364572	-3.74411	0.000181033	0.00238871		Thioredoxin-like 1-1 chloroplastic
GRMZM2G312736	4.6316	-2.26408	0.605348	3.74013	0.000183922	0.0024231
GRMZM2G032003	42.8309	-1.17828	0.315073	3.73969	0.000184247	0.00242526		UDP-glucose pyrophosphorylase2
GRMZM2G056513	54.6036	-1.38648	0.370752	3.73965	0.000184277	0.00242526
GRMZM2G143258	50.3887	1.33154	0.356263	-3.73751	0.000185849	0.00244344		alpha/beta-Hydrolases superfamily protein
GRMZM2G009968	19.3069	1.67689	0.449495	-3.73061	0.000191018	0.00250497		Electron transporter
GRMZM2G178924	60.8509	-1.13376	0.304027	3.72916	0.00019212	0.00251718
GRMZM2G703858	7.58657	-1.9522	0.5235	3.72913	0.000192146	0.00251718		RPM1-interacting protein 4
GRMZM2G467184	226.677	1.05513	0.282967	-3.72879	0.000192401	0.00251794		Probable calcium-binding protein CML36
GRMZM2G446213	125.002	1.0292	0.276065	-3.72811	0.000192923	0.00252253		Formin-like protein 18
GRMZM2G169398	77.2892	1.08349	0.290917	-3.72441	0.000195775	0.00255306		Transposon protein Mutator sub-class
GRMZM2G377613	14.1541	2.07871	0.558137	-3.72437	0.0001958	0.00255306		Tumor protein-like protein%3B Tumor-related protein-like
AC225555.3_FG005	23.5252	-1.49929	0.402642	3.72364	0.000196372	0.00255554		conserved telomere maintenance component 1
AC197578.4_FG001	43.9935	-1.16248	0.312416	3.72093	0.000198494	0.00258053		Glycosyl hydrolase family protein
GRMZM2G436707	21.0684	1.67906	0.45136	-3.72	0.000199222	0.00258867		Tetratricopeptide repeat (TPR)-like superfamily protein
GRMZM2G011055	7.50288	-2.11525	0.568841	3.71852	0.000200395	0.00260127		protein; Ribosomal RNA apurinic site specific lyase-like
GRMZM2G404132	98.3246	1.05603	0.284251	-3.71512	0.000203109	0.00263249		Serine/threonine-protein kinase KIPK
GRMZM2G173596	7.98654	2.07577	0.558787	-3.71477	0.000203388	0.00263478	ZIM-transcription factor 10	ZIM motif family protein
GRMZM2G159179	132.873	-1.16139	0.312984	3.71072	0.000206671	0.00267055		Putative cytochrome P450 superfamily protein
GRMZM2G056467	20.6384	2.01325	0.542777	-3.70916	0.000207951	0.00268438		Calmodulin binding protein
GRMZM2G053507	30.7708	-1.33183	0.359162	3.70817	0.000208764	0.00269351
GRMZM2G161472	25.9084	1.6543	0.446146	-3.70797	0.00020893	0.00269429	kaurene oxidase2	kaurene oxidase2
GRMZM2G027472	83.5114	-1.534	0.413794	3.70715	0.000209605	0.00270164
GRMZM2G104938	44.6648	1.21338	0.327462	-3.70539	0.000211067	0.00271774		Probable carboxylesterase 2
GRMZM2G312871	15.7746	-1.63384	0.441087	3.70412	0.000212125	0.00272966		RNA-binding protein 8A
GRMZM2G397391	11.3343	2.00005	0.540128	-3.70291	0.000213138	0.00273889		Glycosyltransferase family 61 protein
GRMZM2G428040	90.0256	1.66016	0.448443	-3.70204	0.000213871	0.00274693		transcription activator-related
GRMZM2G481605	17.318	1.96387	0.530814	-3.69973	0.000215826	0.00277065		17.4 kDa class I heat shock protein 3
GRMZM5G849275	101.895	1.04788	0.283359	-3.69807	0.000217246	0.00278748
GRMZM2G011240	115.939	-1.37012	0.370538	3.69766	0.000217592	0.00278893		Sucrose synthase 3
GRMZM2G380088	156.33	1.14243	0.308961	-3.69766	0.000217593	0.00278893		Cytidine deaminase
GRMZM2G121456	29.8501	-1.18066	0.319339	3.6972	0.000217992	0.00279146	virescent30	virescent30
GRMZM2G127821	5.84671	-2.13875	0.579143	3.69295	0.000221666	0.00283407		OJ000126_13.10 protein; protein
GRMZM2G375593	67.2485	-1.04928	0.28414	3.69284	0.000221763	0.00283407		Villin-4
GRMZM2G526668	42.3684	-1.29653	0.351133	3.69243	0.000222123	0.00283725	bHLH-transcription factor 40	Putative HLH DNA-binding domain superfamily protein
GRMZM2G126507	159.166	1.01179	0.274112	-3.69115	0.00022324	0.00284867	ZIM-transcription factor 1	Protein TIFY 6B
GRMZM2G103672	42.6735	-1.05305	0.285336	3.69057	0.000223756	0.00285384		Expansin-B4
GRMZM2G416750	51.8746	1.49455	0.405048	-3.68981	0.000224421	0.00285946		Putative RING zinc finger domain superfamily protein
GRMZM2G090865	32.4807	1.20204	0.325824	-3.68924	0.000224925	0.00286326		MTD1
GRMZM2G704488	3.82654	-2.31384	0.627322	3.68845	0.000225624	0.00286926
GRMZM2G095039	18.2072	-1.6041	0.4349	3.68843	0.000225638	0.00286926		Protein RALF-like 33
GRMZM2G004748	353.164	1.01257	0.274719	-3.68585	0.000227937	0.00289417		ABC transporter B family member 2
GRMZM2G151616	13.4629	-1.71108	0.464739	3.68181	0.000231588	0.0029318
GRMZM2G443308	4.83426	2.23276	0.606509	-3.68133	0.000232021	0.00293584
GRMZM2G042253	93.3703	-1.38859	0.377227	3.68104	0.000232284	0.00293771		Chaperonin 60 subunit beta 4 chloroplastic
GRMZM2G125838	7.93611	-2.0009	0.543929	3.6786	0.000234518	0.00296303		Calcineurin subunit B
GRMZM2G074254	13.2253	-1.57218	0.427484	3.67775	0.000235297	0.0029714		Probable E3 ubiquitin-protein ligase RHB1A
GRMZM2G104494	3.84487	-2.27327	0.618175	3.67739	0.000235636	0.00297422		Lipid transfer protein
GRMZM2G038988	55.0094	-1.03601	0.281809	3.67627	0.000236666	0.00298574		Calmodulin binding protein
AC215639.3_FG002	7.06278	2.0506	0.557975	-3.67507	0.000237783	0.00299836		Gibberellin 2-beta-dioxygenase 6
GRMZM2G071630	8033.25	-1.15944	0.315533	3.67453	0.00023829	0.00300327	glyceraldehyde-3-phosphate dehydrogenase3	Glyceraldehyde-3-phosphate dehydrogenase 3%2C cytosolic
GRMZM2G137525	4.55915	-2.2829	0.621371	3.67397	0.000238811	0.00300688		Putative CCR4-associated factor 1 homolog 3
GRMZM2G050329	39.675	-1.07169	0.291718	3.67373	0.000239035	0.00300822		SPX domain-containing membrane protein
GRMZM2G055621	13.5638	-1.91919	0.522483	3.67321	0.00023952	0.00301284
GRMZM2G095898	30.2171	-1.28488	0.349894	3.67221	0.000240461	0.0030217		Bax inhibitor-1 family protein
GRMZM2G036916	34.5012	-1.30734	0.356045	3.67183	0.000240817	0.00302338		Putative potassium transporter 12
GRMZM2G410757	27.0797	-1.32972	0.362143	3.67182	0.000240831	0.00302338
GRMZM2G065088	11.5292	2.1033	0.573098	-3.67005	0.000242503	0.00304289		Germin-like protein subfamily 2 member 1
GRMZM2G377641	71.34	1.09318	0.298127	-3.66684	0.000245566	0.00307378
GRMZM2G002993	51.9352	1.26918	0.346382	-3.6641	0.000248209	0.00309928		Patatin-like protein 6
GRMZM2G168957	7.80616	2.01963	0.551631	-3.6612	0.000251034	0.0031315		Receptor-like kinase-like
GRMZM2G355572	493.686	1.07804	0.294632	-3.65895	0.000253247	0.00315587		Transposon protein CACTA%2C En/Spm sub-class
AC217241.3_FG004	232.981	2.03926	0.557349	-3.65885	0.000253351	0.00315587
AC197013.3_FG003	28.7585	-1.36744	0.373826	3.65795	0.00025424	0.00316224		Insulin-degrading enzyme-like 1 peroxisomal
GRMZM2G052571	17.6221	-1.56671	0.428624	3.65521	0.000256968	0.00319307		Glutathione S-transferase
AC191050.3_FG003	140.6	1.31802	0.360856	-3.65249	0.000259713	0.00322405		Vicilin-like seed storage protein
GRMZM2G050177	68.7213	1.15601	0.316553	-3.65186	0.000260348	0.00322935		Probable galactinol--sucrose galactosyltransferase 1
GRMZM2G030169	101.797	1.02348	0.280352	-3.65069	0.000261532	0.00323564		Actin-2
GRMZM2G466543	22.3578	1.43894	0.394286	-3.64949	0.000262758	0.00324923		Arogenate dehydratase/prephenate dehydratase 6 chloroplastic
GRMZM2G414540	77.3649	1.09627	0.300503	-3.64813	0.000264152	0.0032649		Syntaxin 121
GRMZM2G068212	69.0113	-1.20634	0.33091	3.64552	0.000266855	0.00329648		Sulfate transporter 4.1 chloroplastic
GRMZM2G008839	18.5162	1.81366	0.498071	-3.64137	0.000271192	0.00334498
GRMZM2G121990	89.1861	1.2802	0.351581	-3.64128	0.000271286	0.00334498
GRMZM2G133023	16.8839	1.43603	0.394415	-3.6409	0.000271689	0.00334593
GRMZM2G368698	54.0307	1.18655	0.325895	-3.64089	0.000271697	0.00334593		Cell wall / vacuolar inhibitor of fructosidase 2
GRMZM2G055273	101.066	1.09981	0.302132	-3.64017	0.000272459	0.00335079		CASP-like protein 10
GRMZM2G061777	45.8425	1.2045	0.330899	-3.64009	0.000272542	0.00335079
GRMZM2G081626	38.0662	-1.32035	0.362865	3.63868	0.000274034	0.00336266	senescence enhanced2a	senescence enhanced2a
GRMZM2G151496	124.137	1.26292	0.347621	-3.63303	0.000280117	0.00343073		F-box protein AFR
GRMZM2G313320	34.2877	1.36869	0.377117	-3.62935	0.000284131	0.00347489		Expressed protein; protein
GRMZM2G073272	23.0645	1.74707	0.482423	-3.62146	0.00029295	0.00357592	WRKY-transcription factor 78	Probable WRKY transcription factor 11
GRMZM2G381404	271.816	1.02059	0.282173	-3.61688	0.000298176	0.0036345		Expressed protein; protein
GRMZM5G800723	48.5157	1.45879	0.403427	-3.616	0.000299193	0.00364452		Protein DETOXIFICATION 40
GRMZM2G128219	3053.48	1.12394	0.31083	-3.61592	0.000299283	0.00364452		Gibberellin receptor GID1L2
GRMZM2G180328	20.8235	1.44952	0.401474	-3.61049	0.000305625	0.00371645	NAC-transcription factor 20	NAC domain containing protein 32
GRMZM2G113135	27.3131	-1.34171	0.371768	3.60901	0.000307368	0.00373587		Auxin-responsive protein SAUR32
GRMZM2G123973	42.6776	-1.41128	0.391195	3.60761	0.000309025	0.00375067		Protein DETOXIFICATION 50
GRMZM2G365957	64.4747	-1.33319	0.369964	3.60357	0.000313873	0.0038059		ABC transporter C family member 4
GRMZM2G049755	24.3074	-1.40565	0.390183	3.60253	0.000315133	0.00381937		Pentatricopeptide repeat-containing protein mitochondrial
GRMZM2G108133	403.641	1.039	0.288602	-3.60011	0.000318081	0.00385145		Beta-glucosidase 11
GRMZM2G040728	10.059	-1.80322	0.500906	3.59993	0.000318306	0.00385235		cytochrome P450 family 94 subfamily D polypeptide 2
GRMZM2G568979	8.27772	-1.85816	0.516593	3.59695	0.000321972	0.00388936
GRMZM2G100988	45.7166	1.18272	0.329097	-3.59384	0.000325841	0.00393238
AC218932.3_FG009	4.28796	-2.25404	0.627533	3.5919	0.000328273	0.003958
GRMZM2G168807	10.5616	-1.94149	0.541117	3.58794	0.000333305	0.00401111		AT2G33510 (E=5e-065) | protein binding
GRMZM2G054139	29.1124	-1.41054	0.393356	3.58591	0.00033591	0.00403676
GRMZM2G404599	138.185	1.36533	0.380908	-3.58442	0.000337834	0.00405416
GRMZM2G060257	29.0533	-1.1425	0.318934	3.58224	0.000340665	0.00408283		F-box protein PP2-A13
GRMZM2G368410	36.7093	1.45478	0.406302	-3.58053	0.000342893	0.00410524		P-loop containing nucleoside triphosphate hydrolases superfamily protein
GRMZM2G158194	31.7139	-1.19908	0.334989	3.57947	0.000344289	0.00411811	PHD-transcription factor 34	RING/FYVE/PHD zinc finger superfamily protein
GRMZM2G131618	39.0941	1.28348	0.358686	-3.57829	0.000345855	0.00413491	GNAT-transcription factor 3	Acyl-CoA N-acyltransferases (NAT) superfamily protein
GRMZM2G023982	11.02	1.85575	0.51884	-3.57674	0.000347912	0.00415561
GRMZM2G004521	10.5559	-2.00806	0.561485	3.57634	0.000348439	0.00415996		F-box/kelch-repeat protein
GRMZM2G069408	49.11	1.20321	0.336455	-3.57613	0.000348721	0.00416105		Transcription factor LHW
GRMZM2G005557	72.439	1.18809	0.332707	-3.57098	0.000355644	0.00423216		Probable calcium-binding protein CML20
GRMZM2G091435	10.0725	-1.84278	0.516139	3.57032	0.000356543	0.00424089		Acid phosphatase/vanadium-dependent haloperoxidase-related protein
GRMZM5G801651	9.84855	-1.81859	0.509597	3.5687	0.000358763	0.00426386		Plasma-membrane choline transporter family protein
GRMZM2G096831	31.3638	-1.43439	0.402012	3.56802	0.000359683	0.00427029		Lipase
GRMZM2G064962	4.05648	-2.21816	0.62172	3.56779	0.000360011	0.00427221		Glycerophosphodiester phosphodiesterase GDPD2
AC204604.3_FG008	41.6713	-1.02793	0.288214	3.56654	0.000361727	0.00428661
GRMZM2G168909	17.8191	-1.48733	0.417097	3.56592	0.000362578	0.00429471		Eukaryotic aspartyl protease family protein
GRMZM2G072292	26.7273	-1.57793	0.442831	3.56329	0.000366236	0.00433402		Proline-rich receptor-like protein kinase PERK4
GRMZM2G097511	11.6234	-1.71461	0.481725	3.55931	0.000371829	0.00438803		Histone H2A
GRMZM2G055052	16.4404	1.9098	0.536914	-3.557	0.000375113	0.0044227		U-box domain-containing protein 21
GRMZM2G003385	77.257	-1.16187	0.327738	3.54512	0.000392437	0.00461632		23-bisphosphoglycerate-independent phosphoglycerate mutase 1
GRMZM2G104572	8.53483	-1.80088	0.508672	3.54036	0.000399587	0.0046875
GRMZM2G145753	121.546	1.42028	0.401302	-3.53918	0.000401377	0.00470633		Probable LRR receptor-like serine/threonine-protein kinase IRK
GRMZM2G123480	23.5814	1.88054	0.531519	-3.53805	0.000403087	0.00472422
GRMZM2G163043	27.6354	-1.57963	0.446497	3.53783	0.000403428	0.00472605
GRMZM2G466394	43.8839	-1.22364	0.345953	3.53702	0.000404668	0.00473841		Serine-threonine protein kinase plant-type
GRMZM5G844703	7.26662	-1.93524	0.547191	3.53669	0.000405182	0.00473953
GRMZM2G014872	18.627	-1.40503	0.397283	3.5366	0.000405314	0.00473953		SEC1 family transport protein SLY1
GRMZM2G456539	67.0555	-1.08192	0.305942	3.53635	0.0004057	0.00474182
GRMZM2G038991	774.608	1.07528	0.304129	-3.5356	0.000406847	0.00474949
GRMZM2G383854	17.7492	-1.3323	0.376829	3.53556	0.000406914	0.00474949		Putative pentatricopeptide repeat-containing protein mitochondrial
GRMZM2G342907	25.1364	1.62836	0.461039	-3.53194	0.000412519	0.00481053		Sulfate transporter 1.2
GRMZM2G332483	16.132	-1.83673	0.520142	3.53121	0.000413655	0.00482158
GRMZM2G324507	94.5783	-1.1019	0.312215	3.52931	0.000416649	0.00485206
GRMZM2G085836	12.8132	-1.61119	0.456625	3.52848	0.000417952	0.00486059
GRMZM5G852776	20.4086	-1.38442	0.392789	3.5246	0.00042413	0.00492795		LRR receptor-like serine/threonine-protein kinase RPK2
GRMZM2G091656	8.37752	-1.86905	0.530458	3.52346	0.000425958	0.00494246	GRAS-transcription factor 9	Scarecrow-like protein 26
GRMZM2G024104	30.3589	1.16498	0.330675	-3.52304	0.000426634	0.00494807	glutamine synthetase2	Glutamine synthetase root isozyme 2
GRMZM2G427408	14.0666	-1.52568	0.433512	3.51935	0.000432607	0.00500694		SAP domain-containing protein
GRMZM2G161666	76.9431	1.12483	0.319805	-3.51725	0.000436045	0.00503666	MADS-transcription factor 51	Agamous-like MADS-box protein AGL14
GRMZM2G176523	18.446	-1.40486	0.39952	3.51636	0.000437509	0.00504674		Pentatricopeptide repeat-containing protein chloroplastic
AC217415.3_FG004	160.98	1.06855	0.304573	-3.50836	0.000450871	0.00518451	sugary-enhancer1	sugary-enhancer1
GRMZM2G031033	118.019	1.38064	0.393628	-3.50748	0.000452375	0.00519714		AT3g10020/T22K18_16; Expressed protein; protein
GRMZM2G073197	38.2466	1.27236	0.362878	-3.50629	0.000454393	0.00521563		Whole genome shotgun sequence of line PN40024 scaffold_35.assembly12x (Fragment)
GRMZM2G063042	47.0987	-1.11295	0.317499	3.50536	0.000455992	0.00523164		UDP-glycosyltransferase 74B1
GRMZM2G149534	29.0572	-1.13265	0.323233	3.50415	0.000458074	0.00525082
GRMZM2G702522	33.4722	1.07436	0.30676	-3.50227	0.000461304	0.00528547
GRMZM2G358180	41.5185	-2.13122	0.60866	3.50149	0.000462659	0.00529626
GRMZM2G178190	72.7558	-1.08279	0.309334	3.50039	0.000464577	0.00530871		Metal transporter Nramp3
GRMZM2G463640	6.04046	-2.09008	0.59725	3.4995	0.00046613	0.00532408
GRMZM2G357834	9.71413	-2.11908	0.605762	3.49821	0.000468395	0.00534279		senescence associated gene 20
GRMZM2G012306	30.361	1.33922	0.383062	-3.4961	0.000472118	0.00538046		Protein NRT1/ PTR FAMILY 8.3
GRMZM2G384255	7.90514	1.91937	0.549066	-3.4957	0.000472822	0.00538608
GRMZM2G173732	96.6841	1.42388	0.407915	-3.49063	0.000481881	0.00547223
GRMZM2G059582	47.7354	1.61882	0.464601	-3.48432	0.00049338	0.00558299
GRMZM2G103812	2370.9	1.16152	0.33339	-3.48396	0.000494045	0.00558804		Selenium-binding protein 3
GRMZM2G703561	13.3977	1.86326	0.534871	-3.48357	0.000494781	0.00559389
GRMZM2G101024	39.8233	-1.397	0.40128	3.48136	0.000498868	0.0056318
GRMZM2G090563	7.45445	-1.9353	0.555917	3.48128	0.000499015	0.0056318		Lung seven transmembrane receptor family protein
GRMZM2G324248	780.89	1.30514	0.375056	-3.47984	0.000501708	0.0056597
GRMZM2G044388	10.9933	-1.8747	0.539375	3.47568	0.000509555	0.00573558		F-box protein
GRMZM2G102681	36.0771	1.56748	0.451302	-3.47323	0.000514231	0.00577818
GRMZM2G354319	21.4382	1.71723	0.494426	-3.47317	0.000514353	0.00577818		Putative B-box type zinc finger family protein
GRMZM2G122357	43.7638	2.05792	0.59257	-3.47288	0.000514912	0.00578061		seed maturation protein
GRMZM2G043095	6.90975	-2.04816	0.590318	3.46959	0.000521249	0.00584406		Protein ESKIMO 1
AC198366.3_FG004	58.421	1.19504	0.344564	-3.46826	0.000523834	0.00586533	GRAS-transcription factor 29	Scarecrow-like protein 3
GRMZM2G444222	14.4281	-1.50395	0.433967	3.46559	0.000529075	0.00591884		Pentatricopeptide repeat-containing protein
GRMZM2G155252	52.4877	-1.05433	0.304264	3.46517	0.00052989	0.00592537	GeBP-transcription factor 13	protein; Tyrosine specific protein phosphatase-like
AC211403.4_FG005	6.64035	-1.92408	0.555364	3.46454	0.000531145	0.0059368
AC199705.3_FG008	29.6849	1.14868	0.331627	-3.46377	0.000532672	0.00594882		triglyceride lipases;triglyceride lipases
GRMZM2G025072	115.318	-1.11883	0.323353	3.4601	0.000539984	0.0060172		Survival protein SurE-like phosphatase/nucleotidase
GRMZM2G071292	36.3535	1.00956	0.291813	-3.45961	0.00054095	0.00602389		Calcium-dependent lipid-binding (CaLB domain) family protein
GRMZM2G482256	6.90272	-1.91448	0.553389	3.45956	0.000541055	0.00602389		Endoglucanase 11
GRMZM2G138258	46.5648	1.10209	0.318598	-3.45917	0.000541836	0.00602996		Protein RETICULATA-RELATED 4 chloroplastic
AC233901.1_FG010	67.4777	1.13785	0.329013	-3.45837	0.000543445	0.00604261		Expressed protein; protein
GRMZM2G406196	7.43171	-1.89973	0.549576	3.45672	0.000546798	0.00607198		UPF0496 protein
GRMZM2G092581	63.4486	-1.13164	0.327622	3.45409	0.000552158	0.00611822		Heavy metal transport/detoxification superfamily protein
GRMZM2G069694	13.7479	-1.76543	0.511339	3.45257	0.000555282	0.00614943		plant-specific domain TIGR01615 family protein expressed
GRMZM2G001447	17.4402	1.46172	0.423406	-3.45228	0.000555867	0.00615132		CCT motif family protein
GRMZM2G158647	142.562	1.02269	0.296495	-3.44928	0.000562087	0.00621437
GRMZM2G134878	107.281	1.14502	0.332031	-3.44854	0.000563634	0.00622381
GRMZM2G517060	6.54967	-1.91842	0.556366	3.44812	0.000564505	0.00623074
GRMZM2G009009	9.89235	1.67444	0.485938	-3.44579	0.000569384	0.00628188		Serine/threonine-protein kinase pakG
AC184794.2_FG003	19.7579	-1.63781	0.475383	3.44524	0.000570543	0.00629196		Protein NRT1/ PTR FAMILY 1.2
GRMZM2G147756	44.7372	1.21761	0.353608	-3.4434	0.00057445	0.00632959	BURP domain-containing protein-RD22-like8	Polygalacturonase 1 beta-like protein 3
GRMZM2G350357	20.7081	1.5037	0.436714	-3.4432	0.000574865	0.00633143		Protein SNOWY COTYLEDON 3
GRMZM5G832281	20.5097	1.60975	0.467769	-3.44134	0.000578849	0.00637257
GRMZM2G032484	5.49441	-1.96656	0.571594	3.44049	0.000580663	0.0063843
GRMZM2G081907	119.201	1.14206	0.332011	-3.43982	0.000582103	0.00639738		CLIP-associated protein
GRMZM2G149580	27.757	1.09519	0.318406	-3.43959	0.000582586	0.00639768		Acyl carrier protein
GRMZM2G006985	188.554	-1.00662	0.292658	3.43957	0.00058263	0.00639768
GRMZM2G170851	48.001	-1.0981	0.319446	3.43751	0.00058709	0.00644112
GRMZM2G328268	86.0118	-1.02779	0.299052	3.43683	0.000588563	0.00645175		Centromere protein-like
GRMZM5G898274	3.96952	-2.14429	0.624866	3.43159	0.000600054	0.00656085
GRMZM2G034896	21.7834	-1.27676	0.372526	3.42731	0.000609592	0.00665376		Respiratory burst oxidase homolog protein B
GRMZM2G104339	24.7487	1.44797	0.423158	-3.42181	0.000622051	0.00677818
GRMZM2G012233	47.3454	1.55891	0.455805	-3.42013	0.000625904	0.00681436
GRMZM2G078320	36.205	-1.1163	0.326485	3.41915	0.000628181	0.00683334
GRMZM2G139811	27.0232	1.33465	0.390383	-3.41881	0.000628949	0.00683588		C2 and GRAM domain-containing protein
GRMZM2G457346	60.0397	1.31737	0.385451	-3.41773	0.000631452	0.00685435		Seed maturation protein PM41
GRMZM2G003409	8.8327	-1.86953	0.547291	3.41598	0.00063553	0.00689569		hydroxyproline-rich glycoprotein family protein
GRMZM5G896294	24.9722	1.30014	0.380676	-3.41535	0.000637009	0.00690881
GRMZM2G038636	49.978	-1.26164	0.369545	3.41404	0.000640062	0.00693897	cysteine protease2	Cysteine proteinase 2
GRMZM2G529003	20.0389	-1.33193	0.390659	3.40946	0.000650921	0.00704178
GRMZM2G023387	15.0379	1.46421	0.429736	-3.40723	0.000656257	0.00709051		Thioredoxin-like protein CXXS1
GRMZM2G107737	34.155	-1.19723	0.351485	3.40621	0.000658725	0.00711417
GRMZM2G339994	10.6517	1.76228	0.517528	-3.40519	0.000661176	0.00713764		NAD(P)-binding Rossmann-fold superfamily protein
GRMZM2G324221	20.8085	-1.3793	0.405998	3.39731	0.000680509	0.00732779		Polyadenylate-binding protein-interacting protein 10
GRMZM2G073324	37.7621	-1.48055	0.436149	3.3946	0.000687283	0.00737899		EID1-like F-box protein 3
GRMZM5G832994	30.9119	1.42369	0.419556	-3.39333	0.000690493	0.00740723	reversion-to-ethylene sensitivity1 like1	reversion-to-ethylene sensitivity1 like1
GRMZM5G877815	10.8362	-1.87878	0.553983	3.3914	0.000695377	0.00744402		40S ribosomal protein S27a
GRMZM2G085189	34.3577	-1.1777	0.347626	3.38783	0.000704485	0.00751712		BTB/POZ domain-containing protein
GRMZM2G116538	16.2521	1.3527	0.399286	-3.3878	0.000704556	0.00751712		Remorin
GRMZM2G070523	25.2224	-1.28782	0.380288	3.38643	0.000708082	0.0075516	MYB-transcription factor 129	myb domain protein 101
GRMZM2G451147	5.54804	-2.01518	0.595583	3.38353	0.000715596	0.00762541		PR5-like receptor kinase
GRMZM2G156890	17.5235	-1.28246	0.379031	3.38353	0.000715599	0.00762541
GRMZM2G058470	6.67315	-1.93588	0.572342	3.38239	0.000718585	0.00765404
GRMZM2G169617	17.7367	1.49294	0.441435	-3.38201	0.000719571	0.00765816		Probable RNA-binding protein ARP1
GRMZM2G325139	5.01479	-1.99487	0.590166	3.38018	0.000724374	0.00770287
GRMZM2G164909	31.0913	-1.67705	0.496562	3.37733	0.000731939	0.00778009	HSF-transcription factor 8	Heat shock factor protein 7
GRMZM2G054663	21.12	1.36461	0.404367	-3.37469	0.000738981	0.00784841		Katanin p60 ATPase-containing subunit A1
GRMZM2G416644	14.8236	-1.44937	0.429797	3.37222	0.000745659	0.00790863
GRMZM5G801091	75.1191	-1.07574	0.31905	3.37168	0.000747105	0.00791826
GRMZM2G099340	1134.84	1.06267	0.315544	-3.36773	0.000757899	0.00800943	metallothionein3	Metallothionein-like protein type 2
GRMZM2G094535	4.4735	2.0029	0.594804	-3.36732	0.000759017	0.00801794		Protein LURP-one-related 2
GRMZM2G461666	10.6456	1.65663	0.492865	-3.36123	0.000775952	0.00817545		methyl esterase 10
GRMZM2G102903	13.3253	-1.46016	0.434517	3.36041	0.000778264	0.00819419		Novel plant SNARE 13
GRMZM2G051270	11.496	1.91737	0.570799	-3.35909	0.000781985	0.0082266		ATP sulfurylase 1 chloroplastic
GRMZM2G070218	30.5998	1.14981	0.34249	-3.35722	0.000787296	0.00827907		Shikimate kinase
GRMZM2G447976	25.8229	1.41143	0.4206	-3.35575	0.000791502	0.00830282		BTB/POZ domain-containing protein
GRMZM2G079547	40.9607	-1.17556	0.350624	3.35277	0.000800081	0.00838938
GRMZM2G166976	17.0134	-1.92319	0.573994	3.35054	0.000806535	0.00844002		SPX domain-containing membrane protein
GRMZM2G042704	28.5507	-1.3932	0.415814	3.35053	0.00080656	0.00844002		MATH domain containing protein; Os10g0478500 protein
GRMZM2G322952	21.0397	1.34492	0.401664	-3.34837	0.000812884	0.0084923
GRMZM2G050172	36.9805	1.1817	0.352933	-3.34823	0.000813308	0.00849325		Probable GTP diphosphokinase RSH2 chloroplastic
GRMZM2G119527	41.4927	-1.15414	0.34495	3.34582	0.000820402	0.00855657		Solute carrier family 40 member 3 chloroplastic
GRMZM2G177915	645.429	1.01768	0.304186	-3.3456	0.000821043	0.00855657
AC206901.3_FG005	14.3546	1.47875	0.442099	-3.34483	0.000823319	0.0085768	MYB-transcription factor 132	myb domain protein 15
GRMZM2G051752	16.7887	1.57873	0.472088	-3.34414	0.000825367	0.00859463
GRMZM2G108912	79.3655	-1.19436	0.357164	3.344	0.000825798	0.00859563	phospholipase D10	phospholipase D10
GRMZM2G046804	40.6369	-1.17204	0.350939	3.33973	0.000838589	0.00871936	glyceraldehyde-3-phosphate dehydrogenase1	Glyceraldehyde-3-phosphate dehydrogenase 1%2C cytosolic
GRMZM5G896834	12.9244	-1.51782	0.45448	3.33969	0.000838708	0.00871936		Retinoblastoma-binding protein-like
GRMZM2G144346	6.99036	-1.86829	0.559719	3.3379	0.000844135	0.00876865	C2C2-CO-like-transcription factor 2	Zinc finger protein CONSTANS-LIKE 7
GRMZM2G111782	48.0965	1.0061	0.301506	-3.33693	0.000847088	0.00879219		Protein binding protein
GRMZM2G158300	50.5465	1.1726	0.351428	-3.33668	0.000847846	0.00879648		UPF0496 protein
GRMZM2G098319	58.0769	-1.02447	0.307065	3.33631	0.000848979	0.0088011		CYCLOPS
GRMZM2G172596	63.5445	-1.16818	0.350352	3.33431	0.000855111	0.00886108	php20075a(gast)	GAST1 protein
GRMZM2G411084	52.2303	1.18116	0.354806	-3.32904	0.000871461	0.00900498		MFP1 attachment factor 1
GRMZM2G011367	25.6804	-1.56158	0.469181	3.3283	0.000873762	0.00902147
GRMZM2G169820	85.6384	-1.01538	0.305306	3.32578	0.000881702	0.00908878	ARF-transcription factor 1	Auxin response factor 1
GRMZM2G041642	16.1855	-1.33498	0.401563	3.32446	0.000885905	0.00912475		SEC12-like protein 2
GRMZM2G095798	74.1822	1.48147	0.445761	-3.32346	0.000889067	0.00915364
GRMZM2G160563	32.677	1.44712	0.435481	-3.32305	0.000890397	0.00916364		Cyclin-U4-2
GRMZM2G034157	323.239	-1.02081	0.30736	3.32122	0.00089625	0.00922017	heat shock protein18c	17.8 kDa class II heat shock protein
AC210013.4_FG014	141.647	1.05534	0.317863	-3.32012	0.00089978	0.00925277		Calcium-dependent protein kinase 7
GRMZM2G454056	37.7028	1.35846	0.409236	-3.31949	0.000901807	0.00925872		DUF4228 domain protein
GRMZM2G343974	6.3005	-1.98098	0.598143	3.31189	0.000926694	0.00946864
GRMZM2G140524	34.7206	-1.15394	0.348483	3.31131	0.00092861	0.00948443	JUMONJI-transcription factor 9	Putative lysine-specific demethylase JMJ16
GRMZM5G878371	3.04695	-2.0556	0.621281	3.30866	0.000937446	0.00955941
GRMZM2G062565	25.4933	-1.35002	0.40817	3.30748	0.000941385	0.00959575
GRMZM5G845601	3.72979	-2.07211	0.626565	3.3071	0.000942681	0.00960514		IQ-domain 23
GRMZM2G371079	37.9248	-1.22686	0.37123	3.30485	0.00095027	0.00966327
GRMZM2G147726	24.0257	-1.18159	0.357641	3.30385	0.000953654	0.00969378
GRMZM2G357576	9.00504	-1.65282	0.500538	3.30209	0.000959676	0.00974338
GRMZM2G135834	21.1317	-1.26548	0.383258	3.30191	0.000960284	0.00974568
GRMZM2G148060	55.6031	1.1798	0.357368	-3.30135	0.000962192	0.00975731		Putative ferroportin-domain family protein
GRMZM2G035103	58.6092	1.19921	0.363686	-3.29738	0.00097591	0.00986903		Zinc finger protein AZF2
GRMZM2G399844	6.06279	-1.96178	0.595038	3.2969	0.000977567	0.00988188
GRMZM2G008353	12.3613	-1.84852	0.560864	3.29583	0.000981302	0.00991181		Protein EXORDIUM
GRMZM2G339562	62.455	2.00699	0.609148	-3.29475	0.000985101	0.00994564
GRMZM2G360626	25.3368	-1.17468	0.356553	3.29455	0.000985795	0.00994564
GRMZM2G146437	15.0147	1.73817	0.527591	-3.29454	0.000985818	0.00994564		Undecaprenyl pyrophosphate synthetase
GRMZM2G479539	53.0712	1.42119	0.431661	-3.29238	0.000993418	0.0100184
GRMZM2G011513	199.834	-1.02615	0.311705	3.29204	0.00099464	0.010023	DNA binding activity3	DNA binding activity3
GRMZM2G153754	32.49	-1.02757	0.312179	3.2916	0.000996189	0.0100344	CPP-transcription factor 1	Protein tesmin/TSO1-like CXC 2
GRMZM2G302171	6.53172	1.87331	0.569453	-3.28966	0.00100308	0.010088
GRMZM2G109831	34.9612	-1.05638	0.321462	3.28619	0.00101554	0.0101973
GRMZM2G392125	3.95768	-2.0557	0.625934	3.28422	0.00102266	0.0102617		Probable xyloglucan endotransglucosylase/hydrolase protein 21
GRMZM2G154872	7.06042	-1.87402	0.57062	3.28419	0.00102276	0.0102617
GRMZM2G149590	9.4942	-1.6606	0.506033	3.28161	0.00103215	0.0103478		Putative homeodomain-like transcription factor superfamily protein
GRMZM2G030403	14.2121	-1.67079	0.509432	3.27971	0.00103915	0.010404	MYB-related-transcription factor 9	Putative MYB DNA-binding domain superfamily protein
GRMZM5G803611	6.01664	-1.88767	0.575585	3.27957	0.00103967	0.010404
GRMZM2G131026	9.03436	-1.56812	0.47831	3.27846	0.00104375	0.0104355		Apyrase 1
GRMZM2G110976	6.8298	1.98408	0.60527	-3.278	0.00104545	0.0104443		Myosin-15
AC209718.1_FG009	27.2289	-1.15945	0.353876	3.27642	0.00105133	0.0104948		Putative pentatricopeptide repeat-containing protein
GRMZM5G821668	21.0736	-1.21658	0.371559	3.27426	0.00105939	0.0105671
GRMZM2G127232	23.7121	1.35966	0.415304	-3.2739	0.00106073	0.0105763		Gibberellin 20 oxidase 2
GRMZM2G116685	23.8103	1.39753	0.426901	-3.27367	0.00106161	0.0105809		Putative CRINKLY4-like receptor protein kinase family protein
GRMZM5G874903	12.2358	1.37178	0.4193	-3.2716	0.00106941	0.0106545		Ribose-5-phosphate isomerase
GRMZM2G048733	13.954	-1.63264	0.499053	3.27148	0.00106985	0.0106548		Abscisic acid receptor PYL9
GRMZM2G025250	17.5974	-1.31742	0.403291	3.26667	0.00108819	0.0108015		Protein trichome birefringence-like 10
GRMZM5G838435	52.4403	1.0635	0.325669	-3.2656	0.00109234	0.0108324		soluble epoxide hydrolase
AC213981.3_FG001	5.53577	-1.89992	0.582007	3.26443	0.00109684	0.0108644
GRMZM2G001853	31.5562	1.32236	0.405539	-3.26075	0.00111117	0.0109936
GRMZM2G327234	57.6477	-1.20224	0.368812	3.25976	0.00111508	0.0110237		Potassium transporter 10
GRMZM2G010855	432.071	1.08175	0.331897	-3.25931	0.00111683	0.0110329
GRMZM2G083725	11.7623	1.55203	0.476189	-3.25927	0.00111698	0.0110329	umc1664	Lipid transfer protein
GRMZM2G090226	15.5124	1.63009	0.500383	-3.25768	0.00112325	0.0110874		Protein EXORDIUM
GRMZM2G078252	33.5043	-1.13127	0.34738	3.25657	0.00112768	0.0111225	autophagy16L	Autophagy-related protein 16
GRMZM2G138744	30.2508	-1.24413	0.382247	3.25478	0.00113482	0.0111886		Cyclase family protein
GRMZM2G177982	35.7832	1.10556	0.339704	-3.25449	0.00113597	0.0111956
GRMZM2G148925	393.125	-1.24829	0.383678	3.25347	0.00114003	0.0112313	cystatin7	cystatin7
GRMZM2G066672	60.2016	1.14956	0.353414	-3.25272	0.00114305	0.0112567		Protein Brevis radix-like 4
GRMZM2G060079	6.15261	-1.81465	0.557939	3.25242	0.00114426	0.0112632		Oxidoreductase%2C 2OG-Fe oxygenase family protein
GRMZM2G318862	15.2961	-1.41015	0.43368	3.2516	0.00114758	0.0112861		receptor-like protein kinase 4
GRMZM2G005641	52.3094	1.05132	0.323328	-3.25154	0.0011478	0.0112861		Vesicle-associated membrane protein 724
GRMZM2G022979	58.1491	1.09985	0.338334	-3.25078	0.00115091	0.0113079
GRMZM2G359033	8.93978	1.8764	0.577293	-3.25034	0.00115269	0.0113168		Expressed protein; protein
GRMZM2G468056	5.6206	1.80916	0.556688	-3.24987	0.0011546	0.0113312	WRKY-transcription factor 90	Putative WRKY DNA-binding domain superfamily protein
GRMZM2G032293	25.3052	1.32915	0.409051	-3.24936	0.00115665	0.0113469		Metal tolerance protein C4
GRMZM2G084859	145.466	-1.69224	0.52091	3.24862	0.00115966	0.0113696	phytosulfokine peptide precursor3	Putative phytosulfokine peptide
GRMZM2G402319	19.2737	-1.22334	0.376577	3.24858	0.00115985	0.0113696		Nicotinamide/nicotinic acid mononucleotide adenylyltransferase
GRMZM2G114578	78.4811	-1.93941	0.5971	3.24804	0.00116201	0.011383	ZF-HD-transcription factor 6	AMP-dependent synthetase and ligase family protein
GRMZM2G020054	63.3897	1.45316	0.447733	-3.24559	0.00117209	0.0114633	AP2-EREBP-transcription factor 54	Putative AP2/EREBP transcription factor superfamily protein
GRMZM2G116314	3.8753	-1.9949	0.614761	3.245	0.00117453	0.0114827		Putative ubiquitin carboxyl-terminal hydrolase superfamily protein
GRMZM2G152328	28.2407	-1.3768	0.424689	3.2419	0.00118734	0.0115815		Actin-1
GRMZM2G423917	345.67	1.01581	0.313602	-3.23916	0.00119884	0.0116714		Src2-like protein
GRMZM2G034271	11.2777	-1.7259	0.533212	3.2368	0.00120878	0.0117458		Patatin-like protein 2
GRMZM5G853854	11.8781	1.53695	0.474837	-3.2368	0.00120878	0.0117458		Peroxisomal (S)-2-hydroxy-acid oxidase GLO1
GRMZM2G115825	60.4886	-1.0148	0.313546	3.23653	0.00120991	0.0117523		DUF4378 domain protein
GRMZM2G161097	144.186	-1.92016	0.593607	3.23474	0.00121754	0.011809		Rhicadhesin receptor
GRMZM2G004959	21.6273	-1.26677	0.391617	3.23473	0.00121759	0.011809	LIM-transcription factor 10	LIM domain-containing protein WLIM1
GRMZM2G085970	55.6816	1.02752	0.317666	-3.23459	0.00121818	0.01181	TUBG2	gamma-tubulin2
GRMZM2G165815	9.89167	-1.82523	0.564344	3.23425	0.00121963	0.01181		Bifunctional bis(5'-adenosyl)-triphosphatase/adenylylsulfatase FHIT
GRMZM2G134332	122.828	1.01545	0.31403	-3.23361	0.00122236	0.0118261		Serine/threonine-protein kinase UCNL
GRMZM2G148495	17.7413	-1.46793	0.453968	3.23356	0.0012226	0.0118261
GRMZM2G133430	32.3012	1.39671	0.4322	-3.23164	0.00123083	0.0119013
GRMZM2G017666	20.8918	1.1912	0.36899	-3.22827	0.00124542	0.0120332		NAD(P)-binding Rossmann-fold superfamily protein
GRMZM2G396527	18.7235	1.80327	0.558716	-3.22752	0.00124869	0.0120603	Homeobox-transcription factor 70	Putative homeobox DNA-binding and leucine zipper domain family protein
GRMZM2G174136	150.605	-1.06199	0.329158	3.22638	0.00125367	0.0120973		Myosin-binding protein 7
GRMZM2G009368	36.6267	1.03349	0.320819	-3.22142	0.00127555	0.0122826		Ethylene-insensitive protein 2
GRMZM2G095280	22.2576	-1.18625	0.368286	3.221	0.00127745	0.0122938		UDP-glycosyltransferase 74B1
GRMZM2G059252	31.5188	-1.03192	0.320971	3.21499	0.0013045	0.0125096		Protein COFACTOR ASSEMBLY OF COMPLEX C SUBUNIT B CCB1 chloroplastic
GRMZM2G410704	48.6621	1.01986	0.317366	-3.21351	0.00131124	0.0125695
GRMZM2G702694	33.297	-1.04474	0.325134	3.21326	0.00131236	0.0125755
GRMZM2G054359	98.0017	-1.27684	0.397424	3.21279	0.00131452	0.0125869
GRMZM2G042171	38.6141	-1.32142	0.411438	3.21171	0.00131949	0.0126155		Sulfate transporter 2.2
GRMZM2G113844	45.7708	1.22198	0.38049	-3.21159	0.00132002	0.0126158		Probable flavin-containing monooxygenase 1
GRMZM2G513713	26.1816	-1.19569	0.37285	3.2069	0.00134174	0.0127852
GRMZM2G073347	67.7514	1.26408	0.394796	-3.20186	0.00136541	0.0129867
GRMZM5G843537	76.3328	1.04801	0.328034	-3.19482	0.00139916	0.0132622
GRMZM2G406101	23.1679	1.50034	0.469628	-3.19474	0.00139956	0.0132622		DNA-binding protein RHL1
GRMZM2G315127	26.2448	-1.04789	0.328241	3.19245	0.00141069	0.0133429
GRMZM2G300135	21.8244	1.34002	0.419925	-3.19108	0.0014174	0.0133964	physical impedance induced protein2	physical impedance induced protein2
AC189044.2_FG005	2.33303	-2.00116	0.627172	3.19077	0.00141894	0.013406
GRMZM2G085872	27.8689	-1.22731	0.384729	3.19007	0.0014224	0.0134338		CemA-like proton extrusion protein-related
GRMZM2G099067	33.724	1.09162	0.342227	-3.18975	0.00142396	0.0134436
GRMZM5G868913	26.45	1.11003	0.348121	-3.18862	0.00142953	0.0134832		Protease Do-like 9
GRMZM2G104394	105.589	1.0229	0.320856	-3.18803	0.00143247	0.013504	guaiacol peroxidase1	guaiacol peroxidase1
GRMZM2G155086	6.73037	-1.74054	0.5462	3.18664	0.00143938	0.0135511		Cp protein [Source:UniProtKB/TrEMBL;Acc:B6T306]
GRMZM2G701063	5.8941	1.93137	0.606131	-3.18638	0.00144065	0.0135511	purple plant1	Anthocyanin biosynthesis regulatory protein Pl1_B73%3B Purple plant1
GRMZM2G047637	20.5219	1.30989	0.411223	-3.18536	0.00144574	0.013594		Cyclin-D5-1
GRMZM2G136910	141.481	-1.06	0.332875	3.18437	0.00145072	0.0136358	abscisic acid stress ripening1	abscisic acid stress ripening1
GRMZM2G011662	12.5079	-1.61487	0.507319	3.18315	0.00145682	0.0136748		Galactose mutarotase-like superfamily protein
GRMZM2G110968	13.4028	1.52152	0.478013	-3.18301	0.00145754	0.0136748		root-specific kinase 1
GRMZM2G010238	48.4327	1.09209	0.343194	-3.18214	0.00146189	0.0137006		Cyclic pyranopterin monophosphate synthase accessory protein mitochondrial
GRMZM2G366843	10.5147	-1.48424	0.466494	3.18168	0.00146422	0.0137173
GRMZM2G086604	7.86513	-1.70577	0.536307	3.18059	0.00146975	0.0137641		CASP-like protein 5A2
GRMZM2G402564	178.559	1.30458	0.410307	-3.17953	0.00147513	0.0137972	metallothionein2	metallothionein2
GRMZM2G091445	772.408	-1.0018	0.315091	3.17938	0.00147588	0.0137972	basal endosperm transfer layer10	basal endosperm transfer layer10
GRMZM2G127350	46.5154	1.26039	0.396427	-3.17937	0.00147594	0.0137972		Putative aminotransferase class III superfamily protein
GRMZM2G157350	7.7972	1.66173	0.52266	-3.17937	0.00147598	0.0137972		chaperone protein dnaJ-related
GRMZM2G042164	13.4289	-1.47706	0.464669	3.17875	0.00147913	0.0138216		Peptidase S24/S26A/S26B/S26C family protein
GRMZM2G447151	4.49264	1.96463	0.618234	-3.17781	0.00148391	0.0138583		Putative auxin-induced protein family%3B SAUR14-auxin-responsive SAUR family member
AC188583.4_FG003	23.3238	-1.44927	0.456348	3.17581	0.0014942	0.0139421
GRMZM2G043521	295.522	1.04553	0.329253	-3.17547	0.00149593	0.013948	OBAP2A	Oil body-associated protein 2A
AC186009.3_FG001	4.60782	-1.85912	0.585894	3.17313	0.00150805	0.0140359
GRMZM2G099802	4.44691	-1.92111	0.60574	3.1715	0.00151651	0.0140886		GDSL esterase/lipase LTL1
GRMZM2G312165	28.0943	-1.2499	0.394279	3.17008	0.00152399	0.0141375
GRMZM2G149024	57.9707	1.28339	0.404971	-3.1691	0.00152912	0.01418		Probable galacturonosyltransferase-like 1
GRMZM2G121309	32.019	-1.05636	0.333381	3.16864	0.00153153	0.0141972	Aux/IAA-transcription factor 23	Auxin-responsive protein IAA26
GRMZM2G102238	20.2561	-1.58652	0.500892	3.16739	0.00153816	0.014238		Acid phosphatase/vanadium-dependent haloperoxidase-related protein
GRMZM2G173483	38.2579	1.03671	0.327386	-3.16664	0.00154213	0.0142696		Calcium-binding EF hand family protein
GRMZM2G305901	32.2148	1.43531	0.453402	-3.16565	0.00154737	0.0143129		RING/U-box superfamily protein
GRMZM2G120305	11.279	-1.68794	0.533376	3.16464	0.00155276	0.0143576		BAG family molecular chaperone regulator 1
GRMZM2G110622	19.89	-1.54244	0.487615	3.16323	0.00156027	0.014408
GRMZM2G076985	32.7936	-1.00839	0.318908	3.16202	0.0015668	0.0144404		SKU5 similar 4
GRMZM2G360455	5.48284	1.83912	0.58173	-3.16147	0.00156978	0.0144626		Protein phosphatase 2C isoform gamma
GRMZM2G154766	62.3688	1.19482	0.378145	-3.15968	0.00157943	0.0145359		Putative lectin-domain receptor-like protein kinase family protein
GRMZM2G007283	6.85011	-1.76031	0.557412	3.158	0.00158855	0.0146091		Serine/threonine-protein kinase
GRMZM2G089750	18.1904	1.69656	0.537292	-3.15761	0.0015907	0.0146185
GRMZM5G844143	8.53333	-1.88151	0.596682	3.15328	0.00161446	0.0147997	psbA	Photosystem Q(B) protein
GRMZM2G031846	28.9676	-1.17453	0.372904	3.14969	0.00163446	0.0149563		Serine/arginine-rich splicing factor SR45a
GRMZM2G399598	5.93266	-1.8121	0.57561	3.14813	0.00164318	0.0150253	AP2-EREBP-transcription factor 43	CCAAT-binding factor
GRMZM2G033656	3.89752	-1.97052	0.62608	3.1474	0.00164731	0.0150577	AP2-EREBP-transcription factor 150	AP2-EREBP transcription factor (Fragment) (Fragment) [Source:UniProtKB/TrEMBL;Acc:A0A060D144]
GRMZM5G852779	18.2017	-1.24497	0.395747	3.14588	0.00165586	0.0151247		Insulin-degrading enzyme-like 1 peroxisomal
GRMZM2G067883	7.36067	-1.83879	0.58458	3.14549	0.00165807	0.0151247
GRMZM2G081573	18.5159	-1.50934	0.480298	3.14251	0.00167506	0.0152623		multidrug resistance-associated protein 11
GRMZM2G072898	20.8447	-1.26153	0.401709	3.14041	0.00168714	0.0153559
GRMZM2G103647	21.0587	-1.26404	0.402895	3.13739	0.00170462	0.0154912	bZIP-transcription factor 17	Basic leucine zipper 9
GRMZM2G097820	20.2481	-1.18524	0.377923	3.13619	0.00171161	0.0155399		lumazine-binding family protein
GRMZM2G174240	24.8796	1.18841	0.37895	-3.13605	0.0017124	0.0155415	GeBP-transcription factor 16
GRMZM2G092363	3.92179	-1.96713	0.627355	3.13559	0.00171507	0.0155603		Zinc finger protein CONSTANS-LIKE 5
GRMZM2G074017	16.8886	-1.68561	0.537654	3.13513	0.00171779	0.015574		ATPase inhibitor
GRMZM2G095595	39.191	-1.0305	0.328725	3.13483	0.00171953	0.0155842		Adenine nucleotide alpha hydrolases-like superfamily protein
GRMZM2G001524	33.1154	-1.07611	0.343522	3.13257	0.00173283	0.0156825		Nucleoside diphosphate kinase IV chloroplastic/mitochondrial
GRMZM2G065888	13.5974	-1.38649	0.442699	3.1319	0.00173679	0.0157072		protein; Receptor-like protein kinase-like
GRMZM2G075074	17.1093	-1.56313	0.499127	3.13173	0.00173777	0.0157072		Protein CURVATURE THYLAKOID 1D chloroplastic
GRMZM2G473528	7.90141	1.67961	0.536327	-3.13169	0.00173803	0.0157072
GRMZM2G127160	1618.37	-1.02291	0.326807	3.13	0.00174805	0.0157812	tryptophan aminotransferase related1	L-tryptophan--pyruvate aminotransferase 1
GRMZM2G443509	45.4632	1.17094	0.374137	-3.1297	0.00174984	0.0157862	GRMZM2G443509	Probable protein phosphatase 2C 40
GRMZM2G030116	19.2195	1.30838	0.418303	-3.12784	0.00176098	0.0158811		Protein LIGHT-DEPENDENT SHORT HYPOCOTYLS 5
GRMZM2G083058	185.625	1.02675	0.328826	-3.12247	0.00179343	0.0161226		Sulfite exporter TauE/SafE family protein
AC205425.3_FG006	4.50385	-1.8412	0.59172	3.11161	0.00186069	0.016599
AC185611.3_FG001	24.1577	1.64077	0.527614	-3.1098	0.00187215	0.0166816
GRMZM5G829145	3.96999	-1.85691	0.597128	3.10973	0.00187256	0.0166816
GRMZM2G079653	7.06744	1.67781	0.540489	-3.10424	0.00190769	0.0169709	AP2-EREBP-transcription factor 138	Ethylene-responsive transcription factor 3
GRMZM2G071157	5.14546	-1.87759	0.605602	3.10036	0.00193284	0.0171529		Rop guanine nucleotide exchange factor 2
GRMZM5G846314	2.25734	-1.94169	0.626548	3.09903	0.00194154	0.0172241
GRMZM2G091586	12.2024	-1.39707	0.450874	3.09858	0.0019445	0.0172384		Transcription initiation factor IIB-2
GRMZM2G342246	11.6364	-1.66325	0.536854	3.09814	0.00194737	0.0172519	beta expansin7	Beta-expansin 7
GRMZM2G439908	10.0957	1.57744	0.509449	-3.09637	0.00195904	0.0173357		Plant invertase/pectin methylesterase inhibitor superfamily protein
GRMZM2G125813	24.0201	1.25863	0.406494	-3.0963	0.00195954	0.0173357
GRMZM2G150286	8.10916	-1.73933	0.562035	3.0947	0.0019701	0.0174111		Whole genome shotgun sequence of line PN40024 scaffold_63.assembly12x (Fragment)
GRMZM2G044677	3.1508	-1.93302	0.624708	3.09428	0.00197289	0.0174177		DUF2431 domain protein
GRMZM2G068808	34.4023	-1.15791	0.374687	3.09033	0.00199936	0.0176391	copalyl diphosphate synthase3	copalyl diphosphate synthase3
GRMZM2G067919	50.2262	1.35179	0.437717	-3.08828	0.00201321	0.0177304	globulin1	Globulin-1 S allele
GRMZM2G088896	19.1229	-1.29467	0.419322	3.08753	0.00201827	0.017757	maternally expressed gene6
GRMZM2G391746	2.21983	-1.93408	0.626536	3.08694	0.00202228	0.01778	GRMZM2G391746
GRMZM2G436947	22.5007	1.20478	0.390327	-3.0866	0.00202458	0.0177942		EF hand family protein
AC197377.3_FG004	2.80543	-1.92641	0.624256	3.08594	0.00202911	0.0178279
GRMZM2G114841	41.7783	1.07384	0.348058	-3.08522	0.00203402	0.0178649		65-kDa microtubule-associated protein 8
GRMZM2G107570	35.8893	1.2836	0.416426	-3.08243	0.00205317	0.0180061	OBAP2B	Secreted protein
GRMZM2G005082	38.7054	-1.40306	0.455441	3.08065	0.0020655	0.0180793		Glucan endo-13-beta-glucosidase 13
GRMZM2G089655	25.8161	-1.23654	0.402021	3.0758	0.00209937	0.0183319
GRMZM2G017856	8.84506	-1.64611	0.535245	3.07543	0.00210199	0.0183485
GRMZM2G340319	18.0797	-1.36035	0.442408	3.07488	0.00210589	0.0183763		wound-responsive family protein
GRMZM2G061732	40.3474	-1.09636	0.356954	3.07143	0.00213033	0.0185642		Quinolinate synthase chloroplastic
GRMZM2G410033	29.6421	-1.06829	0.348799	3.06277	0.00219297	0.0190129		Tryptophan/tyrosine permease
GRMZM2G109268	31.3636	1.04809	0.342304	-3.06187	0.0021996	0.019051		Transducin family protein / WD-40 repeat family protein
GRMZM2G091155	24.269	-1.12144	0.366437	3.06038	0.00221056	0.0191395		14-3-3-like protein
GRMZM2G172900	24.036	-1.24015	0.405619	3.05744	0.00223236	0.0193217		Serine/threonine-protein kinase Nek4
GRMZM2G105364	57.2086	-1.81772	0.594662	3.05673	0.00223767	0.0193567	GRMZM2G105364
GRMZM2G063647	24.8012	1.27521	0.417187	-3.05669	0.00223792	0.0193567
GRMZM5G823135	43.7571	1.12507	0.36822	-3.05543	0.00224737	0.0194122
GRMZM2G088689	5.32634	1.78419	0.584122	-3.05448	0.00225449	0.0194606		2-oxoisovalerate dehydrogenase subunit alpha 2 mitochondrial
GRMZM2G031308	9.4114	-1.48956	0.487733	3.05404	0.00225779	0.0194759	dehydrin6	dehydrin6
GRMZM2G170128	37.4646	1.42196	0.46579	-3.05279	0.00226727	0.0195379	multidrug and toxic compound extrusion2	multidrug and toxic compound extrusion2
GRMZM2G479045	9.90759	1.55373	0.509464	-3.04974	0.00229041	0.0197041		senescence regulator
GRMZM2G175165	42.3759	1.23177	0.404771	-3.04312	0.00234138	0.0201021
GRMZM2G146313	31.2495	-1.01567	0.3344	3.03728	0.00238725	0.0204479		Putative metallophosphoesterase
GRMZM2G574887	20.4333	1.26988	0.418118	-3.03713	0.00238842	0.020451	math-btb9	TRAF transcription factor [Source:UniProtKB/TrEMBL;Acc:K7TUR7]
GRMZM5G842148	2.17258	-1.90095	0.626039	3.03647	0.00239366	0.020489
GRMZM2G093276	215.853	-1.78082	0.586852	3.03453	0.00240912	0.0205939		ZIP zinc/iron transport family protein
GRMZM2G033098	85.747	1.02873	0.339239	-3.03247	0.0024256	0.0207071		Allene oxide synthase chloroplastic
GRMZM2G047319	12.8569	1.87445	0.618211	-3.03205	0.00242897	0.020722		Putative subtilase family protein
AC202432.3_FG006	13.8339	-1.39152	0.458958	3.03192	0.00243004	0.0207242
GRMZM2G010447	10.8279	-1.35057	0.445601	3.03091	0.0024382	0.0207799
AC212898.2_FG006	23.2621	-1.1761	0.388158	3.02995	0.00244597	0.0208259
GRMZM2G174621	19.1893	1.33791	0.441603	-3.02967	0.00244824	0.0208378		NAD(P)H dehydrogenase (quinone) FQR1
GRMZM2G349749	6.19577	1.87554	0.621136	-3.01953	0.0025317	0.0214482		Patatin-like protein 2
AC198418.3_FG005	27.656	-1.03133	0.341774	3.01757	0.00254813	0.0215517	RNA helicase4	RNA helicase4
GRMZM2G024674	4.67997	1.89305	0.62744	-3.0171	0.00255207	0.0215708		None
GRMZM2G527387	11.1561	-1.34695	0.446504	3.01665	0.00255586	0.0215846		aminopeptidases
GRMZM2G034862	12.3142	-1.60519	0.532235	3.01595	0.00256179	0.0216172
GRMZM2G374263	5.32199	-1.88833	0.626389	3.01463	0.00257291	0.0216967
GRMZM2G126601	15.6995	1.3659	0.453107	-3.01453	0.00257381	0.0216971		Magnesium/proton exchanger
GRMZM2G104260	2.2078	-1.88477	0.625736	3.01209	0.0025946	0.021858	AP2-EREBP-transcription factor 190	Putative AP2/EREBP transcription factor superfamily protein
GRMZM2G066538	27.4309	-1.19432	0.396941	3.00881	0.00262275	0.0220516
GRMZM2G078480	15.096	1.31017	0.435538	-3.00817	0.00262827	0.0220835		NAD(P)-binding Rossmann-fold superfamily protein
GRMZM2G142748	2.87685	-1.87584	0.624013	3.00609	0.00264627	0.0222128
GRMZM2G080048	37.7877	1.01378	0.337389	-3.00477	0.00265777	0.0222875		Eukaryotic translation initiation factor 2 subunit beta
GRMZM2G316749	5.74576	-1.81779	0.605376	3.00274	0.00267559	0.0223929
GRMZM2G093776	42.8262	1.13748	0.378983	-3.00139	0.0026875	0.0224705	umc86a	Probable protein phosphatase 2C 4
GRMZM2G133895	19.2452	-1.34981	0.449857	3.00054	0.00269504	0.0225261		F-box protein
AC233851.1_FG010	23.2892	1.85874	0.620425	-2.9959	0.00273632	0.0228414
GRMZM2G020856	45.9134	1.0715	0.35789	-2.99393	0.00275409	0.0229422		O-fucosyltransferase family protein
GRMZM5G832248	29.9558	-1.06694	0.356594	2.99204	0.00277123	0.0230499
GRMZM5G878073	10.3746	-1.71696	0.573863	2.99194	0.00277212	0.0230499
GRMZM2G061016	60.9304	1.04475	0.349406	-2.99009	0.00278898	0.0231675		S-(+)-linalool synthase chloroplastic
GRMZM2G028108	19.0503	-1.10861	0.37113	2.9871	0.00281634	0.0233493		Tetratricopeptide repeat (TPR)-like superfamily protein
GRMZM2G037614	10.1237	1.52459	0.510717	-2.9852	0.00283394	0.0234724		2-oxoisovalerate dehydrogenase subunit beta 1 mitochondrial
GRMZM2G135002	15.5658	-1.30095	0.435835	2.98497	0.00283609	0.0234814		Receptor-like kinase-like
GRMZM2G017607	1.95921	-1.86831	0.626036	2.98435	0.00284181	0.0234948
GRMZM2G084389	48.0068	1.28725	0.43149	-2.98326	0.00285198	0.0235532		Outer envelope pore protein 16-2 chloroplastic
GRMZM2G044788	18.6967	-1.32399	0.443853	2.98295	0.00285487	0.0235695
GRMZM2G086389	37.4735	1.09536	0.367248	-2.98261	0.00285803	0.023588		Potassium transporter 10
GRMZM2G170588	17.1932	-1.21941	0.409138	2.98044	0.00287837	0.0237329
GRMZM2G016827	4.24537	-1.76517	0.59274	2.97798	0.00290158	0.0238934
GRMZM5G843389	4.73614	1.75772	0.590267	-2.97783	0.00290294	0.0238969		Protein binding protein%3B Putative RING zinc finger domain superfamily protein
GRMZM2G016734	13.7085	-1.42256	0.478137	2.97522	0.00292783	0.0240709		Chaperone DnaJ-domain superfamily protein
GRMZM5G828987	16.5073	1.32451	0.445451	-2.97341	0.00294508	0.0242049		Beta-glucosidase 11
GRMZM2G349996	12.0573	-1.47082	0.49475	2.97286	0.00295036	0.0242405		Nucleic acid-binding OB-fold-like protein
GRMZM2G521862	16.833	-1.17535	0.395455	2.97215	0.00295721	0.0242812
GRMZM2G014975	10.4519	1.37077	0.461259	-2.97179	0.0029607	0.0242962	autophagy8e	Autophagy 8e%2C mRNA
GRMZM2G012176	20.6969	-1.37101	0.462523	2.9642	0.00303475	0.0247747		Leucine-rich repeat protein kinase family protein
GRMZM2G458494	20.0953	1.50902	0.509358	-2.9626	0.00305055	0.0248799		Major facilitator superfamily protein
GRMZM2G456618	30.0193	-1.14554	0.387205	2.9585	0.00309141	0.0251811
GRMZM5G889052	47.2162	1.18238	0.400039	-2.95566	0.00312003	0.0253818
GRMZM2G475128	20.7725	-1.57361	0.532747	2.95376	0.00313926	0.0255059		30S ribosomal protein S16 chloroplastic
AC194104.3_FG007	3.72065	-1.85066	0.627535	2.94909	0.00318712	0.0258313		MED26 transcription factor [Source:UniProtKB/TrEMBL;Acc:K7UBQ9]
GRMZM2G081653	7.31351	-1.51678	0.515135	2.94443	0.00323554	0.0261057
GRMZM2G439589	15.6269	1.18517	0.402539	-2.94423	0.00323761	0.026106		NAD(P)-binding Rossmann-fold superfamily protein
GRMZM2G034975	19.3396	-1.2048	0.409521	2.94197	0.00326133	0.0262805
GRMZM2G002961	25.1124	1.14365	0.388818	-2.94136	0.00326775	0.0263158		Protein ENHANCED DISEASE RESISTANCE 2
AC204048.3_FG002	11.7724	-1.53161	0.520914	2.94023	0.00327967	0.0263952		None
GRMZM2G067764	26.6256	1.12885	0.38398	-2.93988	0.00328338	0.0264167		Probable methyltransferase PMT3
GRMZM2G159470	9.50859	-1.41341	0.481046	2.93821	0.00330118	0.0265183
GRMZM2G021687	15.9884	-1.30659	0.444788	2.93757	0.00330798	0.0265646	photosystemI2	photosystemI2
GRMZM2G116029	20.9875	1.39382	0.475087	-2.93382	0.00334822	0.0268456
GRMZM2G053303	26.5546	1.0716	0.365297	-2.93351	0.00335151	0.0268618		RING-H2 finger protein ATL46
GRMZM2G165090	3.20728	-1.82218	0.621426	2.93225	0.00336512	0.0269388	bHLH-transcription factor 158	Transcription factor PIF4
GRMZM2G009995	71.9968	1.02124	0.348347	-2.93167	0.0033714	0.0269807		Leucine-rich repeat protein kinase family protein
GRMZM2G324973	50.783	-1.02815	0.350939	2.92971	0.00339277	0.0271348
GRMZM2G059799	47.3357	1.32844	0.453981	-2.92621	0.00343122	0.0273909		Ethylene-responsive protein
GRMZM2G072029	18.6359	1.18437	0.404894	-2.92515	0.00344293	0.0274587		Mitochondrial arginine transporter BAC2
GRMZM2G051683	18.2177	-1.54289	0.52754	2.92469	0.003448	0.0274905		UDP-glycosyltransferase 88A1
GRMZM2G359260	44.3927	1.3083	0.447357	-2.9245	0.0034501	0.0274987		Putative CRINKLY4-like receptor protein kinase family protein
GRMZM2G069295	14.9726	-1.32267	0.452492	2.92309	0.00346577	0.0275806		Thioesterase superfamily protein
GRMZM2G020285	38.0127	-1.1625	0.397729	2.92285	0.0034684	0.0275906		O-fucosyltransferase family protein
GRMZM5G869403	93.4271	1.12957	0.386602	-2.92178	0.00348035	0.0276708		exocyst subunit exo70 family protein B2
GRMZM2G175076	5.26023	1.83211	0.627183	-2.92118	0.0034871	0.0276987		Probable chalcone--flavonone isomerase 3
GRMZM2G052483	8.19418	-1.47188	0.504126	2.91966	0.00350413	0.0278167		Protein INAPERTURATE POLLEN1
AC211327.4_FG005	37.7052	-1.20025	0.411134	2.91937	0.00350738	0.0278338
GRMZM5G870381	5.97982	-1.61966	0.556806	2.90885	0.00362764	0.0285843
GRMZM2G153745	22.2148	1.03004	0.354255	-2.90762	0.0036419	0.028679		Nucleus-encoded chloroplast protein, Chloroplast development, Biogenesis of chloroplast ATP synthas [Source: Projected from Oryza sativa (Os02g0152900)]
GRMZM2G052364	11.9077	1.55853	0.536433	-2.90536	0.00366832	0.0288693		Dehydrin family protein expressed; Embryogenic-cell protein 40 (Ecp40); protein
GRMZM2G436092	23.4653	1.01531	0.34953	-2.9048	0.00367492	0.0289123		Serine/arginine-rich-splicing factor SR34
GRMZM2G007899	40.643	1.13674	0.392049	-2.89947	0.0037379	0.0292907
GRMZM2G047065	5.45311	1.80425	0.622588	-2.89799	0.00375564	0.0294117
GRMZM2G165535	36.1932	1.01444	0.350105	-2.89754	0.00376106	0.0294451		Phosphomannomutase
GRMZM2G021498	7.66235	-1.58283	0.546843	2.89449	0.00379774	0.0297066		E3 ubiquitin ligase BIG BROTHER
GRMZM2G137321	104.856	-1.07194	0.370742	2.89135	0.00383591	0.029967		AAA-ATPase ASD mitochondrial
GRMZM2G030628	36.0287	1.04703	0.362165	-2.89104	0.00383964	0.0299869		Adenylate kinase 5 chloroplastic
GRMZM2G011071	25.6534	-1.02545	0.355304	2.88612	0.00390026	0.0303584		Expressed protein; protein
GRMZM2G179120	19.2207	1.43336	0.496689	-2.88583	0.00390385	0.0303707		Delta(8)-fatty-acid desaturase 2
GRMZM2G374044	4.71486	1.67648	0.580943	-2.8858	0.00390421	0.0303707		Protein kinase superfamily protein with octicosapeptide/Phox/Bem1p domain
GRMZM5G814549	42.2177	-1.12251	0.389085	2.885	0.0039141	0.0304291		Pentatricopeptide repeat-containing protein
GRMZM2G162305	10.2599	1.44408	0.500774	-2.88369	0.00393043	0.0305375
GRMZM2G426953	24.2349	-1.10306	0.382724	2.88213	0.00394993	0.0306704	respiratory burst oxidase1	respiratory burst oxidase1
GRMZM2G467123	21.1657	1.3721	0.476254	-2.88104	0.00396369	0.0307679		Protein NUCLEAR FUSION DEFECTIVE 4
GRMZM2G049185	52.6765	1.19001	0.413898	-2.87513	0.00403864	0.0312266		zinc finger (C3HC4-type RING finger) family protein
GRMZM2G049349	233.38	1.10495	0.384574	-2.87319	0.00406356	0.0313908		Peptidase%2C M50 family
GRMZM2G363503	26.9855	-1.06428	0.370446	2.87298	0.00406621	0.0314017		Pyrophosphate-energized vacuolar membrane proton pump 1
GRMZM5G851403	24.5042	1.0127	0.352533	-2.87263	0.00407076	0.0314274
GRMZM2G133282	49.2674	1.02279	0.356098	-2.8722	0.00407622	0.0314506		armadillo repeat only 1
GRMZM2G061232	9.61861	1.45376	0.506351	-2.87106	0.00409097	0.0315453
GRMZM2G058528	25.1356	1.06533	0.371151	-2.87034	0.00410031	0.031605
AC207728.2_FG003	28.9663	-1.29318	0.450668	2.86947	0.00411158	0.0316661		binding
GRMZM2G394973	3.88869	-1.76626	0.615605	2.86915	0.00411582	0.0316892	C2C2-Dof-transcription factor 37	Dof zinc finger protein DOF1.5
GRMZM2G401308	23.04	-1.0169	0.354498	2.86856	0.00412347	0.031729	histone1a	histone1a
GRMZM2G113866	11.622	-1.53452	0.535047	2.86801	0.00413062	0.0317554		Probable esterase KAI2
GRMZM2G168665	14.7209	1.33957	0.467414	-2.86592	0.00415796	0.03191	mTERF-domain protein1	Mitochondrial transcription termination factor family protein
GRMZM2G351023	7.18479	1.69306	0.590761	-2.8659	0.00415821	0.03191		3-oxoacyl-[acyl-carrier-protein] reductase chloroplastic
GRMZM2G461569	14.3118	-1.4057	0.490947	2.86324	0.00419334	0.0321176		Urease
GRMZM2G068963	5.54294	1.70817	0.597019	-2.86117	0.00422087	0.0323067		Peptidyl-prolyl cis-trans isomerase
GRMZM2G073779	13.5168	-1.1857	0.414493	2.8606	0.00422843	0.0323421	GRAS-transcription factor 83
GRMZM2G393897	15.4227	-1.23719	0.432774	2.85874	0.00425332	0.0324937		3-ketoacyl-CoA synthase
GRMZM2G177298	34.5734	1.18611	0.415283	-2.85614	0.00428826	0.0327342
GRMZM5G803419	22.3923	-1.00829	0.353042	2.85602	0.00428993	0.0327342
GRMZM2G509537	75.7202	1.09502	0.38346	-2.85564	0.00429508	0.0327637
GRMZM2G524711	23.7239	1.13962	0.399186	-2.85485	0.00430574	0.0328053		inter-alpha-trypsin inhibitor heavy chain-related
GRMZM2G143050	38.2856	1.1814	0.413835	-2.85476	0.00430694	0.0328053
GRMZM2G009344	15.9504	1.34818	0.473381	-2.84799	0.00439968	0.0333627		Purine permease 3
GRMZM2G399112	16.4801	1.1412	0.40118	-2.84461	0.00444655	0.0336483
GRMZM2G123843	16.4471	-1.16992	0.411601	2.84236	0.00447814	0.0338618		Oligomeric Golgi complex subunit 2
GRMZM2G154667	8.99427	-1.71906	0.604853	2.84211	0.00448166	0.0338739
GRMZM2G166687	4.76531	-1.67082	0.588355	2.83982	0.00451397	0.0340578	TCP-transcription factor 11	Teosinte branched1 protein
GRMZM2G478701	2.77512	-1.77918	0.627458	2.83554	0.00457484	0.0344561
GRMZM2G030880	8.38086	1.42609	0.502966	-2.83535	0.00457751	0.034466
GRMZM2G181051	44.9665	-1.02391	0.361334	2.83369	0.00460144	0.0346095
GRMZM2G098279	17.9242	-1.18777	0.419172	2.83361	0.00460259	0.0346095
GRMZM2G175995	7.28692	-1.63952	0.578684	2.83318	0.00460875	0.0346401	Zea mays ARGOS5	Zea mays ARGOS5
GRMZM2G072219	5.34544	-1.65071	0.582766	2.83254	0.00461798	0.0346891
GRMZM2G004079	21.642	-1.02418	0.361765	2.83107	0.0046393	0.0348186		Serine/threonine-protein kinase PEPKR2
GRMZM2G141325	40.8877	1.25107	0.442409	-2.82786	0.00468598	0.0351071		Protodermal factor 1
GRMZM2G328500	15.5912	-1.29707	0.458757	2.82735	0.00469347	0.0351427		UDP-glucose 6-dehydrogenase
GRMZM2G083301	12.3634	-1.25222	0.44386	2.8212	0.00478442	0.0357191		alpha/beta-Hydrolases superfamily protein
GRMZM2G013798	92.5969	-1.71276	0.607268	2.82043	0.00479592	0.0357945
GRMZM2G065225	32.2396	-1.05547	0.374258	2.82017	0.0047998	0.035813		Type II inositol polyphosphate 5-phosphatase 15
GRMZM2G035893	25.8049	-1.09232	0.387492	2.81894	0.0048183	0.0359196		Pyrophosphate-energized vacuolar membrane proton pump 1
[truncated: 74 more rows]
