# Supplementary material for: Paternal imprinting of dosage-effect defective1 contributes to seed weight xenia in maize
Source: Nat Commun. 2022 Sep 13;13:5366. doi: 10.1038/s41467-022-33055-9 (PMC9470594; doi:10.1038/s41467-022-33055-9)
Supplement: Supplementary file 5 — Supplementary Data 2 [file 41467_2022_33055_MOESM5_ESM.xlsx]

## Sheet: Supplementary Data 2
Supplementary Data 2. DED1 potential target genes with DAP-seq peaks in the promoter region.
B73 v3 ID	transcript ID	gene Chr	gene Start	gene End	gene Length	peak location	distance to TSS	peak start	peak end	width	strand	score	signal value	-log(p-value) of one-sided binomial test	-log(q-value) after Benjamini-Hochberg multiple test correction	gene strand	Arabidopsis annotation	Arabidopsis Best hit	Arabidopsis symbol	maize gene	maize gene full name	notes
GRMZM5G888250	GRMZM5G888250_T01	1	9882	10387	506	Promoter (<=1kb)	0	10385	10586	202	*	111	43	10.53	9.86	2
GRMZM2G172183	GRMZM2G172183_T01	1	983402	991117	7716	Promoter (<=1kb)	-114	983087	983288	202	*	111	45	12.18	11.43	1	H(+)-ATPase 4	AT3G47950.1	AHA4,HA4
GRMZM2G164696	GRMZM2G164696_T01	1	2036057	2037950	1894	Promoter (<=1kb)	0	2035940	2036141	202	*	116	65	16.81	15.89	1	tubulin beta 8	AT5G23860.2	TUB8	tub1	beta tubulin1	from Cell Genomics Project (OCT 2013)
GRMZM2G052546	GRMZM2G052546_T01	1	2535973	2542554	6582	Promoter (<=1kb)	-307	2542861	2543062	202	*	105	21.5	5.54	5.14	2	dual specificity protein phosphatase (DsPTP1) family protein	AT3G52180.1,AT3G52180.2	ATPTPKIS1,ATSEX4,DSP4,SEX4,.
GRMZM2G052546	GRMZM2G052546_T01	1	2535973	2542554	6582	Promoter (<=1kb)	-401	2542955	2543156	202	*	105	21.5	5.54	5.14	2	dual specificity protein phosphatase (DsPTP1) family protein	AT3G52180.1,AT3G52180.2	ATPTPKIS1,ATSEX4,DSP4,SEX4,.
GRMZM2G052546	GRMZM2G052546_T07	1	2535980	2542495	6516	5' UTR	74	2542220	2542421	202	*	106	24.8	6.4	5.94	2	dual specificity protein phosphatase (DsPTP1) family protein	AT3G52180.1,AT3G52180.2	ATPTPKIS1,ATSEX4,DSP4,SEX4,.
GRMZM2G006673	GRMZM2G006673_T01	1	2856655	2869296	12642	Promoter (<=1kb)	0	2856552	2856753	202	*	107	29	5.89	5.46	1	nuclear matrix protein-related	AT5G09860.1	AtHPR1,AtTHO1,HPR1,THO1
GRMZM2G015384	GRMZM2G015384_T01	1	2874117	2894252	20136	Promoter (<=1kb)	0	2894229	2894430	202	*	109	38	9.13	8.52	2	actin-related protein 4	AT1G18450.1	ARP4,ATARP4	arp4	actin related protein like4	Nelissen et al 2015
GRMZM2G124550	GRMZM2G124550_T02	1	3171356	3177165	5810	Promoter (<=1kb)	-390	3170765	3170966	202	*	105	23	5.83	5.4	1	Protein kinase superfamily protein	AT4G10730.1
GRMZM2G144197	GRMZM2G144197_T01	1	3188619	3190437	1819	Promoter (<=1kb)	-126	3190563	3190764	202	*	118	70	19.52	18.49	2	P-loop containing nucleoside triphosphate hydrolases superfamily protein	AT2G46620.1
GRMZM2G077780	GRMZM2G077780_T01	1	3274619	3279551	4933	Promoter (<=1kb)	0	3279522	3279723	202	*	110	42	11.3	10.59	2	L-fucokinase/GDP-L-fucose pyrophosphorylase	AT1G01220.1	AtFKGP,FKGP
GRMZM2G126218	GRMZM2G126218_T02	1	3353056	3355455	2400	Promoter (<=1kb)	-156	3355611	3355812	202	*	109	35	9.27	8.66	2	Pyridoxamine 5\'-phosphate oxidase family protein	AT2G46580.1
GRMZM2G440537	GRMZM2G440537_T01	1	3397911	3399066	1156	Promoter (<=1kb)	-849	3396861	3397062	202	*	122	88	23.48	22.32	1	Tetratricopeptide repeat (TPR)-like superfamily protein	AT3G53170.1
GRMZM2G703469	GRMZM2G703469_T01	1	3542132	3542644	513	Promoter (<=1kb)	-720	3541211	3541412	202	*	109	37	8.85	8.26	1
GRMZM2G029824	GRMZM2G029824_T03	1	3701760	3703792	2033	5' UTR	60	3703531	3703732	202	*	112	49.9	13.64	12.84	2	peroxin 11D,peroxin 11c	AT1G01820.1,AT2G45740.3	PEX11C,PEX11D	pmp1	peroxisomal membrane protein homolog1	from Cell Genomics Project (Oct 2013)
GRMZM2G104468	GRMZM2G104468_T02	1	4347772	4352147	4376	Promoter (<=1kb)	-533	4352680	4352881	202	*	116	62	15.95	15.05	2	Remorin family protein	AT2G02170.1,AT2G02170.2
GRMZM2G303810	GRMZM2G303810_T01	1	4432072	4436050	3979	Promoter (<=1kb)	0	4435920	4436121	202	*	138	147	40.81	39.07	2
GRMZM2G341934	GRMZM2G341934_T01	1	4594772	4598264	3493	Promoter (<=1kb)	-252	4598516	4598717	202	*	110	42	11.3	10.59	2	Peroxidase superfamily protein	AT1G05260.1	RCI3,RCI3A
GRMZM2G040762	GRMZM2G040762_T01	1	4600841	4608248	7408	5' UTR	84	4607963	4608164	202	*	105	22	5.54	5.13	2	dicer-like 1	AT1G01040.1	ASU1,ATDCL1,CAF,DCL1,EMB60,EMB76,SIN1,SUS1	dcl101	dicer-like 101	from alignment to sequence EU951021
GRMZM2G475289	GRMZM2G475289_T02	1	4742835	4744173	1339	Promoter (<=1kb)	-179	4742455	4742656	202	*	128	110	31.37	29.94	1	basic helix-loop-helix (bHLH) DNA-binding superfamily protein	AT2G46810.1		bhlh140	bHLH-transcription factor 140	GrassiusTF
GRMZM2G475380	GRMZM2G475380_T01	1	4760983	4765716	4734	Promoter (<=1kb)	-280	4765996	4766197	202	*	105	22	5.54	5.13	2	2-oxoglutarate (2OG) and Fe(II)-dependent oxygenase superfamily protein	AT5G24530.1	DMR6	fnsi2	flavone synthase typeI2	Falcone Ferreyra et al 2015
GRMZM2G159470	GRMZM2G159470_T01	1	5023257	5024877	1621	Promoter (<=1kb)	0	5024725	5024926	202	*	107	29.9	7.83	7.29	2
GRMZM2G465680	GRMZM2G465680_T01	1	5241949	5243450	1502	Promoter (<=1kb)	-435	5241313	5241514	202	*	116	63	17.45	16.5	1
GRMZM2G119494	GRMZM2G119494_T05	1	5338770	5340881	2112	Promoter (<=1kb)	0	5338678	5338879	202	*	129	113	30.79	29.38	1	Pectin lyase-like superfamily protein	AT2G23900.1,AT3G48950.1		cdo1081a		from: EU969516
GRMZM2G055575	GRMZM2G055575_T01	1	5531757	5536441	4685	Promoter (<=1kb)	-100	5536541	5536742	202	*	106	25.4	6.68	6.21	2	CBL-interacting protein kinase 9	AT1G01140.1,AT1G01140.3	CIPK9,PKS6,SnRK3.12
GRMZM2G055575	GRMZM2G055575_T01	1	5531757	5536441	4685	Promoter (<=1kb)	-205	5536646	5536847	202	*	120	77.5	21.88	20.77	2	CBL-interacting protein kinase 9	AT1G01140.1,AT1G01140.3	CIPK9,PKS6,SnRK3.12
GRMZM2G428184	GRMZM2G428184_T01	1	5738361	5741644	3284	Promoter (<=1kb)	-696	5737464	5737665	202	*	107	29.2	7.83	7.29	1	Basic-leucine zipper (bZIP) transcription factor family protein	AT4G38900.2		bzip114	bZIP-transcription factor 114	GrassiusTF
GRMZM2G129243	GRMZM2G129243_T01	1	5741207	5746550	5344	Promoter (<=1kb)	-109	5746659	5746860	202	*	133	130	35.79	34.22	2	SMAD/FHA domain-containing protein	AT2G45460.2		fha1	FHA-transcription factor 1	GrassiusTF
GRMZM2G448701	GRMZM2G448701_T01	1	6148853	6149887	1035	Promoter (<=1kb)	-623	6150510	6150711	202	*	127	106.4	30.47	29.08	2		AT2G42110.1
GRMZM2G448701	GRMZM2G448701_T01	1	6148853	6149887	1035	Promoter (<=1kb)	-973	6150860	6151061	202	*	111	42.6	10.53	9.86	2		AT2G42110.1
GRMZM2G032852	GRMZM2G032852_T01	1	6191238	6192559	1322	Promoter (<=1kb)	-184	6190853	6191054	202	*	108	34	8.01	7.47	1	Calcium-dependent protein kinase family protein,calmodulin-domain protein kinase 5	AT2G17290.1,AT4G35310.1	ATCDPK3,ATCPK6,CPK6,"ATCPK5,CPK5"
GRMZM2G008064	GRMZM2G008064_T01	1	6416355	6419430	3076	Promoter (<=1kb)	0	6419392	6419593	202	*	110	40	10.72	10.04	2	Nucleotide-diphospho-sugar transferase family protein	AT1G14590.1
GRMZM5G857724	GRMZM5G857724_T01	1	6426804	6427172	369	Promoter (<=1kb)	-267	6426336	6426537	202	*	107	29.9	7.83	7.29	1
GRMZM5G887276	GRMZM5G887276_T01	1	6525346	6526013	668	Promoter (<=1kb)	-259	6526272	6526473	202	*	107	29	6.64	6.17	2	Homeodomain-like superfamily protein	AT2G40260.1,AT4G04580.1		glk48	G2-like-transcription factor 48	GrassiusTF
GRMZM5G887276	GRMZM5G887276_T02	1	6525346	6530541	5196	Promoter (<=1kb)	-417	6530958	6531159	202	*	120	78	20.57	19.51	2	Homeodomain-like superfamily protein	AT2G40260.1,AT4G04580.1		glk48	G2-like-transcription factor 48	GrassiusTF
GRMZM2G137374	GRMZM2G137374_T01	1	6562587	6564261	1675	Promoter (<=1kb)	0	6564202	6564403	202	*	106	23.2	6.11	5.67	2	basic helix-loop-helix (bHLH) DNA-binding superfamily protein	AT1G30670.1		bhlh49	bHLH-transcription factor 49	GrassiusTF
GRMZM2G099598	GRMZM2G099598_T01	1	7391605	7396327	4723	Promoter (<=1kb)	-78	7391326	7391527	202	*	125	97	26.11	24.86	1	BR-signaling kinase 1	AT4G35230.1	BSK1
GRMZM2G465806	GRMZM2G465806_T01	1	7592784	7597178	4395	Promoter (<=1kb)	-95	7597273	7597474	202	*	115	57.6	15.98	15.09	2	acyl activating enzyme 1	AT1G20560.1	AAE1
GRMZM2G096247	GRMZM2G096247_T01	1	7858766	7859978	1213	Promoter (<=1kb)	-961	7860939	7861140	202	*	116	63	18.96	17.96	2	glutathione S-transferase phi 8	AT2G47730.1	ATGSTF5,ATGSTF8,GST6,GSTF8	gst9	glutathione transferase9
GRMZM2G703478	GRMZM2G703478_T01	1	8447016	8447471	456	Promoter (<=1kb)	-421	8447892	8448093	202	*	108	34	8.98	8.38	2
GRMZM2G152172	GRMZM2G152172_T01	1	8453673	8455727	2055	Promoter (<=1kb)	0	8453514	8453715	202	*	115	61	15.66	14.78	1	BES1/BZR1 homolog 1	AT3G50750.1	BEH1	bzr9	BZR-transcription factor 9	GrassiusTF
GRMZM2G172758	GRMZM2G172758_T01	1	8531138	8532984	1847	Promoter (<=1kb)	0	8530986	8531187	202	*	126	101.3	27.57	26.27	1		AT1G04030.1
GRMZM2G171324	GRMZM2G171324_T01	1	8617191	8621894	4704	Promoter (<=1kb)	0	8621720	8621921	202	*	130	118.2	32.56	31.09	2	Protein of unknown function (DUF3527)	AT2G33360.2
GRMZM2G171333	GRMZM2G171333_T01	1	8626189	8627298	1110	Promoter (<=1kb)	-931	8625057	8625258	202	*	119	73	18.01	17.04	1
GRMZM2G171333	GRMZM2G171333_T01	1	8626189	8627298	1110	Promoter (<=1kb)	0	8626157	8626358	202	*	115	58	14.8	13.95	1
GRMZM2G066860	GRMZM2G066860_T01	1	8877557	8880470	2914	Promoter (<=1kb)	-327	8880797	8880998	202	*	107	29.7	7.83	7.29	2	plasmodesmata-located protein 2,plasmodesmata-located protein 3	AT1G04520.1,AT2G33330.1	PDLP2,PDLP3	pdlp1	plasmodesmatal located protein1	from Cell Genomics Project (Oct 20130
GRMZM2G450071	GRMZM2G450071_T01	1	9040917	9043351	2435	Promoter (<=1kb)	-688	9040028	9040229	202	*	106	26	5.82	5.4	1	RPM1 interacting protein 13	AT2G20310.1	RIN13
GRMZM2G149257	GRMZM2G149257_T01	1	9045050	9047916	2867	Promoter (<=1kb)	0	9045003	9045204	202	*	107	27.7	7.25	6.75	1	Translation protein SH3-like family protein	AT1G57860.1
GRMZM5G849919	GRMZM5G849919_T01	1	9117793	9119279	1487	Promoter (<=1kb)	0	9119244	9119445	202	*	125	97.6	25.17	23.95	2
GRMZM2G355846	GRMZM2G355846_T01	1	9183020	9187455	4436	Promoter (<=1kb)	-176	9182643	9182844	202	*	107	29	7.54	7.01	1	Zinc finger (C3HC4-type RING finger) family protein	AT5G60710.1
GRMZM5G823004	GRMZM5G823004_T01	1	9293846	9297105	3260	Promoter (<=1kb)	-248	9293397	9293598	202	*	128	111	31.66	30.22	1	Plant protein of unknown function (DUF946)	AT5G18490.1
GRMZM5G820122	GRMZM5G820122_T01	1	9298049	9301828	3780	Promoter (<=1kb)	-607	9302435	9302636	202	*	107	28.1	7.54	7.02	2	multidrug resistance-associated protein 5	AT1G04120.1	ABCC5,ATABCC5,ATMRP5,MRP5
GRMZM5G820122	GRMZM5G820122_T01	1	9298049	9301828	3780	Promoter (<=1kb)	-998	9302826	9303027	202	*	119	74.8	19.7	18.67	2	multidrug resistance-associated protein 5	AT1G04120.1	ABCC5,ATABCC5,ATMRP5,MRP5
GRMZM2G062933	GRMZM2G062933_T01	1	9950628	9953202	2575	Promoter (<=1kb)	-646	9953848	9954049	202	*	114	56.1	15.69	14.81	2	ARM repeat superfamily protein	AT5G18980.1
GRMZM2G418037	GRMZM2G418037_T01	1	10360262	10373646	13385	Promoter (<=1kb)	-548	10359513	10359714	202	*	204	402.3	117	113.22	1	ARM repeat superfamily protein	AT2G36810.1
GRMZM2G418037	GRMZM2G418037_T01	1	10360262	10373646	13385	Promoter (<=1kb)	-372	10359689	10359890	202	*	149	189.7	53.53	51.42	1	ARM repeat superfamily protein	AT2G36810.1
GRMZM2G086093	GRMZM2G086093_T02	1	10395786	10430897	35112	Promoter (<=1kb)	-297	10395288	10395489	202	*	106	25	6.4	5.93	1	ARM repeat superfamily protein	AT2G36810.1
GRMZM2G086093	GRMZM2G086093_T02	1	10395786	10430897	35112	Promoter (<=1kb)	0	10395785	10395986	202	*	131	120	34.34	32.81	1	ARM repeat superfamily protein	AT2G36810.1
GRMZM2G142938	GRMZM2G142938_T01	1	10485352	10486120	769	Promoter (<=1kb)	0	10485997	10486198	202	*	106	25	6.4	5.93	2	Peptidase S24/S26A/S26B/S26C family protein	AT3G08980.1
GRMZM2G092542	GRMZM2G092542_T01	1	10824798	10826042	1245	Promoter (<=1kb)	-696	10826738	10826939	202	*	119	74	20.7	19.63	2	Lateral organ boundaries (LOB) domain family protein	AT2G42440.1		rtcs1	rootless concerning crown and seminal roots1	Classical Gene
GRMZM2G056804	GRMZM2G056804_T01	1	10976281	10977368	1088	Promoter (<=1kb)	-162	10977530	10977731	202	*	127	106.2	30.47	29.08	2	RING/U-box superfamily protein	AT1G04360.1
GRMZM2G056804	GRMZM2G056804_T01	1	10976281	10977368	1088	Promoter (<=1kb)	-472	10977840	10978041	202	*	106	25.8	6.68	6.21	2	RING/U-box superfamily protein	AT1G04360.1
GRMZM2G086163	GRMZM2G086163_T01	1	11473518	11475645	2128	Promoter (<=1kb)	-273	11475918	11476119	202	*	111	45.2	12.47	11.72	2	Heavy metal transport/detoxification superfamily protein	AT5G03380.1
GRMZM2G086163	GRMZM2G086163_T01	1	11473518	11475645	2128	Promoter (<=1kb)	-440	11476085	11476286	202	*	134	132.8	38.21	36.56	2	Heavy metal transport/detoxification superfamily protein	AT5G03380.1
GRMZM2G173826	GRMZM2G173826_T01	1	11848501	11849541	1041	Promoter (<=1kb)	-930	11847370	11847571	202	*	120	78	19.44	18.41	1	expansin 11	AT1G20190.1	ATEXP11,ATEXPA11,ATHEXP ALPHA 1.14,EXP11,EXPA11
GRMZM2G141636	GRMZM2G141636_T01	1	11944059	11949856	5798	Promoter (<=1kb)	-205	11950061	11950262	202	*	108	34	8.98	8.38	2	high-affinity nickel-transport family protein	AT2G16800.1
GRMZM2G027821	GRMZM2G027821_T02	1	11979866	11981552	1687	Promoter (<=1kb)	0	11979763	11979964	202	*	117	68.9	17.97	17	1	PLAC8 family protein	AT4G35920.1,AT4G35920.3	MCA1
GRMZM2G076062	GRMZM2G076062_T01	1	12162857	12167581	4725	Promoter (<=1kb)	-696	12168277	12168478	202	*	128	108	30.77	29.36	2	evolutionarily conserved C-terminal region 2	AT3G13460.1	ECT2	umc2224
GRMZM2G377787	GRMZM2G377787_T01	1	12173132	12174224	1093	Promoter (<=1kb)	-597	12172334	12172535	202	*	116	64	16.52	15.61	1
GRMZM2G076423	GRMZM2G076423_T01	1	12183183	12186732	3550	Promoter (<=1kb)	-993	12181989	12182190	202	*	149	189	53.23	51.13	1	Protein kinase superfamily protein	AT5G56460.1
GRMZM2G076423	GRMZM2G076423_T01	1	12183183	12186732	3550	Promoter (<=1kb)	-398	12182584	12182785	202	*	107	28	6.64	6.17	1	Protein kinase superfamily protein	AT5G56460.1
GRMZM2G076423	GRMZM2G076423_T01	1	12183183	12186732	3550	Promoter (<=1kb)	0	12183113	12183314	202	*	131	120	34.34	32.82	1	Protein kinase superfamily protein	AT5G56460.1
GRMZM2G472266	GRMZM2G472266_T01	1	12251709	12253267	1559	Promoter (<=1kb)	-309	12253576	12253777	202	*	106	25.5	5.82	5.4	2		AT3G22530.1
GRMZM2G154211	GRMZM2G154211_T01	1	12350236	12355974	5739	Promoter (<=1kb)	0	12355862	12356063	202	*	133	129	35.5	33.94	2	sulfate transporter 3;1	AT3G51895.1	AST12,SULTR3;1
GRMZM2G165998	GRMZM2G165998_T02	1	12513616	12517356	3741	Promoter (<=1kb)	-60	12513355	12513556	202	*	116	65	14.81	13.96	1	RmlC-like cupins superfamily protein,acireductone dioxygenase 1	AT4G14710.1,AT4G14710.3,AT4G14716.1	ARD1,ATARD1,ATARD2
GRMZM2G165972	GRMZM2G165972_T04	1	12518410	12519205	796	Promoter (<=1kb)	-806	12517403	12517604	202	*	170	269	77.01	74.19	1	heat shock transcription factor A6B	AT3G22830.1	AT-HSFA6B,HSFA6B	hsftf13	HSF-transcription factor 13	GrassiusTF
zma-MIR167j	zma-MIR167j	1	12594023	12594131	109	Promoter (<=1kb)	0	12594023	12594224	202	*	111	44.4	12.18	11.44	1
GRMZM2G417455	GRMZM2G417455_T01	1	13681911	13688139	6229	Promoter (<=1kb)	-373	13688512	13688713	202	*	133	130	35.79	34.22	2	beta-galactosidase 3	AT4G36360.1	BGAL3
GRMZM2G124042	GRMZM2G124042_T01	1	14029887	14032276	2390	Promoter (<=1kb)	-812	14033088	14033289	202	*	152	203	57.39	55.15	2	glycerol-3-phosphate acyltransferase 6	AT2G38110.1	ATGPAT6,GPAT6
GRMZM2G124143	GRMZM2G124143_T02	1	14103661	14104979	1319	Promoter (<=1kb)	-112	14103348	14103549	202	*	125	99	26.69	25.42	1	Nucleic acid-binding, OB-fold-like protein	AT3G10090.1
GRMZM2G115131	GRMZM2G115131_T03	1	14164439	14165319	881	Promoter (<=1kb)	-540	14163698	14163899	202	*	107	29	6.64	6.17	1	Protein of unknown function (DUF620)	AT5G06610.1
GRMZM2G091916	GRMZM2G091916_T01	1	14508652	14510556	1905	Promoter (<=1kb)	0	14510532	14510733	202	*	130	118.5	31.24	29.82	2	SET domain protein 35	AT1G26760.1	ATXR1,SDG35
GRMZM2G091916	GRMZM2G091916_T01	1	14508652	14510556	1905	Promoter (<=1kb)	-21	14510577	14510778	202	*	108	32.5	8.69	8.11	2	SET domain protein 35	AT1G26760.1	ATXR1,SDG35
GRMZM5G857303	GRMZM5G857303_T02	1	14802546	14803651	1106	Promoter (<=1kb)	0	14803484	14803685	202	*	123	89	23.77	22.6	2	Ribosomal L18p/L5e family protein	AT1G14205.1
GRMZM2G035156	GRMZM2G035156_T01	1	15133264	15135363	2100	Promoter (<=1kb)	-512	15135875	15136076	202	*	107	28.1	7.54	7.02	2	BANQUO 3	AT3G47710.1	BHLH161,BNQ3	bhlh74	bHLH-transcription factor 74	GrassiusTF
GRMZM2G035156	GRMZM2G035156_T01	1	15133264	15135363	2100	Promoter (<=1kb)	-830	15136193	15136394	202	*	113	50.9	13.93	13.12	2	BANQUO 3	AT3G47710.1	BHLH161,BNQ3	bhlh74	bHLH-transcription factor 74	GrassiusTF
GRMZM2G021498	GRMZM2G021498_T01	1	15510783	15515741	4959	Promoter (<=1kb)	-610	15516351	15516552	202	*	116	62	17.16	16.22	2	RING/U-box superfamily protein	AT3G63530.1	BB,BB2
GRMZM2G178852	GRMZM2G178852_T01	1	16045987	16047321	1335	Promoter (<=1kb)	-249	16047570	16047771	202	*	106	25	6.4	5.93	2		AT3G13980.1
GRMZM2G178852	GRMZM2G178852_T01	1	16045987	16047321	1335	Promoter (<=1kb)	-835	16048156	16048357	202	*	115	59	16.28	15.37	2		AT3G13980.1
GRMZM2G399072	GRMZM2G399072_T02	1	16118405	16122450	4046	Promoter (<=1kb)	-111	16122561	16122762	202	*	106	25	5.55	5.14	2	AINTEGUMENTA-like 6,Integrase-type DNA-binding superfamily protein	AT1G51190.1,AT5G10510.2	AIL6,PLT3,PLT2	ereb130	AP2-EREBP-transcription factor 130	GrassiusTF
GRMZM2G399072	GRMZM2G399072_T02	1	16118405	16122450	4046	Promoter (<=1kb)	-676	16123126	16123327	202	*	132	123	35.23	33.67	2	AINTEGUMENTA-like 6,Integrase-type DNA-binding superfamily protein	AT1G51190.1,AT5G10510.2	AIL6,PLT3,PLT2	ereb130	AP2-EREBP-transcription factor 130	GrassiusTF
GRMZM2G064663	GRMZM2G064663_T01	1	16346753	16348242	1490	Promoter (<=1kb)	0	16346635	16346836	202	*	111	44	11.88	11.15	1	YGGT family protein	AT5G21920.1	ATYLMG2,YLMG2
GRMZM2G064732	GRMZM2G064732_T01	1	16348267	16356195	7929	Promoter (<=1kb)	0	16356145	16356346	202	*	109	35.7	8.57	8	2	G protein alpha subunit 1	AT2G26300.1	ATGPA1,GP ALPHA 1,GPA1	ct2	compact plant2	Bommert, et al. 2013
GRMZM2G080524	GRMZM2G080524_T01	1	16369533	16372061	2529	Promoter (<=1kb)	0	16371931	16372132	202	*	108	31	6.42	5.95	2	alpha/beta-Hydrolases superfamily protein	AT5G21950.1
GRMZM2G016443	GRMZM2G016443_T01	1	16435264	16435967	704	Promoter (<=1kb)	-279	16434784	16434985	202	*	156	217	61.54	59.18	1	germin-like protein 7	AT1G10460.1	GLP7
GRMZM2G017616	GRMZM2G017616_T01	1	16574234	16580722	6489	Promoter (<=1kb)	-68	16573965	16574166	202	*	131	122	33.44	31.95	1	PLAT/LH2 domain-containing lipoxygenase family protein,lipoxygenase 3	AT1G17420.1,AT1G72520.1	LOX3	lox9	lipoxygenase9	from Cell Genomics project (10-2013)
GRMZM2G343157	GRMZM2G343157_T01	1	16776170	16777317	1148	Promoter (<=1kb)	0	16777280	16777481	202	*	130	118.9	34.04	32.53	2	jasmonate-zim-domain protein 11	AT3G43440.1	JAZ11,TIFY3A	zim26	ZIM-transcription factor 26	GrassiusTF
GRMZM2G343157	GRMZM2G343157_T01	1	16776170	16777317	1148	Promoter (<=1kb)	-111	16777428	16777629	202	*	147	180.8	50.86	48.83	2	jasmonate-zim-domain protein 11	AT3G43440.1	JAZ11,TIFY3A	zim26	ZIM-transcription factor 26	GrassiusTF
GRMZM2G343157	GRMZM2G343157_T01	1	16776170	16777317	1148	Promoter (<=1kb)	-457	16777774	16777975	202	*	127	105.3	28.74	27.4	2	jasmonate-zim-domain protein 11	AT3G43440.1	JAZ11,TIFY3A	zim26	ZIM-transcription factor 26	GrassiusTF
GRMZM2G445634	GRMZM2G445634_T01	1	16791540	16792462	923	Promoter (<=1kb)	-107	16791232	16791433	202	*	110	39	10.43	9.76	1	jasmonate-zim-domain protein 1	AT1G19180.1	JAZ1,TIFY10A	zim16	ZIM-transcription factor 16	GrassiusTF
GRMZM2G147910	GRMZM2G147910_T01	1	16801368	16802482	1115	Promoter (<=1kb)	-932	16800235	16800436	202	*	106	26	6.68	6.2	1
GRMZM2G445602	GRMZM2G445602_T01	1	16821856	16825679	3824	Promoter (<=1kb)	-180	16821475	16821676	202	*	113	50	12.51	11.75	1	3-ketoacyl-CoA synthase 10	AT2G26250.1	FDH,KCS10
GRMZM2G445588	GRMZM2G445588_T01	1	16825940	16829261	3322	Promoter (<=1kb)	-442	16825297	16825498	202	*	107	28	6.36	5.91	1	Protein of unknown function (DUF1997)	AT5G04440.1
AC206951.3_FG016	AC206951.3_FGT016	1	17518824	17519639	816	Promoter (<=1kb)	-642	17520281	17520482	202	*	118	71	19.81	18.77	2	Integrase-type DNA-binding superfamily protein	AT1G72360.3	HRE1	ereb181	AP2-EREBP-transcription factor 181	GrassiusTF
GRMZM2G410623	GRMZM2G410623_T01	1	17671929	17679589	7661	Promoter (<=1kb)	0	17671773	17671974	202	*	108	31	8.11	7.56	1	Pentatricopeptide repeat (PPR) superfamily protein	AT4G13650.1
GRMZM2G109431	GRMZM2G109431_T02	1	17693774	17697518	3745	Promoter (<=1kb)	-91	17693482	17693683	202	*	124	92.4	24.94	23.73	1	plant glycogenin-like starch initiation protein 3	AT4G33330.2	GUX2,PGSIP3
GRMZM2G061806	GRMZM2G061806_T01	1	17782100	17783717	1618	Promoter (<=1kb)	0	17783678	17783879	202	*	112	49	13.34	12.55	2	hydroxycinnamoyl-CoA shikimate/quinate hydroxycinnamoyl transferase	AT5G48930.1	HCT	hct1	hydroxycinnamoyltransferase1	Wang et al2015
GRMZM2G114918	GRMZM2G114918_T01	1	17842579	17844302	1724	Promoter (<=1kb)	-285	17842093	17842294	202	*	121	81	22.77	21.62	1	hydroxycinnamoyl-CoA shikimate/quinate hydroxycinnamoyl transferase	AT5G48930.1	HCT	hct2	hydroxycinnamoyltransferase2	Wang et al2015
GRMZM2G358311	GRMZM2G358311_T01	1	17958357	17963979	5623	Promoter (<=1kb)	-208	17957948	17958149	202	*	131	122	34.93	33.39	1		AT5G66820.1
GRMZM2G053627	GRMZM2G053627_T01	1	18582820	18585005	2186	Promoter (<=1kb)	-775	18581844	18582045	202	*	116	62	15.95	15.05	1		AT3G60520.1
GRMZM2G117491	GRMZM2G117491_T01	1	18834034	18835873	1840	Promoter (<=1kb)	-222	18836095	18836296	202	*	108	34	8.98	8.38	2	purine permease 3	AT1G28220.1	ATPUP3,PUP3
GRMZM2G005043	GRMZM2G005043_T01	1	18889920	18891111	1192	Promoter (<=1kb)	-884	18888835	18889036	202	*	108	34	8.98	8.38	1	purine permease 3	AT1G28220.1	ATPUP3,PUP3
GRMZM2G005043	GRMZM2G005043_T01	1	18889920	18891111	1192	Promoter (<=1kb)	-212	18889507	18889708	202	*	107	30	6.91	6.43	1	purine permease 3	AT1G28220.1	ATPUP3,PUP3
GRMZM2G031177	GRMZM2G031177_T03	1	18973401	18974729	1329	Promoter (<=1kb)	-393	18972807	18973008	202	*	108	32	7.46	6.94	1	MATE efflux family protein	AT5G65380.1
GRMZM2G148706	GRMZM2G148706_T01	1	18983685	18985176	1492	Promoter (<=1kb)	0	18985157	18985358	202	*	119	73	19.12	18.11	2	RING/U-box superfamily protein	AT1G72200.1
GRMZM2G148726	GRMZM2G148726_T01	1	18988082	18990211	2130	Promoter (<=1kb)	-299	18990510	18990711	202	*	111	44	11.88	11.15	2
GRMZM2G006676	GRMZM2G006676_T01	1	19103230	19104089	860	Promoter (<=1kb)	-584	19104673	19104874	202	*	113	51	13.93	13.11	2
GRMZM2G075712	GRMZM2G075712_T01	1	19260435	19261579	1145	Promoter (<=1kb)	0	19260293	19260494	202	*	107	30	7.83	7.28	1		AT3G25590.1
GRMZM2G113821	GRMZM2G113821_T01	1	19692172	19696588	4417	Promoter (<=1kb)	0	19696415	19696616	202	*	158	225	65.68	63.21	2	ubiquitin-specific protease 3	AT4G39910.1	ATUBP3,UBP3
GRMZM2G447551	GRMZM2G447551_T03	1	19788672	19789525	854	Promoter (<=1kb)	-839	19790364	19790565	202	*	106	25	5.55	5.14	2	Calmodulin-binding transcription activator protein with CG-1 and Ankyrin domains,signal responsive 1	AT2G22300.1,AT5G64220.2	CAMTA3,SR1,.	camta4	CAMTA-transcription factor 4	GrassiusTF
GRMZM2G447551	GRMZM2G447551_T01	1	19788672	19813731	25060	Promoter (<=1kb)	-972	19814703	19814904	202	*	120	78	21.88	20.77	2	Calmodulin-binding transcription activator protein with CG-1 and Ankyrin domains,signal responsive 1	AT2G22300.1,AT5G64220.2	CAMTA3,SR1,.	camta4	CAMTA-transcription factor 4	GrassiusTF
GRMZM2G015801	GRMZM2G015801_T01	1	19899897	19900088	192	Promoter (<=1kb)	-179	19900267	19900468	202	*	107	29	7.54	7.01	2
GRMZM2G006781	GRMZM2G006781_T05	1	19943942	19944604	663	5' UTR	78	19944325	19944526	202	*	106	24	6.11	5.66	2	conserved oligomeric Golgi complex component-related / COG complex component-related	AT5G11980.1
AC166636.1_FG008	AC166636.1_FGT008	1	19979839	19982658	2820	Promoter (<=1kb)	-198	19979440	19979641	202	*	111	45.4	13.85	13.04	1	Ras-related small GTP-binding family protein	AT2G44610.1	ATRAB6A,ATRABH1B,RAB6,RAB6A
AC166636.1_FG008	AC166636.1_FGT008	1	19979839	19982658	2820	Promoter (<=1kb)	-16	19979622	19979823	202	*	119	74.6	20.99	19.92	1	Ras-related small GTP-binding family protein	AT2G44610.1	ATRAB6A,ATRABH1B,RAB6,RAB6A
GRMZM2G028247	GRMZM2G028247_T01	1	20112656	20115288	2633	Promoter (<=1kb)	-987	20111468	20111669	202	*	126	100.3	28.69	27.36	1	serine carboxypeptidase-like 40	AT3G63470.1	scpl40
GRMZM2G134367	GRMZM2G134367_T01	1	20418111	20419920	1810	Promoter (<=1kb)	-599	20420519	20420720	202	*	111	43	9.64	9.01	2	nodulin-related protein 1	AT2G03440.1	ATNRP1,NRP1
GRMZM2G111191	GRMZM2G111191_T01	1	20989320	20994288	4969	Promoter (<=1kb)	-12	20989107	20989308	202	*	110	41	9.97	9.32	1	DHHC-type zinc finger family protein	AT1G69420.1,AT1G69420.2
GRMZM2G064841	GRMZM2G064841_T01	1	21195874	21220741	24868	Promoter (<=1kb)	0	21195707	21195908	202	*	114	55	15.1	14.24	1	ADP-glucose pyrophosphorylase family protein	AT1G74910.1,AT1G74910.2
GRMZM5G896834	GRMZM5G896834_T03	1	21378279	21382647	4369	Promoter (<=1kb)	0	21378136	21378337	202	*	106	26	6.68	6.2	1	Transducin/WD40 repeat-like superfamily protein	AT3G21060.1
GRMZM5G833323	GRMZM5G833323_T01	1	21386705	21388783	2079	Promoter (<=1kb)	-218	21389001	21389202	202	*	107	30	6.91	6.43	2	ARM-repeat/Tetratricopeptide repeat (TPR)-like protein	AT5G43120.1
GRMZM2G415251	GRMZM2G415251_T01	1	21678126	21679947	1822	Promoter (<=1kb)	-273	21680220	21680421	202	*	125	96.7	27.51	26.21	2	Integrase-type DNA-binding superfamily protein	AT3G20840.1	PLT1	ereb35	AP2-EREBP-transcription factor 35	GrassiusTF
GRMZM2G114232	GRMZM2G114232_T01	1	21685990	21687937	1948	Promoter (<=1kb)	-920	21684869	21685070	202	*	107	28.9	7.54	7.02	1	Glycosyl hydrolase family 35 protein	AT5G01075.1
GRMZM2G114184	GRMZM2G114184_T01	1	21720037	21721470	1434	Promoter (<=1kb)	-860	21718976	21719177	202	*	121	81.9	23.06	21.91	1	Acyl-CoA N-acyltransferases (NAT) superfamily protein	AT2G23060.1		hagtf2	GNAT-transcription factor 2	GrassiusTF
GRMZM2G346750	GRMZM2G346750_T01	1	22068008	22069377	1370	Promoter (<=1kb)	-39	22067768	22067969	202	*	108	33	8.69	8.11	1	basic helix-loop-helix (bHLH) DNA-binding superfamily protein	AT2G14760.1
GRMZM5G872264	GRMZM5G872264_T01	1	22254225	22259311	5087	Promoter (<=1kb)	-176	22259487	22259688	202	*	118	70	19.52	18.49	2	formin homolog 6	AT5G67470.1	ATFH6,FH6
GRMZM2G007130	GRMZM2G007130_T01	1	22372939	22375260	2322	Promoter (<=1kb)	-2	22372736	22372937	202	*	135	138	36.78	35.17	1	cyclin d5;1	AT4G37630.2	CYCD5;1
GRMZM2G055101	GRMZM2G055101_T01	1	22638365	22642811	4447	Promoter (<=1kb)	-171	22637993	22638194	202	*	130	117.1	33.74	32.24	1	Glycosyl hydrolase family 10 protein	AT4G33840.1
GRMZM2G007188	GRMZM2G007188_T01	1	22772315	22775568	3254	Promoter (<=1kb)	0	22772202	22772403	202	*	111	43.7	11.88	11.16	1	ADP-ribosylation factor-like A1C	AT3G49870.1	ARLA1C,ATARLA1C
GRMZM2G015219	GRMZM2G015219_T02	1	22887707	22892395	4689	5' UTR	61	22887768	22887969	202	*	110	41.2	10.25	9.59	1	no pollen germination related 1	AT1G27460.1	NPGR1
GRMZM2G127635	GRMZM2G127635_T01	1	23109443	23111096	1654	Promoter (<=1kb)	-518	23108724	23108925	202	*	128	108	28.06	26.74	1		AT4G33800.1
GRMZM2G035217	GRMZM2G035217_T01	1	23190775	23192823	2049	Promoter (<=1kb)	-493	23193316	23193517	202	*	124	93	26.32	25.06	2	Protein of unknown function (DUF677)	AT4G34320.1
GRMZM2G153769	GRMZM2G153769_T01	1	23604057	23614801	10745	Promoter (<=1kb)	-61	23603795	23603996	202	*	109	37.6	10.14	9.49	1	Proteasome component (PCI) domain protein	AT5G42970.1	ATS4,COP14,COP8,CSN4,EMB134,FUS4,FUS8
GRMZM2G002492	GRMZM2G002492_T01	1	23936135	23940745	4611	Promoter (<=1kb)	-840	23935094	23935295	202	*	124	95.8	27.21	25.92	1	Undecaprenyl pyrophosphate synthetase family protein	AT1G11755.1	LEW1
GRMZM2G139852	GRMZM2G139852_T02	1	24224130	24224886	757	Promoter (<=1kb)	-246	24225132	24225333	202	*	106	26	5.82	5.4	2	Uncharacterised protein family (UPF0497)	AT4G16442.1
GRMZM2G103873	GRMZM2G103873_T01	1	24307403	24308201	799	Promoter (<=1kb)	-726	24306476	24306677	202	*	107	30	7.83	7.28	1
GRMZM2G159632	GRMZM2G159632_T01	1	24403203	24407782	4580	Promoter (<=1kb)	-135	24407917	24408118	202	*	123	90.3	25.73	24.49	2	sulfate transporter 1;3	AT1G22150.1	SULTR1;3	sfp1	sulfate permease1	from: AF355602
GRMZM2G159632	GRMZM2G159632_T01	1	24403203	24407782	4580	Promoter (<=1kb)	-226	24408008	24408209	202	*	113	52.7	14.52	13.68	2	sulfate transporter 1;3	AT1G22150.1	SULTR1;3	sfp1	sulfate permease1	from: AF355602
GRMZM2G042171	GRMZM2G042171_T02	1	24583152	24587404	4253	Promoter (<=1kb)	-283	24582668	24582869	202	*	115	59.3	16.57	15.65	1	slufate transporter 2;1	AT5G10180.1	AST68,SULTR2;1
GRMZM2G107854	GRMZM2G107854_T01	1	25414293	25421304	7012	Promoter (<=1kb)	-543	25421847	25422048	202	*	109	37	9.85	9.21	2	galacturonosyltransferase 14	AT5G15470.1	GAUT14
GRMZM2G015804	GRMZM2G015804_T01	1	25704670	25706604	1935	Promoter (<=1kb)	0	25706523	25706724	202	*	117	68	17.68	16.72	2	beta glucosidase 40	AT1G26560.1	BGLU40
GRMZM2G015804	GRMZM2G015804_T01	1	25704670	25706604	1935	Promoter (<=1kb)	-792	25707396	25707597	202	*	128	109.1	31.37	29.94	2	beta glucosidase 40	AT1G26560.1	BGLU40
GRMZM2G130987	GRMZM2G130987_T01	1	25742093	25746877	4785	Promoter (<=1kb)	0	25741936	25742137	202	*	118	71	18.54	17.55	1	SecY protein transport family protein	AT2G34250.1,AT2G34250.2
GRMZM2G099628	GRMZM2G099628_T03	1	26684809	26686976	2168	Promoter (<=1kb)	0	26686969	26687170	202	*	106	25	6.4	5.94	2	methionine--tRNA ligase, putative / methionyl-tRNA synthetase, putative / MetRS, putative	AT4G13780.1
GRMZM2G099628	GRMZM2G099628_T01	1	26684809	26697162	12354	Promoter (<=1kb)	-663	26697825	26698026	202	*	131	119.8	34.34	32.82	2	methionine--tRNA ligase, putative / methionyl-tRNA synthetase, putative / MetRS, putative	AT4G13780.1
GRMZM2G099767	GRMZM2G099767_T01	1	26700948	26705800	4853	Promoter (<=1kb)	-519	26700228	26700429	202	*	169	266	76.12	73.33	1	microtubule-associated proteins 70-2	AT1G24764.1	ATMAP70-2,MAP70-2,.
GRMZM2G163154	GRMZM2G163154_T03	1	27099590	27102471	2882	Promoter (<=1kb)	0	27102333	27102534	202	*	117	66	17.1	16.16	2	MATE efflux family protein	AT1G51340.2,AT3G08040.1,AT3G08040.2	ATFRD3,FRD3,MAN1,.	mate3	multidrug and toxic compound extrusion3	Guimaraes et al 2014
GRMZM2G163154	GRMZM2G163154_T02	1	27099590	27102546	2957	Promoter (<=1kb)	-224	27102770	27102971	202	*	107	28	6.64	6.17	2	MATE efflux family protein	AT1G51340.2,AT3G08040.1,AT3G08040.2	ATFRD3,FRD3,MAN1,.	mate3	multidrug and toxic compound extrusion3	Guimaraes et al 2014
GRMZM2G164974	GRMZM2G164974_T01	1	27506822	27509057	2236	Promoter (<=1kb)	-145	27509202	27509403	202	*	143	167	46.72	44.8	2	3-ketoacyl-CoA synthase 6	AT1G68530.1,AT1G68530.2	CER6,CUT1,G2,KCS6,POP1
GRMZM2G411653	GRMZM2G411653_T01	1	27639730	27649317	9588	Promoter (<=1kb)	0	27649295	27649496	202	*	110	41.2	11.3	10.6	2	Outer arm dynein light chain 1 protein	AT3G17920.1
GRMZM2G411653	GRMZM2G411653_T01	1	27639730	27649317	9588	Promoter (<=1kb)	-47	27649364	27649565	202	*	129	111.8	31.96	30.51	2	Outer arm dynein light chain 1 protein	AT3G17920.1
GRMZM2G040121	GRMZM2G040121_T01	1	27799877	27805001	5125	Promoter (<=1kb)	-60	27799616	27799817	202	*	110	41	9.97	9.32	1	Caleosin-related family protein	AT2G33380.1	CLO-3,RD20
GRMZM2G128613	GRMZM2G128613_T01	1	28070072	28078940	8869	Promoter (<=1kb)	0	28078859	28079060	202	*	121	83	23.36	22.2	2	ARM repeat superfamily protein	AT2G01690.1
GRMZM2G397754	GRMZM2G397754_T01	1	28423766	28425471	1706	Promoter (<=1kb)	0	28425417	28425618	202	*	108	31	8.11	7.56	2	Major facilitator superfamily protein	AT5G10190.1
GRMZM2G397754	GRMZM2G397754_T01	1	28423766	28425471	1706	Promoter (<=1kb)	-888	28426359	28426560	202	*	125	97	27.51	26.21	2	Major facilitator superfamily protein	AT5G10190.1
GRMZM2G099860	GRMZM2G099860_T01	1	28446754	28451214	4461	Promoter (<=1kb)	-6	28451220	28451421	202	*	106	25	6.4	5.93	2	UDP-Glycosyltransferase / trehalose-phosphatase family protein	AT1G68020.1,AT1G68020.2	ATTPS6,TPS6	trps2	trehalose-6-phosphate synthase2	Zhou et al 2013
GRMZM2G099860	GRMZM2G099860_T01	1	28446754	28451214	4461	Promoter (<=1kb)	-961	28452175	28452376	202	*	107	27	6.09	5.65	2	UDP-Glycosyltransferase / trehalose-phosphatase family protein	AT1G68020.1,AT1G68020.2	ATTPS6,TPS6	trps2	trehalose-6-phosphate synthase2	Zhou et al 2013
GRMZM2G118485	GRMZM2G118485_T02	1	28522823	28530181	7359	Promoter (<=1kb)	-814	28521808	28522009	202	*	120	80	21.15	20.07	1	heat shock factor 1	AT4G17750.1	ATHSF1,ATHSFA1A,HSF1,HSFA1A,.	hsftf14	HSF-transcription factor 14	GrassiusTF
GRMZM2G118485	GRMZM2G118485_T03	1	28529588	28530238	651	Promoter (<=1kb)	-254	28529133	28529334	202	*	106	25	6.4	5.93	1	heat shock factor 1	AT4G17750.1	ATHSF1,ATHSFA1A,HSF1,HSFA1A,.	hsftf14	HSF-transcription factor 14	GrassiusTF
GRMZM2G344388	GRMZM2G344388_T01	1	28609936	28611370	1435	Promoter (<=1kb)	0	28611287	28611488	202	*	115	58	14.8	13.95	2	MAP kinase kinase 7	AT1G18350.1	ATMKK7,BUD1,MKK7,.
GRMZM2G344388	GRMZM2G344388_T02	1	28610168	28611394	1227	Promoter (<=1kb)	-549	28611943	28612144	202	*	113	50	12.51	11.75	2	MAP kinase kinase 7	AT1G18350.1	ATMKK7,BUD1,MKK7,.
GRMZM2G002178	GRMZM2G002178_T01	1	28926395	28928612	2218	Promoter (<=1kb)	-517	28925677	28925878	202	*	122	85.2	24.25	23.06	1	allene oxide synthase	AT5G42650.1	AOS,CYP74A,DDE2	aos2	allene oxide synthesis2	from alignment of DQ658738 to B73_v2 chr1 hit
GRMZM2G002178	GRMZM2G002178_T01	1	28926395	28928612	2218	Promoter (<=1kb)	-229	28925965	28926166	202	*	133	129.8	37.31	35.69	1	allene oxide synthase	AT5G42650.1	AOS,CYP74A,DDE2	aos2	allene oxide synthesis2	from alignment of DQ658738 to B73_v2 chr1 hit
GRMZM2G469304	GRMZM2G469304_T02	1	28961599	28964951	3353	Promoter (<=1kb)	0	28964901	28965102	202	*	105	22.1	5.83	5.41	2	Protein of unknown function, DUF547	AT2G23700.1
GRMZM2G469304	GRMZM2G469304_T02	1	28961599	28964951	3353	Promoter (<=1kb)	-273	28965224	28965425	202	*	146	179.9	52.23	50.15	2	Protein of unknown function, DUF547	AT2G23700.1
GRMZM2G180023	GRMZM2G180023_T01	1	29031995	29033938	1944	Promoter (<=1kb)	-913	29030881	29031082	202	*	111	44.9	12.18	11.43	1	Protein kinase superfamily protein	AT2G33580.1
GRMZM2G180478	GRMZM2G180478_T01	1	29243933	29249613	5681	Promoter (<=1kb)	-374	29243358	29243559	202	*	120	77	21.58	20.48	1	Low PSII Accumulation 3	AT1G73060.1	LPA3
GRMZM2G180452	GRMZM2G180452_T01	1	29262111	29264281	2171	5' UTR	6	29262117	29262318	202	*	108	32.7	7.74	7.21	1	basic helix-loop-helix (bHLH) DNA-binding superfamily protein	AT1G10120.1,AT5G48560.1		bhlh3	bHLH-transcription factor 3	GrassiusTF
GRMZM2G153536	GRMZM2G153536_T03	1	29513374	29515553	2180	Promoter (<=1kb)	0	29515393	29515594	202	*	114	54	12.67	11.91	2	branched-chain aminotransferase 3	AT3G49680.1	ATBCAT-3,BCAT3,.
GRMZM2G126808	GRMZM2G126808_T01	1	29542179	29544587	2409	Promoter (<=1kb)	-32	29544619	29544820	202	*	120	78	20.57	19.51	2	homeobox from Arabidopsis thaliana	AT5G06710.1	HAT14	hb45	Homeobox-transcription factor 45	GrassiusTF
GRMZM2G043542	GRMZM2G043542_T01	1	30289548	30293419	3872	Promoter (<=1kb)	-460	30288887	30289088	202	*	110	41	9.97	9.32	1	ubiquitin-specific protease 27	AT4G39370.3	UBP27
GRMZM2G118497	GRMZM2G118497_T03	1	31059858	31061436	1579	5' UTR	61	31061174	31061375	202	*	130	117	31.97	30.52	2	Cation efflux family protein	AT3G58060.1
GRMZM2G118497	GRMZM2G118497_T02	1	31059858	31064044	4187	Promoter (<=1kb)	-72	31064116	31064317	202	*	117	69	17.97	16.99	2	Cation efflux family protein	AT3G58060.1
GRMZM2G118497	GRMZM2G118497_T01	1	31059858	31064691	4834	Promoter (<=1kb)	-66	31064757	31064958	202	*	114	55	13.94	13.12	2	Cation efflux family protein	AT3G58060.1
GRMZM2G116823	GRMZM2G116823_T01	1	31211428	31213045	1618	Promoter (<=1kb)	-65	31211162	31211363	202	*	107	29	6.64	6.17	1	Peroxidase superfamily protein	AT5G06730.1
GRMZM2G116846	GRMZM2G116846_T01	1	31246755	31249123	2369	Promoter (<=1kb)	-262	31249385	31249586	202	*	130	118.8	34.04	32.53	2	Peroxidase superfamily protein	AT5G06730.1
GRMZM2G167138	GRMZM2G167138_T01	1	31489514	31501763	12250	Promoter (<=1kb)	0	31501746	31501947	202	*	106	25	5.55	5.14	2	peptide transporter 2	AT2G02040.1	ATPTR2,ATPTR2-B,NTR1,PTR2,PTR2-B
GRMZM2G147603	GRMZM2G147603_T02	1	31582545	31603224	20680	Promoter (<=1kb)	0	31582465	31582666	202	*	110	40	10.72	10.04	1	anaphase promoting complex 6	AT1G78770.1	APC6
GRMZM2G060952	GRMZM2G060952_T02	1	31749601	31752596	2996	Promoter (<=1kb)	-744	31748656	31748857	202	*	111	44	10.81	10.13	1	NAD(P)-linked oxidoreductase superfamily protein	AT1G59960.1
GRMZM2G465595	GRMZM2G465595_T01	1	31769080	31772988	3909	Promoter (<=1kb)	-325	31773313	31773514	202	*	120	77	20.28	19.23	2	C2H2-like zinc finger protein	AT2G01940.1	ATIDD15,SGR5	c2h25	C2H2-transcription factor 225	GrassiusTF
GRMZM2G100714	GRMZM2G100714_T01	1	31862165	31867684	5520	Promoter (<=1kb)	-842	31861122	31861323	202	*	108	33	8.69	8.11	1	microtubule-associated protein 65-7	AT1G14690.1	MAP65-7
GRMZM2G100714	GRMZM2G100714_T01	1	31862165	31867684	5520	Promoter (<=1kb)	-186	31861778	31861979	202	*	107	29.3	7.83	7.29	1	microtubule-associated protein 65-7	AT1G14690.1	MAP65-7
GRMZM2G100714	GRMZM2G100714_T01	1	31862165	31867684	5520	Promoter (<=1kb)	0	31862097	31862298	202	*	115	59.7	14.34	13.51	1	microtubule-associated protein 65-7	AT1G14690.1	MAP65-7
GRMZM2G152477	GRMZM2G152477_T01	1	32056760	32059717	2958	Promoter (<=1kb)	-223	32056336	32056537	202	*	105	22	5.83	5.41	1	Calcineurin-like metallo-phosphoesterase superfamily protein	AT1G25230.1
GRMZM2G152477	GRMZM2G152477_T03	1	32057350	32059717	2368	Promoter (<=1kb)	-23	32057126	32057327	202	*	110	39	9.69	9.06	1	Calcineurin-like metallo-phosphoesterase superfamily protein	AT1G25230.1
GRMZM2G152549	GRMZM2G152549_T01	1	32086642	32092386	5745	Promoter (<=1kb)	-857	32085584	32085785	202	*	110	42	11.3	10.6	1	hydroxyproline-rich glycoprotein family protein	AT1G14710.1
GRMZM2G055052	GRMZM2G055052_T01	1	32232066	32233807	1742	Promoter (<=1kb)	-35	32233842	32234043	202	*	131	120	32.85	31.37	2	CYS, MET, PRO, and GLY protein 1	AT1G66160.1	ATCMPG1,CMPG1
GRMZM5G868062	GRMZM5G868062_T02	1	32530092	32532999	2908	5' UTR	91	32530183	32530384	202	*	112	49	13.34	12.55	1	Ribosomal protein L7Ae/L30e/S12e/Gadd45 family protein	AT4G22380.1,AT5G20160.1
GRMZM2G147942	GRMZM2G147942_T01	1	32840926	32843863	2938	Promoter (<=1kb)	-810	32844673	32844874	202	*	111	45.7	12.47	11.71	2	subtilisin-like serine protease 2	AT4G34980.1	SLP2
GRMZM2G147942	GRMZM2G147942_T01	1	32840926	32843863	2938	Promoter (<=1kb)	-938	32844801	32845002	202	*	108	31.3	8.4	7.84	2	subtilisin-like serine protease 2	AT4G34980.1	SLP2
GRMZM2G108032	GRMZM2G108032_T03	1	33126620	33128522	1903	Promoter (<=1kb)	-916	33125503	33125704	202	*	119	74	19.41	18.39	1	Glycosyl hydrolase family 10 protein	AT4G38650.1
GRMZM2G346861	GRMZM2G346861_T01	1	33220756	33222166	1411	Promoter (<=1kb)	-956	33223122	33223323	202	*	149	190	55.21	53.05	2	Pathogenesis-related thaumatin superfamily protein	AT4G38660.1
GRMZM2G159110	GRMZM2G159110_T01	1	33272231	33275537	3307	Promoter (<=1kb)	-398	33271632	33271833	202	*	114	56.5	14.51	13.68	1	Pathogenesis-related thaumatin superfamily protein	AT4G38670.1
GRMZM2G448368	GRMZM2G448368_T01	1	33413505	33414652	1148	Promoter (<=1kb)	-110	33414762	33414963	202	*	107	28.6	7.54	7.02	2	Chaperone DnaJ-domain superfamily protein	AT2G17880.1
GRMZM2G448368	GRMZM2G448368_T01	1	33413505	33414652	1148	Promoter (<=1kb)	-176	33414828	33415029	202	*	114	56.2	15.69	14.81	2	Chaperone DnaJ-domain superfamily protein	AT2G17880.1
GRMZM2G149624	GRMZM2G149624_T01	1	33419849	33421042	1194	Promoter (<=1kb)	-366	33421408	33421609	202	*	107	28	6.36	5.91	2	proline-rich protein 2	AT2G21140.1	ATPRP2,PRP2
GRMZM2G149647	GRMZM2G149647_T01	1	33464178	33465385	1208	Promoter (<=1kb)	-165	33463812	33464013	202	*	109	38	10.14	9.48	1	heat shock protein 21	AT4G27670.1	HSP21	hsp26	heat shock protein26
GRMZM2G042253	GRMZM2G042253_T01	1	33475624	33479513	3890	Promoter (<=1kb)	0	33479481	33479682	202	*	105	22	5.54	5.13	2	TCP-1/cpn60 chaperonin family protein	AT1G26230.1
GRMZM2G172537	GRMZM2G172537_T01	1	33529461	33532336	2876	Promoter (<=1kb)	-753	33533089	33533290	202	*	131	120.6	33.14	31.66	2	Glycosyl hydrolase superfamily protein	AT1G32860.1
GRMZM2G110004	GRMZM2G110004_T01	1	33836635	33839062	2428	Promoter (<=1kb)	-153	33836281	33836482	202	*	114	53.9	14.81	13.96	1		AT3G60850.1
AC212209.2_FG010	AC212209.2_FGT010	1	34118908	34119834	927	Promoter (<=1kb)	-451	34118256	34118457	202	*	114	54	13.65	12.85	1
GRMZM2G170532	GRMZM2G170532_T01	1	34210241	34214291	4051	Promoter (<=1kb)	-400	34209640	34209841	202	*	107	28	7.25	6.74	1	Class I peptide chain release factor	AT1G62850.2
GRMZM2G102347	GRMZM2G102347_T01	1	34409866	34413485	3620	Promoter (<=1kb)	-11	34413496	34413697	202	*	108	31	8.11	7.56	2	Abscisic acid-responsive (TB2/DP1, HVA22) family protein,HVA22-like protein G	AT1G75700.1,AT5G42560.1	HVA22G	pzb01662
GRMZM2G030223	GRMZM2G030223_T01	1	35218967	35221406	2440	Promoter (<=1kb)	-578	35218188	35218389	202	*	113	53	13.37	12.57	1	patatin-like protein 6	AT3G54950.1	PLA IIIA,PLP7
GRMZM2G030223	GRMZM2G030223_T01	1	35218967	35221406	2440	Promoter (<=1kb)	0	35218832	35219033	202	*	107	28	5.63	5.22	1	patatin-like protein 6	AT3G54950.1	PLA IIIA,PLP7
GRMZM2G127123	GRMZM2G127123_T01	1	35582081	35588852	6772	Promoter (<=1kb)	-667	35589519	35589720	202	*	118	71.1	20.11	19.06	2	beta-galactosidase 8	AT2G28470.1	BGAL8
GRMZM2G001696	GRMZM2G001696_T01	1	35744406	35748813	4408	Promoter (<=1kb)	-515	35749328	35749529	202	*	106	24.6	6.4	5.94	2	phosphoenolpyruvate carboxykinase 1	AT4G37870.1	PCK1,PEPCK	pck1	phosphoenolpyruvate carboxykinase1	from alignment to cDNA AB018744
GRMZM2G174615	GRMZM2G174615_T01	1	35892260	35893438	1179	Promoter (<=1kb)	-129	35893567	35893768	202	*	107	30	6.91	6.43	2	Ankyrin repeat family protein	AT4G11000.1
GRMZM2G060138	GRMZM2G060138_T01	1	36219971	36221573	1603	Promoter (<=1kb)	0	36221568	36221769	202	*	107	27	6.09	5.65	2	Regulator of Vps4 activity in the MVB pathway protein	AT1G13340.1
GRMZM2G372398	GRMZM2G372398_T02	1	36511035	36518959	7925	Promoter (<=1kb)	-293	36510541	36510742	202	*	106	26	6.68	6.2	1	HCP-like superfamily protein	AT1G18260.1		pza03344
GRMZM5G883632	GRMZM5G883632_T01	1	37136679	37138654	1976	Promoter (<=1kb)	-225	37138879	37139080	202	*	111	45.8	12.47	11.71	2	Protein of unknown function (DUF3049)	AT5G22090.2
GRMZM2G161452	GRMZM2G161452_T02	1	38124882	38128720	3839	Promoter (<=1kb)	-297	38124384	38124585	202	*	117	69	17.97	16.99	1	Protein kinase superfamily protein	AT3G09010.1
GRMZM2G079112	GRMZM2G079112_T02	1	38450030	38451258	1229	Promoter (<=1kb)	-5	38449824	38450025	202	*	114	56	12.34	11.59	1	RNI-like superfamily protein	AT2G39940.1	COI1
AC204035.3_FG003	AC204035.3_FGT003	1	38856704	38857342	639	Promoter (<=1kb)	-800	38858142	38858343	202	*	107	29	6.64	6.17	2
GRMZM2G306806	GRMZM2G306806_T01	1	38879030	38884605	5576	5' UTR	74	38884330	38884531	202	*	131	119	32.56	31.09	2	Protein of unknown function (DUF3527)	AT5G59020.1
GRMZM2G160198	GRMZM2G160198_T01	1	39040586	39044425	3840	Promoter (<=1kb)	-88	39044513	39044714	202	*	106	25	5.55	5.14	2	DA1-related protein 2	AT2G39830.1	DAR2	limtf2	LIM-transcription factor 2	GrassiusTF
GRMZM2G160237	GRMZM2G160237_T01	1	39047900	39055823	7924	Promoter (<=1kb)	-517	39047182	39047383	202	*	125	97	26.11	24.86	1	type one serine/threonine protein phosphatase 4	AT2G39840.1	TOPP4
GRMZM2G061202	GRMZM2G061202_T02	1	39247776	39253097	5322	Promoter (<=1kb)	-77	39247498	39247699	202	*	112	47.2	11.95	11.21	1	Protein of unknown function (DUF604)	AT2G37730.1
GRMZM2G061202	GRMZM2G061202_T02	1	39247776	39253097	5322	Promoter (<=1kb)	0	39247752	39247953	202	*	107	27.8	6.36	5.91	1	Protein of unknown function (DUF604)	AT2G37730.1
GRMZM2G119168	GRMZM2G119168_T01	1	39336871	39338369	1499	Promoter (<=1kb)	-166	39336504	39336705	202	*	137	145.5	39.11	37.43	1	AT-hook motif nuclear-localized protein 20	AT4G14465.1	AHL20
GRMZM2G057646	GRMZM2G057646_T02	1	39407055	39414612	7558	Promoter (<=1kb)	-11	39414623	39414824	202	*	111	43.8	10.81	10.13	2	splicing factor PWI domain-containing protein	AT2G29210.1
GRMZM5G828820	GRMZM5G828820_T01	1	39752195	39753541	1347	Promoter (<=1kb)	-227	39751767	39751968	202	*	113	53.6	14.81	13.96	1	RING-H2 finger C2A	AT2G39720.1	RHC2A
GRMZM5G828820	GRMZM5G828820_T01	1	39752195	39753541	1347	Promoter (<=1kb)	-152	39751842	39752043	202	*	114	56.4	15.69	14.81	1	RING-H2 finger C2A	AT2G39720.1	RHC2A
GRMZM2G109831	GRMZM2G109831_T01	1	39848086	39849398	1313	Promoter (<=1kb)	0	39847999	39848200	202	*	112	47	12.76	11.99	1
GRMZM2G305526	GRMZM2G305526_T01	1	39932860	39936266	3407	Promoter (<=1kb)	-484	39936750	39936951	202	*	108	34	8.01	7.47	2	laccase 17	AT5G60020.1	ATLAC17,LAC17
GRMZM2G110309	GRMZM2G110309_T01	1	40356719	40362217	5499	Promoter (<=1kb)	-876	40355642	40355843	202	*	125	98	27.8	26.49	1	TRF-like 2	AT1G07540.1	TRFL2	ibp2	initiator-binding protein2	Classical Gene
GRMZM2G087459	GRMZM2G087459_T01	1	40426197	40429337	3141	Promoter (<=1kb)	-157	40429494	40429695	202	*	111	43	11.59	10.87	2	Protein kinase superfamily protein,protein kinase 1B	AT1G07570.3,AT2G28930.1	APK1,APK1A,"APK1B,PK1B"
GRMZM2G113002	GRMZM2G113002_T01	1	40572369	40575601	3233	Promoter (<=1kb)	-178	40575779	40575980	202	*	152	201.2	57.09	54.87	2	XB3 ortholog 1 in Arabidopsis thaliana	AT2G28840.1,AT2G28840.2	XBAT31
GRMZM2G113002	GRMZM2G113002_T01	1	40572369	40575601	3233	Promoter (<=1kb)	-686	40576287	40576488	202	*	151	197.8	55.9	53.72	2	XB3 ortholog 1 in Arabidopsis thaliana	AT2G28840.1,AT2G28840.2	XBAT31
GRMZM2G043030	GRMZM2G043030_T04	1	40652108	40654273	2166	Promoter (<=1kb)	0	40651985	40652186	202	*	107	28	6.36	5.91	1	DHHC-type zinc finger family protein	AT3G04970.2,AT5G41060.1,AT5G41060.2
AC213668.4_FG008	AC213668.4_FGT008	1	41089555	41091392	1838	Promoter (<=1kb)	-203	41089151	41089352	202	*	110	42	11.3	10.59	1
GRMZM2G145275	GRMZM2G145275_T01	1	41221754	41225729	3976	Promoter (<=1kb)	-645	41226374	41226575	202	*	110	41.9	11.3	10.6	2	heat shock cognate protein 70-1	AT5G02500.1	AT-HSC70-1,HSC70,HSC70-1,HSP70-1
GRMZM2G096261	GRMZM2G096261_T01	1	41241637	41243459	1823	Promoter (<=1kb)	-88	41243547	41243748	202	*	108	33.8	8.98	8.39	2		AT1G47278.2
GRMZM2G077797	GRMZM2G077797_T01	1	41855354	41857263	1910	Promoter (<=1kb)	-479	41854674	41854875	202	*	107	28	8.43	7.86	1	RNA-binding (RRM/RBD/RNP motifs) family protein	AT2G37510.1
GRMZM2G150729	GRMZM2G150729_T01	1	42015536	42017805	2270	5' UTR	7	42017597	42017798	202	*	110	39.8	8.07	7.52	2	basic helix-loop-helix (bHLH) DNA-binding superfamily protein	AT1G27660.1
GRMZM2G026654	GRMZM2G026654_T01	1	42492169	42495885	3717	Promoter (<=1kb)	0	42492160	42492361	202	*	112	48	13.05	12.27	1		AT1G67060.1
GRMZM2G017103	GRMZM2G017103_T01	1	42780625	42781184	560	Promoter (<=1kb)	-784	42781968	42782169	202	*	106	26.6	6.97	6.48	2
GRMZM5G873286	GRMZM5G873286_T01	1	43066613	43069174	2562	Promoter (<=1kb)	-310	43069484	43069685	202	*	131	121	34.64	33.1	2
GRMZM2G338131	GRMZM2G338131_T01	1	43110058	43112328	2271	Promoter (<=1kb)	0	43112159	43112360	202	*	108	30.8	7.18	6.69	2	glutathione transferase lambda 2	AT3G55040.1	GSTL2
GRMZM2G042639	GRMZM2G042639_T01	1	43124855	43126948	2094	Promoter (<=1kb)	-391	43127339	43127540	202	*	114	53.9	14.81	13.96	2	Glutathione S-transferase family protein,glutathione transferase lambda 2	AT3G55040.1,AT5G02790.1	GSTL2,GSTL3	saf1	safener induced1
AC217300.3_FG004	AC217300.3_FGT004	1	43397121	43402794	5674	Promoter (<=1kb)	0	43402596	43402797	202	*	108	31	7.18	6.68	2	Protein kinase superfamily protein	AT5G18610.1
GRMZM2G030880	GRMZM2G030880_T03	1	43551664	43557384	5721	5' UTR	85	43551749	43551950	202	*	105	22	5.54	5.13	1		AT3G53470.2
GRMZM2G137839	GRMZM2G137839_T01	1	43682818	43686019	3202	Promoter (<=1kb)	-506	43682111	43682312	202	*	106	24	6.11	5.66	1	ascorbate peroxidase 1	AT1G07890.1,AT1G07890.7	APX1,ATAPX01,ATAPX1,CS1,MEE6	apx3	ascorbate peroxidase homolog3	from B73_v2 alignment to EU973991
GRMZM2G179462	GRMZM2G179462_T01	1	43986382	43987175	794	Promoter (<=1kb)	0	43987074	43987275	202	*	117	66	17.1	16.16	2	Low temperature and salt responsive protein family	AT2G38905.1		pmpm4	proteolipid membrane potential regulator4	from alignment to sequence file in Fu et al 2012, and to EU954642
GRMZM2G319781	GRMZM2G319781_T01	1	44031814	44034240	2427	Promoter (<=1kb)	-142	44034382	44034583	202	*	111	44.2	12.18	11.44	2
GRMZM2G319781	GRMZM2G319781_T01	1	44031814	44034240	2427	Promoter (<=1kb)	-276	44034516	44034717	202	*	110	39.8	10.72	10.04	2
GRMZM2G021095	GRMZM2G021095_T01	1	44165940	44167054	1115	Promoter (<=1kb)	-545	44167599	44167800	202	*	107	27	6.97	6.47	2	LOB domain-containing protein 1	AT1G07900.1	LBD1	lbd4	LBD-transcription factor 4	GrassiusTF
GRMZM2G443655	GRMZM2G443655_T01	1	44191311	44191866	556	Promoter (<=1kb)	0	44191135	44191336	202	*	114	56	14.23	13.39	1
GRMZM2G074401	GRMZM2G074401_T01	1	44805347	44808260	2914	Promoter (<=1kb)	-539	44808799	44809000	202	*	106	25	5.55	5.14	2	fatty acid desaturase 8	AT5G05580.1	FAD8	fad8	fatty acid desaturase8	from: D63953
GRMZM2G114354	GRMZM2G114354_T02	1	45002674	45010198	7525	Promoter (<=1kb)	-103	45010301	45010502	202	*	116	64	16.52	15.61	2	Phosphoinositide-specific phospholipase C family protein,phosphatidylinositol-speciwc phospholipase C4	AT2G40116.1,AT5G58700.1	ATPLC4,PLC4,.
AC208201.3_FG002	AC208201.3_FGT002	1	45370669	45372107	1439	Promoter (<=1kb)	-484	45369984	45370185	202	*	112	48	13.05	12.27	1	Protein phosphatase 2C family protein	AT2G30020.1
GRMZM2G459824	GRMZM2G459824_T01	1	45429615	45431087	1473	Promoter (<=1kb)	-988	45428426	45428627	202	*	105	21.6	5.54	5.14	1	mitogen-activated protein kinase kinase kinase 14	AT2G30040.1	MAPKKK14
GRMZM2G459824	GRMZM2G459824_T01	1	45429615	45431087	1473	Promoter (<=1kb)	-899	45428515	45428716	202	*	106	23.3	6.11	5.67	1	mitogen-activated protein kinase kinase kinase 14	AT2G30040.1	MAPKKK14
GRMZM2G087161	GRMZM2G087161_T01	1	45511139	45514740	3602	Promoter (<=1kb)	-26	45510912	45511113	202	*	116	64.4	18.04	17.07	1	APRATAXIN-like	AT5G01310.1	APTX
GRMZM2G087161	GRMZM2G087161_T01	1	45511139	45514740	3602	Promoter (<=1kb)	0	45511075	45511276	202	*	109	34.6	8.29	7.73	1	APRATAXIN-like	AT5G01310.1	APTX
GRMZM5G832375	GRMZM5G832375_T01	1	45515512	45516271	760	Promoter (<=1kb)	-479	45516750	45516951	202	*	159	228	64.81	62.36	2
GRMZM2G087186	GRMZM2G087186_T01	1	45517324	45520500	3177	Promoter (<=1kb)	-11	45520511	45520712	202	*	108	31	7.18	6.68	2	Thiamine pyrophosphate dependent pyruvate decarboxylase family protein	AT4G33070.1,AT5G01320.1		pdc3	pyruvate decarboxylase3	Classical Gene
AC196161.3_FG002	AC196161.3_FGT002	1	45744656	45745231	576	Promoter (<=1kb)	-375	45744080	45744281	202	*	106	25	6.4	5.93	1	sequence-specific DNA binding transcription factors	AT3G11100.1
GRMZM2G452695	GRMZM2G452695_T01	1	45746166	45747799	1634	Promoter (<=1kb)	-544	45745421	45745622	202	*	106	23.3	6.11	5.67	1	sequence-specific DNA binding transcription factors	AT5G05550.2
GRMZM2G452695	GRMZM2G452695_T01	1	45746166	45747799	1634	Promoter (<=1kb)	-468	45745497	45745698	202	*	120	78.7	20.86	19.79	1	sequence-specific DNA binding transcription factors	AT5G05550.2
GRMZM2G135337	GRMZM2G135337_T01	1	45782959	45789351	6393	5' UTR	99	45789051	45789252	202	*	114	56.9	14.51	13.68	2	ubiquitin activating enzyme 2	AT5G06460.1	ATUBA2,UBA 2
GRMZM2G110000	GRMZM2G110000_T01	1	46077917	46084100	6184	Promoter (<=1kb)	-985	46076731	46076932	202	*	110	41	11.3	10.6	1		AT2G40316.1
GRMZM2G110000	GRMZM2G110000_T01	1	46077917	46084100	6184	Promoter (<=1kb)	-783	46076933	46077134	202	*	132	124	35.53	33.96	1		AT2G40316.1
GRMZM2G032182	GRMZM2G032182_T02	1	46125803	46127464	1662	5' UTR	36	46125839	46126040	202	*	110	42.1	10.53	9.86	1	Mitochondrial substrate carrier family protein	AT1G07030.1,AT2G30160.1
GRMZM2G066274	GRMZM2G066274_T02	1	46410399	46413327	2929	Promoter (<=1kb)	-89	46410109	46410310	202	*	116	64	17.75	16.78	1	inflorescence meristem receptor-like kinase 2	AT3G51740.1	IMK2
GRMZM5G814718	GRMZM5G814718_T01	1	46415923	46418936	3014	Promoter (<=1kb)	-522	46415200	46415401	202	*	106	23.6	6.11	5.67	1	laccase 5	AT2G40370.1	LAC5
GRMZM5G814718	GRMZM5G814718_T01	1	46415923	46418936	3014	Promoter (<=1kb)	-250	46415472	46415673	202	*	122	85.4	24.25	23.06	1	laccase 5	AT2G40370.1	LAC5
GRMZM2G153450	GRMZM2G153450_T01	1	46626857	46631693	4837	Promoter (<=1kb)	-795	46632488	46632689	202	*	107	29.9	7.83	7.29	2	U2 small nuclear ribonucleoprotein B	AT2G30260.1	U2B\'\'
GRMZM2G010909	GRMZM2G010909_T01	1	46741446	46742644	1199	Promoter (<=1kb)	-308	46742952	46743153	202	*	127	106	28.74	27.4	2	Nuclear transport factor 2 (NTF2) family protein	AT5G01740.1
GRMZM2G010545	GRMZM2G010545_T03	1	46845008	46847054	2047	Promoter (<=1kb)	-229	46847283	46847484	202	*	107	29	7.54	7.01	2	PLAC8 family protein	AT3G10980.1
zma-MIR164e	zma-MIR164e	1	46853174	46853289	116	Promoter (<=1kb)	-698	46852275	46852476	202	*	105	21	5.54	5.15	1
zma-MIR164e	zma-MIR164e	1	46853174	46853289	116	Promoter (<=1kb)	-306	46852667	46852868	202	*	113	52	13.08	12.3	1
GRMZM2G129302	GRMZM2G129302_T01	1	46867753	46870117	2365	Promoter (<=1kb)	0	46870091	46870292	202	*	113	50	13.64	12.83	2	xylosyltransferase 1	AT3G62720.2	ATXT1,XT1,XXT1
GRMZM2G113364	GRMZM2G113364_T01	1	46930301	46934725	4425	Promoter (<=1kb)	0	46934696	46934897	202	*	117	66	18.34	17.35	2	zinc finger (MYND type) family protein / programmed cell death 2 C-terminal domain-containing protein	AT4G02220.1
GRMZM2G300692	GRMZM2G300692_T01	1	47459122	47461861	2740	Promoter (<=1kb)	-501	47458420	47458621	202	*	127	106	30.18	28.79	1	galacturonosyltransferase-like 7	AT3G62660.1	GATL7
GRMZM2G377215	GRMZM2G377215_T01	1	47509017	47511501	2485	Promoter (<=1kb)	-458	47508358	47508559	202	*	108	32.3	7.74	7.21	1	COBRA-like protein-7 precursor	AT4G16120.1	ATSEB1,COBL7,SEB1	rth3	roothair defective3	Classical Gene
GRMZM2G427438	GRMZM2G427438_T01	1	47597558	47599537	1980	Promoter (<=1kb)	-12	47597345	47597546	202	*	114	54	13.65	12.85	1	Zinc finger C-x8-C-x5-C-x3-H type family protein	AT1G66810.1		c3h41	C3H-transcription factor 341	GrassiusTF
GRMZM2G427418	GRMZM2G427418_T01	1	47601781	47605387	3607	Promoter (<=1kb)	-987	47600593	47600794	202	*	115	59	16.28	15.37	1	Calmodulin-binding protein	AT5G57580.1
GRMZM2G036086	GRMZM2G036086_T01	1	47814839	47815941	1103	Promoter (<=1kb)	-979	47813659	47813860	202	*	122	88	24.84	23.63	1	peroxin 11A	AT1G47750.1	PEX11A
GRMZM2G162356	GRMZM2G162356_T01	1	47904859	47905748	890	Promoter (<=1kb)	0	47904701	47904902	202	*	154	208	60.59	58.26	1	anaphase-promoting complex/cyclosome 11	AT3G05870.2	APC11
GRMZM2G017536	GRMZM2G017536_T01	1	47993857	47998056	4200	Promoter (<=1kb)	-71	47993585	47993786	202	*	108	33	8.69	8.11	1		AT5G26910.1
GRMZM2G013783	GRMZM2G013783_T02	1	48681459	48682947	1489	Promoter (<=1kb)	-397	48683344	48683545	202	*	105	21	5.54	5.15	2	acyl-activating enzyme 7	AT3G16910.1	AAE7,ACN1
GRMZM2G013783	GRMZM2G013783_T02	1	48681459	48682947	1489	Promoter (<=1kb)	-741	48683688	48683889	202	*	121	82	21.73	20.63	2	acyl-activating enzyme 7	AT3G16910.1	AAE7,ACN1
GRMZM2G475971	GRMZM2G475971_T01	1	48759857	48760760	904	Promoter (<=1kb)	-787	48761547	48761748	202	*	109	38	9.13	8.52	2		AT4G02090.1
GRMZM2G394203	GRMZM2G394203_T01	1	50085519	50086641	1123	Promoter (<=1kb)	-855	50084463	50084664	202	*	107	29	7.54	7.01	1
GRMZM5G878582	GRMZM5G878582_T01	1	50435723	50437009	1287	Promoter (<=1kb)	-200	50435322	50435523	202	*	109	36	8.57	7.99	1
GRMZM2G084783	GRMZM2G084783_T02	1	51288714	51290041	1328	Promoter (<=1kb)	-863	51287650	51287851	202	*	106	25	6.4	5.93	1	NFU domain protein 1	AT4G01940.1	AtCNFU1,NFU1
GRMZM2G084821	GRMZM2G084821_T02	1	51290811	51292477	1667	Promoter (<=1kb)	-127	51290483	51290684	202	*	105	23	5.83	5.4	1
GRMZM5G833991	GRMZM5G833991_T01	1	51291630	51292387	758	Promoter (<=1kb)	-359	51292746	51292947	202	*	109	37	8.85	8.26	2
GRMZM2G318652	GRMZM2G318652_T01	1	51892300	51893431	1132	Promoter (<=1kb)	-843	51891256	51891457	202	*	130	116.5	33.45	31.95	1
GRMZM2G318652	GRMZM2G318652_T01	1	51892300	51893431	1132	Promoter (<=1kb)	-412	51891687	51891888	202	*	107	30.5	7.18	6.69	1
GRMZM2G145008	GRMZM2G145008_T01	1	52761807	52766843	5037	Promoter (<=1kb)	0	52766841	52767042	202	*	114	53.9	13.65	12.85	2	ARF GAP-like zinc finger-containing protein ZIGA4	AT1G08680.1	AGD14,ZIGA4
GRMZM2G018678	GRMZM2G018678_T01	1	52795361	52804613	9253	Promoter (<=1kb)	0	52804597	52804798	202	*	137	144	39.92	38.21	2		AT5G22340.1
GRMZM2G030272	GRMZM2G030272_T01	1	52917450	52918870	1421	Promoter (<=1kb)	-948	52919818	52920019	202	*	124	94	26.62	25.35	2	WRKY DNA-binding protein 46	AT2G46400.1	ATWRKY46,WRKY46	wrky32	WRKY-transcription factor 32	GrassiusTF
GRMZM2G031001	GRMZM2G031001_T01	1	53419144	53421347	2204	Promoter (<=1kb)	-934	53422281	53422482	202	*	106	25	6.4	5.93	2	Arabidopsis NAC domain containing protein 87	AT5G18270.1	ANAC087	nactf11	NAC-transcription factor 11	GrassiusTF
GRMZM2G020940	GRMZM2G020940_T01	1	53618695	53620586	1892	Promoter (<=1kb)	-313	53620899	53621100	202	*	110	40	8.82	8.23	2	hydroxyproline-rich glycoprotein family protein	AT2G39050.1
GRMZM2G020940	GRMZM2G020940_T01	1	53618695	53620586	1892	Promoter (<=1kb)	-994	53621580	53621781	202	*	109	37	8.85	8.26	2	hydroxyproline-rich glycoprotein family protein	AT2G39050.1
GRMZM2G559436	GRMZM2G559436_T01	1	53831441	53840136	8696	Promoter (<=1kb)	-352	53830888	53831089	202	*	122	88	24.84	23.63	1	guanyl-nucleotide exchange factors;GTPase binding;GTP binding	AT4G16340.1	SPK1
GRMZM2G023715	GRMZM2G023715_T01	1	54273153	54278655	5503	Promoter (<=1kb)	-459	54279114	54279315	202	*	111	45.2	12.47	11.72	2	Leucine-rich repeat protein kinase family protein	AT1G79620.1
GRMZM2G050077	GRMZM2G050077_T02	1	54534092	54536933	2842	Promoter (<=1kb)	-982	54532909	54533110	202	*	134	131.6	37.91	36.27	1	Phosphoglycerate mutase, 2,3-bisphosphoglycerate-independent	AT1G09780.1
GRMZM2G050077	GRMZM2G050077_T02	1	54534092	54536933	2842	Promoter (<=1kb)	-776	54533115	54533316	202	*	105	22.4	5.83	5.41	1	Phosphoglycerate mutase, 2,3-bisphosphoglycerate-independent	AT1G09780.1
GRMZM2G106283	GRMZM2G106283_T03	1	54729877	54730675	799	Promoter (<=1kb)	0	54729818	54730019	202	*	108	31	7.18	6.68	1	Yos1-like protein	AT2G37975.1
GRMZM2G031825	GRMZM2G031825_T04	1	54928408	54932925	4518	5' UTR	93	54932631	54932832	202	*	110	39	10.43	9.76	2	Metallo-hydrolase/oxidoreductase superfamily protein	AT3G10850.1	GLX2-2,GLY2
GRMZM2G017223	GRMZM2G017223_T01	1	55068176	55069877	1702	Promoter (<=1kb)	-440	55070317	55070518	202	*	107	28	6.36	5.91	2	HAD superfamily, subfamily IIIB acid phosphatase	AT2G38600.1
GRMZM2G016480	GRMZM2G016480_T01	1	55080810	55087098	6289	Promoter (<=1kb)	-89	55080520	55080721	202	*	109	36	9.56	8.93	1	Leucine-rich repeat protein kinase family protein	AT5G58300.1
GRMZM2G100288	GRMZM2G100288_T01	1	55389694	55393061	3368	Promoter (<=1kb)	-332	55389161	55389362	202	*	110	42	9.36	8.75	1	Malectin/receptor-like protein kinase family protein	AT3G51550.1	FER
GRMZM2G075245	GRMZM2G075245_T01	1	55506654	55507385	732	Promoter (<=1kb)	-706	55508091	55508292	202	*	118	72.3	20.4	19.35	2		AT5G05220.1
GRMZM2G043456	GRMZM2G043456_T01	1	55739485	55742956	3472	Promoter (<=1kb)	-738	55743694	55743895	202	*	107	29	7.54	7.01	2	nuclear RNA polymerase A1	AT3G57660.1	NRPA1
GRMZM2G119850	GRMZM2G119850_T01	1	56075120	56079122	4003	Promoter (<=1kb)	-795	56074124	56074325	202	*	110	39	10.43	9.76	1	Leucine-rich repeat protein kinase family protein	AT3G56370.1
GRMZM2G062425	GRMZM2G062425_T05	1	56227114	56227753	640	Promoter (<=1kb)	-595	56226318	56226519	202	*	113	53	13.37	12.57	1	appr-1-p processing enzyme family protein	AT2G40600.1
GRMZM2G063657	GRMZM2G063657_T01	1	56285103	56288444	3342	Promoter (<=1kb)	0	56285029	56285230	202	*	116	64	16.52	15.61	1	PAP/OAS1 substrate-binding domain superfamily	AT3G51620.2,AT3G56320.1
GRMZM2G030571	GRMZM2G030571_T03	1	56676074	56678787	2714	Promoter (<=1kb)	-374	56675499	56675700	202	*	107	29.9	7.83	7.29	1	PYRIMIDINE 4	AT3G08860.1	PYD4	algt1	alanine--glyoxylate aminotransferase1	B73_V2 alignment to EU972920
GRMZM2G030571	GRMZM2G030571_T03	1	56676074	56678787	2714	Promoter (<=1kb)	-228	56675645	56675846	202	*	114	54.1	15.1	14.24	1	PYRIMIDINE 4	AT3G08860.1	PYD4	algt1	alanine--glyoxylate aminotransferase1	B73_V2 alignment to EU972920
GRMZM2G073755	GRMZM2G073755_T01	1	57298545	57301265	2721	Promoter (<=1kb)	-243	57301508	57301709	202	*	108	33	7.74	7.2	2	Dormancy/auxin associated family protein	AT1G56220.3,AT1G56220.4
GRMZM2G158676	GRMZM2G158676_T02	1	57463879	57465586	1708	5' UTR	19	57463898	57464099	202	*	107	28	7.25	6.74	1	U3 ribonucleoprotein (Utp) family protein	AT4G02400.1
GRMZM2G133986	GRMZM2G133986_T01	1	58365354	58370185	4832	Promoter (<=1kb)	0	58370101	58370302	202	*	111	45	12.18	11.43	2	cell cycle checkpoint control protein family	AT3G05480.1	ATRAD9,RAD9
GRMZM2G075290	GRMZM2G075290_T01	1	58420647	58422141	1495	Promoter (<=1kb)	-17	58422158	58422359	202	*	128	111	30.21	28.82	2		AT3G62730.1
GRMZM2G155680	GRMZM2G155680_T01	1	58579042	58581939	2898	Promoter (<=1kb)	-69	58582008	58582209	202	*	114	56	14.23	13.39	2	lysine decarboxylase family protein	AT2G37210.1
AC205502.4_FG004	AC205502.4_FGT004	1	59469284	59471783	2500	Promoter (<=1kb)	-533	59472316	59472517	202	*	112	49	13.34	12.55	2	terpene synthase 21	AT5G23960.2	ATTPS21,TPS21
GRMZM2G052148	GRMZM2G052148_T01	1	59583337	59593501	10165	Promoter (<=1kb)	-970	59594471	59594672	202	*	118	71	19.81	18.77	2	Nucleoporin interacting component (Nup93/Nic96-like) family protein	AT2G41620.1
GRMZM5G801330	GRMZM5G801330_T01	1	59867225	59867407	183	Promoter (<=1kb)	-936	59868343	59868544	202	*	106	24	6.4	5.94	2
GRMZM2G038598	GRMZM2G038598_T02	1	59959624	59963511	3888	Promoter (<=1kb)	-170	59959253	59959454	202	*	128	109.1	29.91	28.54	1	UDP-D-glucose/UDP-D-galactose 4-epimerase 2,UDP-D-glucose/UDP-D-galactose 4-epimerase 5	AT4G10960.1,AT4G23920.1	ATUGE2,UGE2,UGE5
GRMZM2G038598	GRMZM2G038598_T04	1	59961652	59963511	1860	Promoter (<=1kb)	-436	59961015	59961216	202	*	107	29.2	6.91	6.43	1	UDP-D-glucose/UDP-D-galactose 4-epimerase 2,UDP-D-glucose/UDP-D-galactose 4-epimerase 5	AT4G10960.1,AT4G23920.1	ATUGE2,UGE2,UGE5
GRMZM2G009232	GRMZM2G009232_T03	1	60678272	60679682	1411	Promoter (<=1kb)	-425	60677646	60677847	202	*	109	38.3	10.43	9.77	1	cytochrome P450, family 81, subfamily F, polypeptide 2,"cytochrome P450, family 81, subfamily G, polypeptide 1"	AT5G57220.1,AT5G67310.1	CYP81F2,CYP81G1
GRMZM2G090733	GRMZM2G090733_T01	1	60808226	60811160	2935	Promoter (<=1kb)	0	60808090	60808291	202	*	106	24	6.4	5.94	1	beta-ketoacyl reductase 1	AT1G67730.1	ATKCR1,KCR1,YBR159
GRMZM2G402584	GRMZM2G402584_T01	1	60833831	60837889	4059	Promoter (<=1kb)	-224	60838113	60838314	202	*	106	25.2	6.68	6.21	2	SKU5 similar 3	AT5G48450.1	sks3
GRMZM2G038153	GRMZM2G038153_T01	1	61014839	61021281	6443	Promoter (<=1kb)	-150	61014488	61014689	202	*	105	22	5.54	5.13	1	Terpenoid cyclases/Protein prenyltransferases superfamily protein	AT1G70080.1		tps8	terpene synthase8	from AY928080
AC204530.4_FG003	AC204530.4_FGT003	1	61623627	61625100	1474	Promoter (<=1kb)	-37	61625137	61625338	202	*	106	26.6	6.97	6.48	2	annexin 4	AT2G38750.1	ANNAT4
GRMZM5G898740	GRMZM5G898740_T03	1	61625872	61632875	7004	Promoter (<=1kb)	-171	61625500	61625701	202	*	111	45.8	12.47	11.71	1	Haloacid dehalogenase-like hydrolase (HAD) superfamily protein	AT2G41250.1
GRMZM5G898740	GRMZM5G898740_T03	1	61625872	61632875	7004	Promoter (<=1kb)	0	61625706	61625907	202	*	114	57.3	15.98	15.09	1	Haloacid dehalogenase-like hydrolase (HAD) superfamily protein	AT2G41250.1
GRMZM5G898740	GRMZM5G898740_T03	1	61625872	61632875	7004	Promoter (<=1kb)	0	61625857	61626058	202	*	108	32.3	8.69	8.11	1	Haloacid dehalogenase-like hydrolase (HAD) superfamily protein	AT2G41250.1
GRMZM5G831486	GRMZM5G831486_T01	1	61672403	61673773	1371	5' UTR	21	61672424	61672625	202	*	110	40	10.72	10.04	1	phosphatidylinositol- 4-phosphate 5-kinase 5	AT2G41210.1	PIP5K5
GRMZM2G115975	GRMZM2G115975_T01	1	61701512	61714403	12892	Promoter (<=1kb)	-324	61714727	61714928	202	*	105	22	5.54	5.13	2	Rho GTPase activation protein (RhoGAP) with PH domain	AT5G19390.1,AT5G19390.2
GRMZM2G082346	GRMZM2G082346_T01	1	61947138	61949714	2577	Promoter (<=1kb)	-924	61950638	61950839	202	*	107	29	6.64	6.17	2	F-box family protein	AT2G27310.1
GRMZM2G703582	GRMZM2G703582_T02	1	61951612	61953102	1491	Promoter (<=1kb)	-37	61953139	61953340	202	*	105	22	5.54	5.13	2	2-oxoglutarate (2OG) and Fe(II)-dependent oxygenase superfamily protein	AT3G21420.1
GRMZM2G382569	GRMZM2G382569_T01	1	62144320	62146281	1962	Promoter (<=1kb)	-28	62146309	62146510	202	*	114	57	14.51	13.68	2	senescence-related gene 1	AT1G17020.1	ATSRG1,SRG1
GRMZM2G063055	GRMZM2G063055_T01	1	62229259	62230399	1141	Promoter (<=1kb)	-847	62231246	62231447	202	*	118	72	20.11	19.06	2	Tetratricopeptide repeat (TPR)-like superfamily protein	AT3G63095.1
AC204659.3_FG005	AC204659.3_FGT005	1	62243188	62244440	1253	Promoter (<=1kb)	-926	62242061	62242262	202	*	112	48	13.05	12.27	1	splicing factor Prp18 family protein	AT1G03140.1
GRMZM2G057652	GRMZM2G057652_T01	1	62332143	62336283	4141	Promoter (<=1kb)	0	62336280	62336481	202	*	105	22.4	5.83	5.41	2	rhomboid protein-related	AT3G07950.1
GRMZM2G057652	GRMZM2G057652_T01	1	62332143	62336283	4141	Promoter (<=1kb)	-81	62336364	62336565	202	*	113	52.7	14.52	13.68	2	rhomboid protein-related	AT3G07950.1
GRMZM2G057674	GRMZM2G057674_T01	1	62336852	62347361	10510	Promoter (<=1kb)	0	62347305	62347506	202	*	110	41	9.97	9.32	2	alpha/beta-Hydrolases superfamily protein	AT3G23540.1
GRMZM2G108416	GRMZM2G108416_T02	1	62434950	62442496	7547	Promoter (<=1kb)	-418	62442914	62443115	202	*	109	35.5	9.56	8.94	2	D-aminoacid aminotransferase-like PLP-dependent enzymes superfamily protein	AT5G27410.2
GRMZM2G108416	GRMZM2G108416_T02	1	62434950	62442496	7547	Promoter (<=1kb)	-676	62443172	62443373	202	*	127	106.6	30.47	29.08	2	D-aminoacid aminotransferase-like PLP-dependent enzymes superfamily protein	AT5G27410.2
GRMZM2G108523	GRMZM2G108523_T01	1	62493047	62493811	765	Promoter (<=1kb)	0	62492866	62493067	202	*	118	71	18.54	17.55	1
AC226368.2_FG006	AC226368.2_FGT006	1	63042944	63044584	1641	Promoter (<=1kb)	-429	63045013	63045214	202	*	110	40	9.69	9.06	2	Tetratricopeptide repeat (TPR)-like superfamily protein	AT5G18950.1
GRMZM2G043346	GRMZM2G043346_T01	1	63154061	63160476	6416	Promoter (<=1kb)	-227	63160703	63160904	202	*	109	35	9.27	8.66	2	plectin-related	AT2G26770.1
GRMZM2G040954	GRMZM2G040954_T01	1	63356585	63364853	8269	Promoter (<=1kb)	-25	63356359	63356560	202	*	117	68.7	19.22	18.21	1	CDPK-related kinase 1,Protein kinase superfamily protein	AT2G41140.1,AT3G56760.1	ATCBK3,ATCRK1,CRK1,.
GRMZM2G703598	GRMZM2G703598_T01	1	63543792	63544679	888	5' UTR	31	63544447	63544648	202	*	108	31	8.11	7.56	2
AC216247.3_FG005	AC216247.3_FGT005	1	63577230	63581304	4075	Promoter (<=1kb)	-259	63576770	63576971	202	*	115	57.6	15.98	15.09	1	FKBP-type peptidyl-prolyl cis-trans isomerase family protein	AT3G54010.1	DEI1,PAS1
AC216247.3_FG005	AC216247.3_FGT005	1	63577230	63581304	4075	Promoter (<=1kb)	-60	63576969	63577170	202	*	110	39.4	9.69	9.06	1	FKBP-type peptidyl-prolyl cis-trans isomerase family protein	AT3G54010.1	DEI1,PAS1
GRMZM2G040638	GRMZM2G040638_T01	1	63648608	63650100	1493	Promoter (<=1kb)	-185	63648222	63648423	202	*	123	89.5	25.43	24.21	1	Peroxidase superfamily protein	AT1G05260.1	RCI3,RCI3A	pox2	guaiacol peroxidase2	B73_V3 reference genome alignment to sequence AJ401275.1 (MLS 2015)
GRMZM2G015902	GRMZM2G015902_T01	1	64603797	64608997	5201	5' UTR	41	64608755	64608956	202	*	115	60	16.57	15.65	2		AT1G02330.1
GRMZM2G001288	GRMZM2G001288_T03	1	64723808	64726453	2646	Promoter (<=1kb)	-202	64723405	64723606	202	*	123	89	25.13	23.92	1	O-Glycosyl hydrolases family 17 protein	AT3G13560.1,AT3G13560.2,AT3G13560.3
GRMZM2G042683	GRMZM2G042683_T01	1	65091947	65093876	1930	Promoter (<=1kb)	-334	65094210	65094411	202	*	123	89	25.43	24.21	2	RNA-binding (RRM/RBD/RNP motifs) family protein	AT2G37220.1
GRMZM2G042683	GRMZM2G042683_T01	1	65091947	65093876	1930	Promoter (<=1kb)	-542	65094418	65094619	202	*	112	47	11.66	10.94	2	RNA-binding (RRM/RBD/RNP motifs) family protein	AT2G37220.1
GRMZM2G121996	GRMZM2G121996_T01	1	65490465	65494596	4132	Promoter (<=1kb)	-942	65489322	65489523	202	*	116	64.1	16.81	15.89	1	S-adenosyl-L-methionine-dependent methyltransferases superfamily protein	AT1G26850.1
GRMZM2G121990	GRMZM2G121990_T01	1	65495779	65496452	674	Promoter (<=1kb)	0	65495599	65495800	202	*	115	60	16.86	15.94	1
GRMZM2G097426	GRMZM2G097426_T01	1	65624125	65627202	3078	Promoter (<=1kb)	-101	65623823	65624024	202	*	107	29	7.54	7.01	1	Subunits of heterodimeric actin filament capping protein Capz superfamily	AT1G71790.1
GRMZM2G350312	GRMZM2G350312_T04	1	65663130	65666055	2926	Promoter (<=1kb)	0	65662998	65663199	202	*	110	41	9.09	8.49	1	basic helix-loop-helix (bHLH) DNA-binding superfamily protein	AT3G47640.1,AT3G47640.2,AT3G47640.3	PYE
GRMZM2G100452	GRMZM2G100452_T01	1	65735118	65736651	1534	Promoter (<=1kb)	0	65736642	65736843	202	*	118	70	19.52	18.49	2	Galactose mutarotase-like superfamily protein	AT3G47800.1
GRMZM2G078876	GRMZM2G078876_T02	1	66029378	66030504	1127	Promoter (<=1kb)	-780	66031284	66031485	202	*	105	21.7	5.54	5.14	2	Bifunctional inhibitor/lipid-transfer protein/seed storage 2S albumin superfamily protein	AT2G13820.1
GRMZM2G143086	GRMZM2G143086_T03	1	66175853	66177196	1344	Promoter (<=1kb)	0	66175805	66176006	202	*	112	49	13.34	12.55	1		AT1G22140.1
GRMZM2G038811	GRMZM2G038811_T01	1	66252298	66253051	754	Promoter (<=1kb)	-644	66253695	66253896	202	*	122	88	23.48	22.32	2
GRMZM2G003138	GRMZM2G003138_T01	1	66676747	66678709	1963	Promoter (<=1kb)	-279	66678988	66679189	202	*	115	57.7	15.98	15.09	2	3-ketoacyl-CoA synthase 12	AT2G28630.1	KCS12
GRMZM2G120079	GRMZM2G120079_T02	1	67083208	67085021	1814	Promoter (<=1kb)	-542	67082465	67082666	202	*	105	22	5.54	5.13	1	metacaspase 1	AT1G02170.1	AMC1,ATMC1,ATMCPB1,LOL3,MCP1B
GRMZM2G125314	GRMZM2G125314_T01	1	67134761	67136668	1908	Promoter (<=1kb)	0	67134694	67134895	202	*	107	29	7.54	7.01	1	metacaspase 1	AT1G02170.1	AMC1,ATMC1,ATMCPB1,LOL3,MCP1B
GRMZM2G003530	GRMZM2G003530_T01	1	68443393	68447720	4328	Promoter (<=1kb)	-12	68447732	68447933	202	*	137	144	41.48	39.72	2	P-loop containing nucleoside triphosphate hydrolases superfamily protein	AT2G15730.1
GRMZM2G077960	GRMZM2G077960_T01	1	68562703	68566905	4203	Promoter (<=1kb)	-45	68562457	68562658	202	*	140	155.6	45.06	43.2	1	Protein phosphatase 2C family protein	AT1G47380.1
GRMZM2G031591	GRMZM2G031591_T01	1	68732718	68743672	10955	Promoter (<=1kb)	0	68743566	68743767	202	*	111	44	10.81	10.13	2
GRMZM2G347808	GRMZM2G347808_T02	1	69012717	69020335	7619	Promoter (<=1kb)	0	69012631	69012832	202	*	118	70.6	19.81	18.78	1	S-adenosyl-L-methionine-dependent methyltransferases superfamily protein	AT1G45231.2
GRMZM2G095411	GRMZM2G095411_T01	1	69595217	69595951	735	Promoter (<=1kb)	-492	69596443	69596644	202	*	113	53	14.52	13.67	2	Late embryogenesis abundant 3 (LEA3) family protein	AT1G02820.1
GRMZM2G117222	GRMZM2G117222_T01	1	70259045	70262426	3382	Promoter (<=1kb)	0	70258856	70259057	202	*	109	36.3	9.85	9.21	1		AT1G19140.1,AT1G19140.2
GRMZM2G117222	GRMZM2G117222_T01	1	70259045	70262426	3382	Promoter (<=1kb)	0	70258979	70259180	202	*	120	79.7	22.47	21.34	1		AT1G19140.1,AT1G19140.2
GRMZM2G123776	GRMZM2G123776_T01	1	70523797	70527295	3499	Promoter (<=1kb)	0	70523746	70523947	202	*	106	26	5.82	5.4	1	DC1 domain-containing protein	AT1G60420.1
GRMZM2G139878	GRMZM2G139878_T01	1	70729186	70731364	2179	Promoter (<=1kb)	0	70731257	70731458	202	*	112	49	13.34	12.55	2		AT5G20635.1
GRMZM2G110027	GRMZM2G110027_T01	1	71072770	71075667	2898	Promoter (<=1kb)	-213	71075880	71076081	202	*	110	40	9.69	9.06	2	ATP-dependent protease La (LON) domain protein	AT1G19740.1,AT1G75460.1
GRMZM2G110027	GRMZM2G110027_T02	1	71072801	71075637	2837	5' UTR	92	71075344	71075545	202	*	111	44	10.81	10.13	2	ATP-dependent protease La (LON) domain protein	AT1G19740.1,AT1G75460.1
GRMZM2G313009	GRMZM2G313009_T02	1	72006344	72018737	12394	Promoter (<=1kb)	0	72006147	72006348	202	*	106	25	6.4	5.93	1	Heavy metal transport/detoxification superfamily protein	AT4G16380.1,AT5G55640.1
GRMZM2G096682	GRMZM2G096682_T03	1	72710749	72713376	2628	Promoter (<=1kb)	0	72710587	72710788	202	*	105	22.5	5.83	5.4	1	ACT domain repeat 4	AT1G69040.2	ACR4
GRMZM2G096682	GRMZM2G096682_T04	1	72711038	72713376	2339	Promoter (<=1kb)	0	72710914	72711115	202	*	106	26.5	6.09	5.66	1	ACT domain repeat 4	AT1G69040.2	ACR4
GRMZM2G391705	GRMZM2G391705_T01	1	72851014	72852064	1051	Promoter (<=1kb)	-274	72852338	72852539	202	*	108	32.3	8.69	8.11	2
GRMZM2G470442	GRMZM2G470442_T01	1	73382596	73385374	2779	Promoter (<=1kb)	0	73385269	73385470	202	*	139	153	42.58	40.78	2	cytochrome P450, family 78, subfamily A, polypeptide 10,"cytochrome P450, family 78, subfamily A, polypeptide 5"	AT1G13710.1,AT1G74110.1	CYP78A5,KLU,CYP78A10	cyp18	cytochrome P-450 18	Suzuki et al 2015
GRMZM2G470442	GRMZM2G470442_T01	1	73382596	73385374	2779	Promoter (<=1kb)	-787	73386161	73386362	202	*	107	28	7.25	6.74	2	cytochrome P450, family 78, subfamily A, polypeptide 10,"cytochrome P450, family 78, subfamily A, polypeptide 5"	AT1G13710.1,AT1G74110.1	CYP78A5,KLU,CYP78A10	cyp18	cytochrome P-450 18	Suzuki et al 2015
GRMZM2G125241	GRMZM2G125241_T01	1	73974267	73976401	2135	Promoter (<=1kb)	-139	73976540	73976741	202	*	108	33	8.69	8.11	2	plasmodesmata callose-binding protein 3,plasmodesmata callose-binding protein 4	AT1G18650.1,AT1G69295.1	PDCB3,PDCB4
GRMZM2G036629	GRMZM2G036629_T01	1	74271511	74272239	729	Promoter (<=1kb)	-563	74272802	74273003	202	*	114	54	14.81	13.95	2	metallothionein 2A	AT3G09390.1	ATMT-1,ATMT-K,MT2A
GRMZM2G036543	GRMZM2G036543_T04	1	74274795	74275930	1136	Promoter (<=1kb)	-317	74276247	74276448	202	*	108	32	8.4	7.83	2	Aldolase-type TIM barrel family protein	AT2G36230.1	APG10,HISN3,.
GRMZM2G464580	GRMZM2G464580_T01	1	74498465	74499709	1245	Promoter (<=1kb)	-354	74500063	74500264	202	*	114	55	15.1	14.24	2	C2H2-like zinc finger protein	AT2G45120.1
GRMZM2G130121	GRMZM2G130121_T01	1	74636581	74639963	3383	Promoter (<=1kb)	0	74636445	74636646	202	*	106	26.4	8.13	7.57	1	casein lytic proteinase B3	AT5G15450.1	APG6,CLPB-P,CLPB3
GRMZM2G068701	GRMZM2G068701_T02	1	75966667	75969218	2552	Promoter (<=1kb)	-541	75965925	75966126	202	*	120	79.9	20.01	18.96	1	Auxin-responsive GH3 family protein	AT4G37390.1	AUR3,BRU6,GH3-2,GH3.2,YDK1
GRMZM2G068826	GRMZM2G068826_T01	1	76022799	76023952	1154	Promoter (<=1kb)	-691	76024643	76024844	202	*	133	128	36.72	35.11	2
GRMZM2G074138	GRMZM2G074138_T01	1	76617591	76618584	994	Promoter (<=1kb)	-811	76619395	76619596	202	*	106	26.8	6.97	6.48	2	alpha/beta-Hydrolases superfamily protein	AT4G37470.1
GRMZM2G074138	GRMZM2G074138_T02	1	76617738	76623828	6091	Promoter (<=1kb)	-61	76623889	76624090	202	*	108	33	8.69	8.11	2	alpha/beta-Hydrolases superfamily protein	AT4G37470.1
GRMZM2G084063	GRMZM2G084063_T02	1	76847781	76848942	1162	5' UTR	14	76847795	76847996	202	*	113	52	14.22	13.39	1	Uncharacterised protein family SERF	AT2G23090.1
GRMZM2G132794	GRMZM2G132794_T01	1	77494290	77496510	2221	Promoter (<=1kb)	-621	77497131	77497332	202	*	105	22	5.54	5.13	2	GRAS family transcription factor	AT4G37650.1	SGR7,SHR	gras58	GRAS-transcription factor 58	GrassiusTF; also From: Slewinski et al 2014
AC214524.3_FG002	AC214524.3_FGT002	1	77974931	77976981	2051	Promoter (<=1kb)	-638	77977619	77977820	202	*	109	35.8	9.56	8.94	2	cytochrome P450, family 71, subfamily B, polypeptide 37	AT3G26330.1	CYP71B37
AC199541.4_FG007	AC199541.4_FGT007	1	78371747	78373391	1645	Promoter (<=1kb)	-200	78371346	78371547	202	*	139	151	41.99	40.21	1	UDP-Glycosyltransferase superfamily protein	AT1G05675.1
GRMZM2G148925	GRMZM2G148925_T01	1	79075655	79077147	1493	5' UTR	45	79076901	79077102	202	*	112	47	11.66	10.94	2	Cystatin/monellin superfamily protein	AT5G47550.1		psei7	cystatin7
GRMZM2G456401	GRMZM2G456401_T01	1	79329800	79331491	1692	Promoter (<=1kb)	-81	79331572	79331773	202	*	129	114.3	32.85	31.37	2	Plant protein of unknown function (DUF247)	AT3G02645.1
GRMZM2G456401	GRMZM2G456401_T01	1	79329800	79331491	1692	Promoter (<=1kb)	-207	79331698	79331899	202	*	108	33.7	8.98	8.39	2	Plant protein of unknown function (DUF247)	AT3G02645.1
GRMZM5G826389	GRMZM5G826389_T02	1	79336971	79338404	1434	Promoter (<=1kb)	-302	79336468	79336669	202	*	111	44.1	12.18	11.44	1	senescence-related gene 1	AT1G17020.1	ATSRG1,SRG1
GRMZM5G826389	GRMZM5G826389_T02	1	79336971	79338404	1434	Promoter (<=1kb)	0	79336838	79337039	202	*	110	41.9	9.36	8.75	1	senescence-related gene 1	AT1G17020.1	ATSRG1,SRG1
GRMZM2G396640	GRMZM2G396640_T01	1	79448541	79453086	4546	Promoter (<=1kb)	-855	79453941	79454142	202	*	114	53.9	14.81	13.96	2		AT3G56870.1
GRMZM2G044481	GRMZM2G044481_T01	1	79711199	79714961	3763	Promoter (<=1kb)	-1000	79709998	79710199	202	*	108	31	8.11	7.56	1	Terpenoid cyclases/Protein prenyltransferases superfamily protein	AT4G02780.1	ABC33,ATCPS1,CPS,CPS1,GA1	cpps2	copalyl diphosphate synthase2	from alignment to genomic sequence
GRMZM2G044481	GRMZM2G044481_T01	1	79711199	79714961	3763	Promoter (<=1kb)	-29	79710969	79711170	202	*	112	49.3	12.51	11.76	1	Terpenoid cyclases/Protein prenyltransferases superfamily protein	AT4G02780.1	ABC33,ATCPS1,CPS,CPS1,GA1	cpps2	copalyl diphosphate synthase2	from alignment to genomic sequence
GRMZM2G044908	GRMZM2G044908_T01	1	79724609	79740274	15666	Promoter (<=1kb)	0	79740235	79740436	202	*	115	59	16.28	15.37	2	HIT-type Zinc finger family protein	AT5G63830.1
GRMZM2G162690	GRMZM2G162690_T01	1	80003683	80008544	4862	Promoter (<=1kb)	-572	80009116	80009317	202	*	114	57	15.69	14.8	2	trehalase 1	AT4G24040.1	ATTRE1,TRE1	tre1	trehalase1	Zhou et al 2013
GRMZM2G093962	GRMZM2G093962_T05	1	80329646	80331841	2196	5' UTR	58	80329704	80329905	202	*	126	100	24.63	23.43	1	RHOMBOID-like 2,RHOMBOID-like protein 3	AT1G63120.1,AT5G07250.1	ATRBL2,RBL2,"ATRBL3,RBL3",.
GRMZM2G093962	GRMZM2G093962_T03	1	80330828	80331989	1162	Promoter (<=1kb)	-347	80330280	80330481	202	*	132	124	34.03	32.52	1	RHOMBOID-like 2,RHOMBOID-like protein 3	AT1G63120.1,AT5G07250.1	ATRBL2,RBL2,"ATRBL3,RBL3",.
GRMZM2G060257	GRMZM2G060257_T01	1	80510210	80512782	2573	Promoter (<=1kb)	-425	80509584	80509785	202	*	109	36	8.57	7.99	1	phloem protein 2-A13,phloem protein 2-A15	AT3G53000.1,AT3G61060.1	AtPP2-A13,PP2-A13,"AtPP2-A15,PP2-A15"
GRMZM2G087243	GRMZM2G087243_T04	1	80671505	80673777	2273	Promoter (<=1kb)	-584	80670720	80670921	202	*	114	56.8	15.69	14.8	1	ARM repeat superfamily protein	AT2G45720.1
GRMZM2G353553	GRMZM2G353553_T01	1	81928301	81930832	2532	Promoter (<=1kb)	-113	81930945	81931146	202	*	108	32	8.4	7.83	2	Basic-leucine zipper (bZIP) transcription factor family protein	AT4G38900.2		bzip78	bZIP-transcription factor 78	GrassiusTF
GRMZM5G841757	GRMZM5G841757_T01	1	81935273	81935821	549	Promoter (<=1kb)	-955	81936776	81936977	202	*	131	122	33.44	31.95	2
GRMZM2G030636	GRMZM2G030636_T02	1	82032460	82033214	755	Promoter (<=1kb)	-371	82033585	82033786	202	*	107	28.1	7.54	7.02	2	alpha/beta-Hydrolases superfamily protein	AT1G64670.1,AT4G24140.1	BDG1
GRMZM2G030636	GRMZM2G030636_T02	1	82032460	82033214	755	Promoter (<=1kb)	-666	82033880	82034081	202	*	110	38.9	10.43	9.77	2	alpha/beta-Hydrolases superfamily protein	AT1G64670.1,AT4G24140.1	BDG1
GRMZM2G125304	GRMZM2G125304_T04	1	82498393	82502490	4098	Promoter (<=1kb)	-868	82497324	82497525	202	*	106	24.3	6.4	5.94	1	DNAJ heat shock family protein	AT2G22360.1
GRMZM2G125266	GRMZM2G125266_T01	1	82518460	82519803	1344	Promoter (<=1kb)	-134	82518125	82518326	202	*	108	34	8.01	7.47	1	NAD(P)-binding Rossmann-fold superfamily protein	AT5G52810.1
GRMZM2G396482	GRMZM2G396482_T01	1	84070970	84072672	1703	Promoter (<=1kb)	-510	84073182	84073383	202	*	109	37	9.85	9.21	2
GRMZM2G095698	GRMZM2G095698_T01	1	84078395	84080242	1848	Promoter (<=1kb)	0	84080164	84080365	202	*	106	24	6.11	5.66	2		AT3G03210.1
GRMZM2G040441	GRMZM2G040441_T04	1	84548028	84548623	596	Promoter (<=1kb)	0	84548597	84548798	202	*	112	46.5	11.66	10.94	2	Seven transmembrane MLO family protein	AT1G42560.1,AT2G33670.1	ATMLO5,MLO5,"ATMLO9,MLO9",.	mlo2	barley mlo defense gene homolog2	from: Entrez Gene 542061
GRMZM2G040441	GRMZM2G040441_T04	1	84548028	84548623	596	Promoter (<=1kb)	-38	84548661	84548862	202	*	106	23.5	6.11	5.67	2	Seven transmembrane MLO family protein	AT1G42560.1,AT2G33670.1	ATMLO5,MLO5,"ATMLO9,MLO9",.	mlo2	barley mlo defense gene homolog2	from: Entrez Gene 542061
GRMZM2G115981	GRMZM2G115981_T01	1	184600901	184602544	1644	Promoter (<=1kb)	0	184600808	184601009	202	*	107	27	6.09	5.65	1		AT5G35690.1
GRMZM5G802232	GRMZM5G802232_T01	1	184665824	184666000	177	Promoter (<=1kb)	0	184665641	184665842	202	*	108	34.1	8.29	7.73	1
GRMZM2G137868	GRMZM2G137868_T05	1	184941358	184943044	1687	Promoter (<=1kb)	-691	184940466	184940667	202	*	109	36.9	9.85	9.21	1	alanine:glyoxylate aminotransferase	AT2G13360.1,AT2G13360.2	AGT,AGT1,SGAT
GRMZM2G050536	GRMZM2G050536_T01	1	185334080	185336159	2080	Promoter (<=1kb)	-11	185336170	185336371	202	*	107	30	7.83	7.28	2	wall associated kinase 3,wall associated kinase 4	AT1G21210.1,AT1G21240.1	WAK3,WAK4
GRMZM2G134205	GRMZM2G134205_T01	1	185502621	185506038	3418	Promoter (<=1kb)	-803	185501617	185501818	202	*	105	21.6	5.54	5.14	1	wall associated kinase 3	AT1G21240.1	WAK3
AC211887.3_FG007	AC211887.3_FGT007	1	187099211	187099633	423	Promoter (<=1kb)	-216	187098794	187098995	202	*	105	23	5.83	5.4	1	Calcium-binding EF-hand family protein	AT2G44310.1
GRMZM2G083755	GRMZM2G083755_T05	1	187375757	187377824	2068	5' UTR	5	187375762	187375963	202	*	109	37	8.85	8.26	1	frataxin homolog	AT4G03240.1	ATFH,FH
GRMZM2G441903	GRMZM2G441903_T01	1	187432434	187434251	1818	Promoter (<=1kb)	-937	187431296	187431497	202	*	105	23	5.83	5.4	1	A20/AN1-like zinc finger family protein	AT3G12630.1
AC234203.1_FG010	AC234203.1_FGT010	1	188097107	188099898	2792	Promoter (<=1kb)	-508	188100406	188100607	202	*	111	46	11.38	10.67	2		AT5G12900.1
GRMZM2G022499	GRMZM2G022499_T01	1	188491207	188494857	3651	Promoter (<=1kb)	-123	188494980	188495181	202	*	111	43	11.59	10.87	2	DNA-binding bromodomain-containing protein	AT3G57980.1		mybr103	MYB-related-transcription factor 103	GrassiusTF
GRMZM2G430522	GRMZM2G430522_T01	1	188939619	188942480	2862	Promoter (<=1kb)	0	188942439	188942640	202	*	107	29.4	6.91	6.43	2	NAC (No Apical Meristem) domain transcriptional regulator superfamily protein	AT1G76420.1	ANAC031,CUC3,NAC368	nactf114	NAC-transcription factor 114	GrassiusTF
GRMZM2G467263	GRMZM2G467263_T01	1	188960909	188961705	797	Promoter (<=1kb)	0	188960758	188960959	202	*	139	153	42.58	40.78	1
GRMZM2G083128	GRMZM2G083128_T01	1	189721649	189722834	1186	Promoter (<=1kb)	-616	189720832	189721033	202	*	111	42.3	10.53	9.86	1
GRMZM2G166407	GRMZM2G166407_T01	1	190734662	190736024	1363	Promoter (<=1kb)	-180	190734281	190734482	202	*	129	115	32.85	31.37	1	Pentatricopeptide repeat (PPR) superfamily protein	AT3G42630.1
GRMZM2G149480	GRMZM2G149480_T02	1	190777424	190781953	4530	Promoter (<=1kb)	-133	190777090	190777291	202	*	111	46	11.38	10.67	1	Mitochondrial substrate carrier family protein	AT3G20240.1
GRMZM2G149474	GRMZM2G149474_T01	1	190782654	190784841	2188	Promoter (<=1kb)	-446	190782007	190782208	202	*	105	22	5.54	5.13	1	exocyst subunit exo70 family protein G1	AT4G31540.1	ATEXO70G1,EXO70G1
GRMZM2G449123	GRMZM2G449123_T01	1	190786178	190795642	9465	Promoter (<=1kb)	-875	190796517	190796718	202	*	109	35.6	9.56	8.94	2	pumilio 4,pumilio 5	AT3G10360.1,AT3G20250.1	APUM4,PUM4,"APUM5,PUM5"
GRMZM2G404188	GRMZM2G404188_T01	1	191709343	191710638	1296	Promoter (<=1kb)	-617	191711255	191711456	202	*	153	204	59.4	57.1	2	BTB-POZ and MATH domain 1	AT5G19000.1	ATBPM1,BPM1
GRMZM2G026664	GRMZM2G026664_T01	1	191876381	191877652	1272	Promoter (<=1kb)	-603	191878255	191878456	202	*	121	84	22.32	21.19	2	BTB/POZ/MATH-domains containing protein	AT2G39760.2	ATBPM3,BPM3
GRMZM2G096806	GRMZM2G096806_T01	1	192437196	192441780	4585	Promoter (<=1kb)	-430	192442210	192442411	202	*	127	106.2	30.47	29.08	2	Pentatricopeptide repeat (PPR) superfamily protein	AT4G14200.1
GRMZM2G096806	GRMZM2G096806_T01	1	192437196	192441780	4585	Promoter (<=1kb)	-709	192442489	192442690	202	*	130	116.8	33.45	31.95	2	Pentatricopeptide repeat (PPR) superfamily protein	AT4G14200.1
GRMZM2G703858	GRMZM2G703858_T02	1	192965425	192966431	1007	Promoter (<=1kb)	-4	192966435	192966636	202	*	113	53.4	13.65	12.85	2	RPM1 interacting protein 4	AT3G25070.1	RIN4
GRMZM2G703858	GRMZM2G703858_T02	1	192965425	192966431	1007	Promoter (<=1kb)	-125	192966556	192966757	202	*	105	21.6	5.54	5.14	2	RPM1 interacting protein 4	AT3G25070.1	RIN4
GRMZM5G855396	GRMZM5G855396_T01	1	193279323	193279924	602	Promoter (<=1kb)	-839	193278283	193278484	202	*	126	100.8	28.69	27.36	1
GRMZM5G855396	GRMZM5G855396_T01	1	193279323	193279924	602	Promoter (<=1kb)	0	193279155	193279356	202	*	109	35	8.29	7.73	1
GRMZM5G872373	GRMZM5G872373_T02	1	193280258	193283650	3393	Promoter (<=1kb)	0	193283626	193283827	202	*	109	35.6	9.56	8.94	2	Uncharacterized protein family (UPF0016)	AT5G36290.1,AT5G36290.2
GRMZM2G142357	GRMZM2G142357_T01	1	193622663	193624694	2032	Promoter (<=1kb)	-924	193621538	193621739	202	*	120	80	22.47	21.34	1	Galactose oxidase/kelch repeat superfamily protein	AT3G26010.1
GRMZM2G114739	GRMZM2G114739_T01	1	193898445	193902203	3759	Promoter (<=1kb)	0	193898254	193898455	202	*	105	22	5.54	5.13	1	sulfite oxidase	AT3G01910.1	AT-SO,AtSO,SOX	so1	sulfite oxidase1	B73_v2 alignment to FJ436404 and AY104501
GRMZM2G114841	GRMZM2G114841_T01	1	193906297	193910801	4505	Promoter (<=1kb)	-132	193905964	193906165	202	*	127	107	30.47	29.08	1	microtubule-associated protein 65-8	AT1G27920.1	MAP65-8
GRMZM2G114904	GRMZM2G114904_T01	1	193910353	194029941	119589	Promoter (<=1kb)	-959	194030900	194031101	202	*	106	26	6.68	6.2	2
GRMZM2G159397	GRMZM2G159397_T01	1	194046502	194054556	8055	Promoter (<=1kb)	-960	194045341	194045542	202	*	106	25	5.55	5.14	1	K-box region and MADS-box transcription factor family protein	AT1G24260.1	AGL9,SEP3	zmm6	Zea mays MADS6	Classical Gene
GRMZM2G443517	GRMZM2G443517_T01	1	194369216	194369823	608	Promoter (<=1kb)	0	194369153	194369354	202	*	105	23	5.83	5.4	1
GRMZM2G083725	GRMZM2G083725_T01	1	194690089	194692196	2108	Promoter (<=1kb)	-777	194692973	194693174	202	*	127	105	28.74	27.4	2	glycosylphosphatidylinositol-anchored lipid protein transfer 1	AT1G27950.1	LTPG1
GRMZM2G083551	GRMZM2G083551_T01	1	194693263	194696454	3192	Promoter (<=1kb)	0	194696428	194696629	202	*	113	50	13.64	12.83	2	emp24/gp25L/p24 family/GOLD family protein	AT3G07680.1
GRMZM2G436319	GRMZM2G436319_T02	1	194768110	194771938	3829	Promoter (<=1kb)	0	194768041	194768242	202	*	105	22	5.54	5.13	1	Membrane fusion protein Use1	AT3G55600.1
GRMZM5G872204	GRMZM5G872204_T01	1	195791317	195800807	9491	Promoter (<=1kb)	-732	195801539	195801740	202	*	106	25.7	6.68	6.21	2	ARF GTPase-activating protein	AT5G13300.1	AGD3,SFC,VAN3	dsc2	Discolored-paralog2	Takacs, E et al. 2012
GRMZM5G872204	GRMZM5G872204_T01	1	195791317	195800807	9491	Promoter (<=1kb)	-812	195801619	195801820	202	*	105	21.5	5.54	5.14	2	ARF GTPase-activating protein	AT5G13300.1	AGD3,SFC,VAN3	dsc2	Discolored-paralog2	Takacs, E et al. 2012
GRMZM2G048129	GRMZM2G048129_T02	1	196085035	196086914	1880	Promoter (<=1kb)	-247	196084587	196084788	202	*	116	64	17.75	16.78	1		AT5G61820.1
GRMZM2G053027	GRMZM2G053027_T03	1	196246393	196247266	874	Promoter (<=1kb)	-44	196246148	196246349	202	*	105	22.6	5.83	5.4	1	RING/U-box superfamily protein	AT2G47700.1	RFI2
GRMZM2G053027	GRMZM2G053027_T03	1	196246393	196247266	874	Promoter (<=1kb)	0	196246235	196246436	202	*	112	49.6	13.64	12.84	1	RING/U-box superfamily protein	AT2G47700.1	RFI2
GRMZM2G153823	GRMZM2G153823_T01	1	196277684	196281261	3578	Promoter (<=1kb)	-157	196277326	196277527	202	*	105	21.2	5.54	5.14	1	general regulatory factor 7	AT3G02520.1	GF14 NU,GRF7
GRMZM2G153823	GRMZM2G153823_T01	1	196277684	196281261	3578	Promoter (<=1kb)	-87	196277396	196277597	202	*	121	82.8	23.36	22.2	1	general regulatory factor 7	AT3G02520.1	GF14 NU,GRF7
GRMZM2G332294	GRMZM2G332294_T01	1	196404600	196407477	2878	Promoter (<=1kb)	-85	196407562	196407763	202	*	111	43.8	11.88	11.16	2	Basic-leucine zipper (bZIP) transcription factor family protein	AT2G31370.4,AT2G31370.5		bzip62	bZIP-transcription factor 62	GrassiusTF
GRMZM2G069476	GRMZM2G069476_T04	1	196461426	196463468	2043	Promoter (<=1kb)	-229	196463697	196463898	202	*	105	22	5.54	5.13	2	Plant protein of unknown function (DUF936)	AT1G08760.1
GRMZM2G069594	GRMZM2G069594_T06	1	196472995	196474268	1274	Promoter (<=1kb)	-170	196474438	196474639	202	*	127	104	29.58	28.21	2	Ribosomal L38e protein family	AT3G59540.1
GRMZM2G019050	GRMZM2G019050_T06	1	196729334	196732028	2695	Promoter (<=1kb)	-513	196732541	196732742	202	*	145	176.4	51.33	49.29	2		AT5G53620.2,AT5G53620.3
GRMZM2G019050	GRMZM2G019050_T06	1	196729334	196732028	2695	Promoter (<=1kb)	-583	196732611	196732812	202	*	118	70.6	19.81	18.78	2		AT5G53620.2,AT5G53620.3
GRMZM2G107031	GRMZM2G107031_T01	1	197227445	197228576	1132	Promoter (<=1kb)	0	197228445	197228646	202	*	107	27.4	6.36	5.91	2	TCP family transcription factor	AT2G45680.1		tcptf21	TCP-transcription factor 21	GrassiusTF
GRMZM2G175423	GRMZM2G175423_T02	1	197301249	197304237	2989	Promoter (<=1kb)	-351	197300697	197300898	202	*	115	59	15.09	14.23	1	GroES-like zinc-binding alcohol dehydrogenase family protein	AT5G51970.2		sodh1	sorbitol dehydrogenase homolog1	from: EU963336
GRMZM2G175856	GRMZM2G175856_T01	1	197306494	197307177	684	Promoter (<=1kb)	-492	197307669	197307870	202	*	116	65	16.81	15.89	2	C-repeat-binding factor 4	AT5G51990.1	CBF4,DREB1D	ereb79	AP2-EREBP-transcription factor 79	GrassiusTF
GRMZM2G352381	GRMZM2G352381_T01	1	198769462	198770595	1134	Promoter (<=1kb)	-591	198771186	198771387	202	*	116	63	17.45	16.5	2
GRMZM2G113191	GRMZM2G113191_T01	1	199145284	199147447	2164	Promoter (<=1kb)	-18	199145065	199145266	202	*	105	22	5.54	5.13	1	alpha carbonic anhydrase 7	AT1G08080.1	ACA7,ATACA7
GRMZM2G415785	GRMZM2G415785_T01	1	199441854	199446191	4338	Promoter (<=1kb)	-114	199441539	199441740	202	*	106	25	5.55	5.14	1	zinc induced facilitator-like 2	AT3G43790.1	ZIFL2
GRMZM2G386460	GRMZM2G386460_T01	1	199536012	199537336	1325	Promoter (<=1kb)	-528	199537864	199538065	202	*	134	131	37.61	35.98	2		AT5G67020.1
GRMZM2G031468	GRMZM2G031468_T01	1	199761516	199762374	859	Promoter (<=1kb)	-245	199761070	199761271	202	*	133	127.2	36.72	35.12	1		AT5G66800.1
GRMZM2G031169	GRMZM2G031169_T01	1	199769445	199772454	3010	Promoter (<=1kb)	0	199772445	199772646	202	*	110	40	10.72	10.04	2	NAD(P)-binding Rossmann-fold superfamily protein	AT2G34460.1
GRMZM2G031065	GRMZM2G031065_T01	1	199775233	199776645	1413	Promoter (<=1kb)	-80	199776725	199776926	202	*	129	112	32.26	30.8	2	alpha/beta-Hydrolases superfamily protein	AT1G47480.1
GRMZM2G031065	GRMZM2G031065_T01	1	199775233	199776645	1413	Promoter (<=1kb)	-183	199776828	199777029	202	*	246	560.9	164.28	159.95	2	alpha/beta-Hydrolases superfamily protein	AT1G47480.1
GRMZM2G104938	GRMZM2G104938_T01	1	199871056	199872351	1296	Promoter (<=1kb)	0	199870963	199871164	202	*	105	23	5.83	5.4	1	carboxyesterase 13	AT3G48700.1	ATCXE13,CXE13
GRMZM2G117347	GRMZM2G117347_T01	1	200105898	200106785	888	Promoter (<=1kb)	-495	200105202	200105403	202	*	108	32	8.4	7.83	1	Protein of unknown function, DUF617	AT5G42680.1
GRMZM2G349749	GRMZM2G349749_T01	1	200194205	200196248	2044	Promoter (<=1kb)	-594	200196842	200197043	202	*	118	72.5	20.4	19.35	2	phospholipase A 2A	AT2G26560.1	PLA IIA,PLA2A,PLP2
GRMZM5G890871	GRMZM5G890871_T01	1	200338190	200338363	174	Promoter (<=1kb)	-955	200337034	200337235	202	*	110	42	12.64	11.88	1
GRMZM2G157010	GRMZM2G157010_T01	1	200505932	200515174	9243	Promoter (<=1kb)	-256	200515430	200515631	202	*	109	37.3	10.14	9.49	2	Ribosomal protein S5 domain 2-like superfamily protein	AT4G38090.1
GRMZM2G157010	GRMZM2G157010_T01	1	200505932	200515174	9243	Promoter (<=1kb)	-584	200515758	200515959	202	*	117	66.7	18.63	17.64	2	Ribosomal protein S5 domain 2-like superfamily protein	AT4G38090.1
GRMZM2G152156	GRMZM2G152156_T01	1	200749036	200755504	6469	Promoter (<=1kb)	-89	200755593	200755794	202	*	139	151	43.57	41.75	2	root cap 1 (RCP1)	AT5G17520.1	MEX1,RCP1
GRMZM2G133413	GRMZM2G133413_T03	1	200760244	200761443	1200	Promoter (<=1kb)	-125	200759918	200760119	202	*	111	43	10.53	9.86	1	Cyclin D2;1,cyclin d4;2	AT2G22490.1,AT2G22490.2,AT5G10440.1	ATCYCD2;1,CYCD2;1,CYCD4;2
GRMZM2G318803	GRMZM2G318803_T01	1	201662604	201667147	4544	5' UTR	26	201666920	201667121	202	*	108	34	8.98	8.38	2	homolog of SU(var)3-9 1	AT1G04050.1	SDG13,SUVR1
GRMZM2G016210	GRMZM2G016210_T01	1	201673513	201678322	4810	Promoter (<=1kb)	-160	201673152	201673353	202	*	120	78	19.44	18.41	1	Protein of Unknown Function (DUF239)	AT4G23370.1,AT5G18460.1
GRMZM2G090177	GRMZM2G090177_T01	1	202802224	202803499	1276	Promoter (<=1kb)	-11	202802012	202802213	202	*	110	40	9.69	9.06	1	Calcium-dependent lipid-binding (CaLB domain) family protein	AT5G23950.1
GRMZM2G129513	GRMZM2G129513_T01	1	203209824	203213983	4160	Promoter (<=1kb)	-562	203214545	203214746	202	*	111	46	12.47	11.71	2	lactate/malate dehydrogenase family protein	AT5G58330.1		mdh6	malate dehydrogenase6	from Cell Genomics Project (Oct 2013)
GRMZM2G086123	GRMZM2G086123_T03	1	203755856	203759669	3814	Promoter (<=1kb)	-480	203755175	203755376	202	*	121	81.6	23.06	21.91	1	Domain of unknown function (DUF966)	AT2G28150.1
GRMZM2G086123	GRMZM2G086123_T03	1	203755856	203759669	3814	Promoter (<=1kb)	-479	203755176	203755377	202	*	122	85.4	24.25	23.06	1	Domain of unknown function (DUF966)	AT2G28150.1
AC234528.1_FG004	AC234528.1_FGT004	1	204297394	204298228	835	Promoter (<=1kb)	-892	204299120	204299321	202	*	110	39	10.43	9.76	2	Protein of unknown function (DUF3245)	AT3G61370.1
AC234528.1_FG006	AC234528.1_FGT006	1	204330466	204332651	2186	Promoter (<=1kb)	-115	204332766	204332967	202	*	108	31	8.11	7.56	2	2-oxoglutarate (2OG) and Fe(II)-dependent oxygenase superfamily protein	AT2G36690.1
GRMZM2G167548	GRMZM2G167548_T01	1	204799202	204802905	3704	Promoter (<=1kb)	0	204799080	204799281	202	*	132	124.9	35.83	34.25	1		AT3G52220.1
GRMZM2G144387	GRMZM2G144387_T01	1	205135014	205138721	3708	Promoter (<=1kb)	0	205134922	205135123	202	*	120	79.9	22.47	21.34	1	Ribosomal protein L1p/L10e family	AT1G08360.1
GRMZM2G456217	GRMZM2G456217_T01	1	205466753	205468603	1851	Promoter (<=1kb)	0	205468531	205468732	202	*	119	75	19.7	18.67	2	Cysteine proteinases superfamily protein	AT5G50260.1
AC194264.3_FG006	AC194264.3_FGT006	1	205546205	205550030	3826	Promoter (<=1kb)	-245	205545759	205545960	202	*	116	65	16.81	15.89	1	Myotubularin-like phosphatases II superfamily	AT3G10550.1
GRMZM2G149414	GRMZM2G149414_T01	1	205575445	205577715	2271	Promoter (<=1kb)	-250	205577965	205578166	202	*	117	65.6	18.34	17.35	2	NADH-ubiquinone oxidoreductase-related	AT3G62790.1
GRMZM2G149414	GRMZM2G149414_T01	1	205575445	205577715	2271	Promoter (<=1kb)	-457	205578172	205578373	202	*	110	41.4	11.3	10.6	2	NADH-ubiquinone oxidoreductase-related	AT3G62790.1
GRMZM2G149442	GRMZM2G149442_T01	1	205605815	205610074	4260	Promoter (<=1kb)	0	205610034	205610235	202	*	106	26.3	6.09	5.66	2	DHHC-type zinc finger family protein	AT3G22180.1
GRMZM2G149442	GRMZM2G149442_T01	1	205605815	205610074	4260	Promoter (<=1kb)	-127	205610201	205610402	202	*	114	53.7	14.81	13.96	2	DHHC-type zinc finger family protein	AT3G22180.1
GRMZM2G154124	GRMZM2G154124_T01	1	206200059	206204623	4565	Promoter (<=1kb)	0	206204434	206204635	202	*	125	99	26.69	25.42	2	Rhamnogalacturonate lyase family protein	AT1G09890.1
GRMZM2G409960	GRMZM2G409960_T01	1	206503468	206505278	1811	Promoter (<=1kb)	0	206505200	206505401	202	*	107	27	6.09	5.66	2
GRMZM2G119812	GRMZM2G119812_T01	1	206558911	206559396	486	Promoter (<=1kb)	-409	206559805	206560006	202	*	142	163	47.15	45.22	2	Stigma-specific Stig1 family protein	AT1G50720.1
GRMZM2G373447	GRMZM2G373447_T01	1	206736179	206738829	2651	Promoter (<=1kb)	-497	206735481	206735682	202	*	132	123	33.73	32.23	1		AT3G18790.1
GRMZM2G037650	GRMZM2G037650_T01	1	207220915	207226619	5705	Promoter (<=1kb)	-183	207220531	207220732	202	*	120	80	22.47	21.34	1	myb domain protein 42	AT4G12350.1	AtMYB42,MYB42	myb167	MYB-transcription factor 167	GrassiusTF
GRMZM2G042407	GRMZM2G042407_T01	1	207433916	207435929	2014	Promoter (<=1kb)	-942	207432773	207432974	202	*	104	19	5.72	5.31	1	Lateral root primordium (LRP) protein-related	AT5G66350.1	SHI	srs1	SHI/STY (SRS)-transcription factor 1	GrassiusTF
GRMZM2G042407	GRMZM2G042407_T01	1	207433916	207435929	2014	Promoter (<=1kb)	-209	207433506	207433707	202	*	105	22	5.54	5.13	1	Lateral root primordium (LRP) protein-related	AT5G66350.1	SHI	srs1	SHI/STY (SRS)-transcription factor 1	GrassiusTF
GRMZM2G122064	GRMZM2G122064_T01	1	207642133	207648514	6382	Promoter (<=1kb)	0	207648421	207648622	202	*	105	22.5	5.83	5.4	2	Ypt/Rab-GAP domain of gyp1p superfamily protein	AT5G41940.1
GRMZM2G348452	GRMZM2G348452_T03	1	207754489	207756317	1829	Promoter (<=1kb)	-345	207753943	207754144	202	*	117	66	17.1	16.16	1	cytokinin oxidase 7	AT5G21482.1	ATCKX5,CKX7	ckx10	cytokinin oxidase10	from alignment of B73_v2 to FJ269181
GRMZM2G388140	GRMZM2G388140_T01	1	208035556	208037012	1457	Promoter (<=1kb)	-22	208035333	208035534	202	*	126	102	28.99	27.64	1
GRMZM2G388134	GRMZM2G388134_T01	1	208039760	208040866	1107	Promoter (<=1kb)	-140	208039419	208039620	202	*	111	44	11.88	11.15	1
GRMZM2G479318	GRMZM2G479318_T01	1	208143376	208146070	2695	Promoter (<=1kb)	-136	208143039	208143240	202	*	107	30.2	9.33	8.72	1
GRMZM2G178913	GRMZM2G178913_T01	1	208153994	208160332	6339	Promoter (<=1kb)	0	208160313	208160514	202	*	108	33.1	8.98	8.39	2		AT3G43850.1
GRMZM2G178913	GRMZM2G178913_T01	1	208153994	208160332	6339	Promoter (<=1kb)	-171	208160503	208160704	202	*	111	45.9	12.47	11.71	2		AT3G43850.1
GRMZM2G101245	GRMZM2G101245_T01	1	208322940	208325510	2571	Promoter (<=1kb)	-129	208322610	208322811	202	*	108	31.6	7.46	6.95	1	Protein kinase superfamily protein	AT2G05940.1
GRMZM2G101268	GRMZM2G101268_T01	1	208340474	208341412	939	Promoter (<=1kb)	-20	208341432	208341633	202	*	121	84	22.32	21.19	2
GRMZM2G401147	GRMZM2G401147_T01	1	208340741	208341797	1057	Promoter (<=1kb)	0	208340591	208340792	202	*	107	28	7.25	6.74	1	Histone superfamily protein	AT3G45980.1	H2B,HTB9
GRMZM2G028726	GRMZM2G028726_T04	1	208478252	208481745	3494	Promoter (<=1kb)	0	208481668	208481869	202	*	123	90.7	24.36	23.16	2		AT5G20635.1
GRMZM2G448185	GRMZM2G448185_T01	1	208868050	208873974	5925	Promoter (<=1kb)	-155	208874129	208874330	202	*	117	67	18.63	17.63	2	Riboflavin synthase-like superfamily protein	AT1G19230.1
GRMZM2G059502	GRMZM2G059502_T01	1	209172677	209174536	1860	Promoter (<=1kb)	-371	209174907	209175108	202	*	110	42	9.36	8.75	2	Chaperone DnaJ-domain superfamily protein	AT3G14200.1
GRMZM2G048522	GRMZM2G048522_T02	1	210142896	210145199	2304	Promoter (<=1kb)	-29	210142666	210142867	202	*	120	80.2	22.77	21.63	1	4-coumarate:CoA ligase 2	AT3G21240.1	4CL2,AT4CL2	GRMZM2G048522
GRMZM2G048522	GRMZM2G048522_T02	1	210142896	210145199	2304	Promoter (<=1kb)	0	210142727	210142928	202	*	108	30.8	8.11	7.56	1	4-coumarate:CoA ligase 2	AT3G21240.1	4CL2,AT4CL2	GRMZM2G048522
GRMZM2G428554	GRMZM2G428554_T01	1	210641732	210645615	3884	Promoter (<=1kb)	0	210645598	210645799	202	*	106	24.1	6.4	5.94	2	PEP1 receptor 1	AT1G73080.1	ATPEPR1,PEPR1
GRMZM2G428554	GRMZM2G428554_T01	1	210641732	210645615	3884	Promoter (<=1kb)	-63	210645678	210645879	202	*	108	31.9	8.4	7.84	2	PEP1 receptor 1	AT1G73080.1	ATPEPR1,PEPR1
GRMZM2G055143	GRMZM2G055143_T01	1	210950164	210952072	1909	Promoter (<=1kb)	-162	210949801	210950002	202	*	126	100	26.98	25.7	1
GRMZM2G459561	GRMZM2G459561_T01	1	211377192	211380165	2974	Promoter (<=1kb)	0	211379991	211380192	202	*	111	43	10.53	9.86	2	Protein of unknown function, DUF593	AT4G30830.1
GRMZM2G131165	GRMZM2G131165_T01	1	211484865	211490236	5372	Promoter (<=1kb)	-572	211484092	211484293	202	*	109	36	9.56	8.93	1	hydroxycinnamoyl-CoA shikimate/quinate hydroxycinnamoyl transferase	AT5G48930.1	HCT	hct9	hydroxycinnamoyltransferase9	Wang et al2015
AC186322.4_FG003	AC186322.4_FGT003	1	211505520	211506681	1162	Promoter (<=1kb)	-495	211504824	211505025	202	*	109	36	9.56	8.93	1	MATE efflux family protein	AT3G26590.1
GRMZM2G131205	GRMZM2G131205_T08	1	211572206	211573211	1006	Promoter (<=1kb)	-666	211571339	211571540	202	*	115	58.1	15.09	14.23	1	cinnamoyl coa reductase 1	AT1G15950.1	ATCCR1,CCR1,IRX4,.	cncr1	cinnamoyl CoA reductase1
GRMZM2G131205	GRMZM2G131205_T08	1	211572206	211573211	1006	Promoter (<=1kb)	-186	211571819	211572020	202	*	106	26.8	6.09	5.66	1	cinnamoyl coa reductase 1	AT1G15950.1	ATCCR1,CCR1,IRX4,.	cncr1	cinnamoyl CoA reductase1
GRMZM2G131205	GRMZM2G131205_T08	1	211572206	211573211	1006	Promoter (<=1kb)	-64	211571941	211572142	202	*	135	134.6	38.8	37.13	1	cinnamoyl coa reductase 1	AT1G15950.1	ATCCR1,CCR1,IRX4,.	cncr1	cinnamoyl CoA reductase1
GRMZM2G131205	GRMZM2G131205_T08	1	211572206	211573211	1006	Promoter (<=1kb)	0	211572184	211572385	202	*	106	24.6	5.55	5.14	1	cinnamoyl coa reductase 1	AT1G15950.1	ATCCR1,CCR1,IRX4,.	cncr1	cinnamoyl CoA reductase1
GRMZM2G131434	GRMZM2G131434_T01	1	211577381	211578398	1018	Promoter (<=1kb)	-74	211578472	211578673	202	*	107	28	5.63	5.22	2	Cytochrome c oxidase, subunit Vib family protein	AT5G58005.1,AT5G58005.2
GRMZM2G078569	GRMZM2G078569_T05	1	211668526	211669473	948	Promoter (<=1kb)	0	211668342	211668543	202	*	137	144	39.92	38.22	1	fatty acid desaturase 6	AT4G30950.1	FAD6,FADC,SFD4
GRMZM2G139360	GRMZM2G139360_T04	1	212532452	212536557	4106	Promoter (<=1kb)	0	212532447	212532648	202	*	122	87	24.54	23.34	1	phosphofructokinase 5	AT2G22480.1	PFK5
GRMZM2G152552	GRMZM2G152552_T01	1	212996323	212998478	2156	Promoter (<=1kb)	0	212996167	212996368	202	*	106	24	6.11	5.66	1	Ribosomal protein L34e superfamily protein	AT1G26880.1,AT3G28900.1
GRMZM2G152485	GRMZM2G152485_T08	1	213026352	213029322	2971	5' UTR	81	213029040	213029241	202	*	111	43	10.53	9.86	2	CAAX amino terminal protease family protein	AT1G14270.1,AT1G14270.2,AT1G14270.3,AT1G14270.4
GRMZM2G161274	GRMZM2G161274_T01	1	213142273	213143108	836	Promoter (<=1kb)	-123	213141949	213142150	202	*	127	105.3	30.18	28.8	1	ribonuclease 3	AT1G26820.1	RNS3
GRMZM2G161245	GRMZM2G161245_T01	1	213144280	213146991	2712	Promoter (<=1kb)	-25	213147016	213147217	202	*	117	67.3	18.93	17.92	2	malate dehydrogenase	AT3G47520.1	MDH
GRMZM2G161245	GRMZM2G161245_T01	1	213144280	213146991	2712	Promoter (<=1kb)	-379	213147370	213147571	202	*	138	148.7	42.98	41.17	2	malate dehydrogenase	AT3G47520.1	MDH
GRMZM2G108600	GRMZM2G108600_T01	1	213198826	213201847	3022	5' UTR	14	213201632	213201833	202	*	109	35	9.27	8.66	2	Nucleotide-diphospho-sugar transferases superfamily protein	AT5G03760.1	ATCSLA09,ATCSLA9,CSLA09,CSLA9,RAT4,.
GRMZM2G108600	GRMZM2G108600_T02	1	213198970	213200339	1370	Promoter (<=1kb)	0	213200160	213200361	202	*	107	27	6.97	6.47	2	Nucleotide-diphospho-sugar transferases superfamily protein	AT5G03760.1	ATCSLA09,ATCSLA9,CSLA09,CSLA9,RAT4,.
GRMZM2G153184	GRMZM2G153184_T01	1	213699824	213701540	1717	Promoter (<=1kb)	-326	213701866	213702067	202	*	115	61.3	15.95	15.06	2	light-harvesting chlorophyll-protein complex I subunit A4	AT3G47470.1	CAB4,LHCA4
GRMZM2G079123	GRMZM2G079123_T01	1	213964635	213966254	1620	Promoter (<=1kb)	-198	213966452	213966653	202	*	121	82.4	22.02	20.91	2	myb domain protein 16	AT5G15310.1	ATMIXTA,ATMYB16,MYB16	myb125	MYB-transcription factor 125	GrassiusTF
GRMZM2G127232	GRMZM2G127232_T01	1	214726423	214727822	1400	Promoter (<=1kb)	-53	214727875	214728076	202	*	131	121.3	33.44	31.95	2	2-oxoglutarate (2OG) and Fe(II)-dependent oxygenase superfamily protein	AT1G14130.1
GRMZM2G127232	GRMZM2G127232_T01	1	214726423	214727822	1400	Promoter (<=1kb)	-281	214728103	214728304	202	*	106	23.7	6.11	5.67	2	2-oxoglutarate (2OG) and Fe(II)-dependent oxygenase superfamily protein	AT1G14130.1
GRMZM2G358693	GRMZM2G358693_T01	1	214773328	214774272	945	Promoter (<=1kb)	-760	214775032	214775233	202	*	117	68.9	19.22	18.21	2	Actin-binding FH2 (formin homology 2) family protein	AT3G05470.1
GRMZM2G358693	GRMZM2G358693_T02	1	214773618	214776519	2902	Promoter (<=1kb)	-178	214776697	214776898	202	*	143	167	46.72	44.8	2	Actin-binding FH2 (formin homology 2) family protein	AT3G05470.1
AC217050.4_FG004	AC217050.4_FGT004	1	214826248	214832390	6143	Promoter (<=1kb)	-130	214832520	214832721	202	*	114	55	13.94	13.12	2	agenet domain-containing protein / bromo-adjacent homology (BAH) domain-containing protein	AT1G68580.2
AC217050.4_FG007	AC217050.4_FGT007	1	214936884	214943430	6547	Promoter (<=1kb)	-529	214943959	214944160	202	*	106	25	6.4	5.93	2	terpene synthase 21	AT5G23960.2	ATTPS21,TPS21	tps7	terpene synthase7	from AY518316
AC217050.4_FG006	AC217050.4_FGT006	1	214950175	214951930	1756	Promoter (<=1kb)	-334	214952264	214952465	202	*	108	30.9	8.11	7.56	2	general regulatory factor 7	AT3G02520.1	GF14 NU,GRF7
GRMZM2G124203	GRMZM2G124203_T04	1	214974182	214974847	666	Promoter (<=1kb)	-459	214975306	214975507	202	*	108	34	8.98	8.38	2		AT4G01150.1
AC203090.3_FG005	AC203090.3_FGT005	1	215039111	215039377	267	Promoter (<=1kb)	-17	215039394	215039595	202	*	106	25	5.55	5.14	2
AC217376.3_FG004	AC217376.3_FGT004	1	215066513	215066830	318	Promoter (<=1kb)	-76	215066236	215066437	202	*	110	39	8.55	7.98	1
AC217376.3_FG001	AC217376.3_FGT001	1	215111688	215111954	267	Promoter (<=1kb)	-112	215111375	215111576	202	*	105	22	5.54	5.13	1
GRMZM2G095931	GRMZM2G095931_T01	1	215494635	215499049	4415	Promoter (<=1kb)	0	215499041	215499242	202	*	106	25	6.4	5.93	2	DNA repair protein Rad4 family	AT5G16630.2	ATRAD4,RAD4
GRMZM2G485898	GRMZM2G485898_T01	1	216033015	216049998	16984	Promoter (<=1kb)	0	216049901	216050102	202	*	171	274.6	78.8	75.91	2	dynamin-like 3	AT1G59610.1	ADL3,CF1,DL3,DRP2B
GRMZM2G485898	GRMZM2G485898_T01	1	216033015	216049998	16984	Promoter (<=1kb)	0	216049952	216050153	202	*	163	244.4	69.87	67.28	2	dynamin-like 3	AT1G59610.1	ADL3,CF1,DL3,DRP2B
GRMZM2G324999	GRMZM2G324999_T01	1	216633236	216634880	1645	Promoter (<=1kb)	-995	216632040	216632241	202	*	105	23	5.83	5.4	1	WRKY family transcription factor	AT4G11070.1	AtWRKY41,WRKY41	wrky25	WRKY-transcription factor 25	GrassiusTF
GRMZM2G106703	GRMZM2G106703_T01	1	216720974	216731731	10758	Promoter (<=1kb)	0	216720795	216720996	202	*	107	30	7.83	7.28	1	manganese tracking factor for mitochondrial SOD2	AT4G27940.1	ATMTM1,MTM1
GRMZM2G167651	GRMZM2G167651_T01	1	216734844	216741508	6665	Promoter (<=1kb)	-274	216734369	216734570	202	*	107	28.6	7.54	7.02	1	golgin candidate 4	AT2G46180.1	GC4
GRMZM2G167669	GRMZM2G167669_T01	1	216744899	216748375	3477	Promoter (<=1kb)	-987	216743711	216743912	202	*	110	42.2	11.59	10.88	1	glycosyl hydrolase 9B15	AT4G23560.1	AtGH9B15,GH9B15
GRMZM2G167694	GRMZM2G167694_T01	1	216747734	216750378	2645	Promoter (<=1kb)	0	216750356	216750557	202	*	105	22.3	5.83	5.41	2		AT5G19540.1
GRMZM2G142249	GRMZM2G142249_T01	1	216924064	216931010	6947	Promoter (<=1kb)	-74	216923789	216923990	202	*	112	46.7	12.76	11.99	1	ATP-binding cassette A2	AT3G47730.1	ABCA2,ATATH1,ATH1
GRMZM2G090542	GRMZM2G090542_T01	1	217073963	217111687	37725	Promoter (<=1kb)	-2	217073760	217073961	202	*	105	22.3	5.83	5.41	1	aminopeptidase M1	AT4G33090.1	APM1,ATAPM1
AC217910.3_FG006	AC217910.3_FGT006	1	217326067	217327326	1260	Promoter (<=1kb)	-144	217325722	217325923	202	*	114	56	14.23	13.39	1	LOB domain-containing protein 22	AT3G13850.1	LBD22	lbd9	LBD-transcription factor 9	GrassiusTF
GRMZM2G059985	GRMZM2G059985_T01	1	218293791	218298181	4391	Promoter (<=1kb)	-197	218293393	218293594	202	*	119	74	19.41	18.39	1		AT4G38060.1
GRMZM5G818791	GRMZM5G818791_T01	1	218823927	218828446	4520	Promoter (<=1kb)	0	218828293	218828494	202	*	107	27.6	7.25	6.75	2	hydrolases, acting on acid anhydrides, in phosphorus-containing anhydrides;ATP-dependent helicases;nucleic acid binding;ATP binding;RNA binding;helicases	AT1G77030.1
GRMZM2G003426	GRMZM2G003426_T01	1	218852737	218853569	833	Promoter (<=1kb)	-85	218853654	218853855	202	*	112	46.7	12.76	11.99	2
GRMZM2G127361	GRMZM2G127361_T01	1	219619961	219621901	1941	5' UTR	74	219620035	219620236	202	*	107	28	6.36	5.91	1	Oxidoreductase, zinc-binding dehydrogenase family protein	AT1G23740.1
GRMZM2G074094	GRMZM2G074094_T02	1	220057723	220061382	3660	Promoter (<=1kb)	-136	220061518	220061719	202	*	107	28	7.54	7.02	2	SU(VAR)3-9 homolog 5	AT2G35160.1	SGD9,SUVH5
GRMZM2G136439	GRMZM2G136439_T01	1	220147960	220150971	3012	Promoter (<=1kb)	-937	220146822	220147023	202	*	107	27	6.09	5.65	1	UDP-D-glucose/UDP-D-galactose 4-epimerase 5	AT4G10960.1	UGE5
AC217977.3_FG003	AC217977.3_FGT003	1	220558314	220574559	16246	Promoter (<=1kb)	0	220558166	220558367	202	*	111	45	12.18	11.43	1	Iron-sulphur cluster biosynthesis family protein	AT5G03905.1
AC217977.3_FG001	AC217977.3_FGT001	1	220576898	220577635	738	Promoter (<=1kb)	-413	220578048	220578249	202	*	110	40.1	11.01	10.32	2	auxin-responsive family protein	AT3G07390.1	AIR12
GRMZM2G327174	GRMZM2G327174_T01	1	220760709	220768108	7400	Promoter (<=1kb)	0	220760531	220760732	202	*	122	85.5	24.25	23.06	1		AT5G12230.1	MED19A
GRMZM2G101140	GRMZM2G101140_T01	1	220880164	220880937	774	Promoter (<=1kb)	-153	220881090	220881291	202	*	113	53	13.37	12.57	2	Tetratricopeptide repeat (TPR)-like superfamily protein	AT3G63095.1
GRMZM5G826654	GRMZM5G826654_T01	1	221238363	221238856	494	Promoter (<=1kb)	-359	221239215	221239416	202	*	110	38.6	9.41	8.79	2
GRMZM2G077068	GRMZM2G077068_T01	1	221288944	221294518	5575	Promoter (<=1kb)	-190	221294708	221294909	202	*	121	82	20.58	19.51	2	NB-ARC domain-containing disease resistance protein	AT3G07040.1	RPM1,RPS3
GRMZM2G147629	GRMZM2G147629_T02	1	221331274	221334839	3566	Promoter (<=1kb)	0	221331103	221331304	202	*	144	171	49.54	47.54	1	Uncharacterised conserved protein UCP031088, alpha/beta hydrolase	AT1G15060.1
GRMZM2G174107	GRMZM2G174107_T01	1	221538828	221543181	4354	Promoter (<=1kb)	0	221538770	221538971	202	*	115	60	15.37	14.5	1	Glucose-6-phosphate/phosphate translocator-related	AT5G33320.1	ARAPPT,CUE1,PPT
GRMZM2G112242	GRMZM2G112242_T01	1	221994279	221996649	2371	Promoter (<=1kb)	-86	221996735	221996936	202	*	111	43.9	11.88	11.15	2		AT2G26680.1
GRMZM2G328671	GRMZM2G328671_T01	1	222845518	222847652	2135	Promoter (<=1kb)	0	222847639	222847840	202	*	108	32	7.46	6.94	2	Late embryogenesis abundant (LEA) hydroxyproline-rich glycoprotein family	AT3G05975.1
GRMZM2G450498	GRMZM2G450498_T01	1	223225651	223229063	3413	Promoter (<=1kb)	-25	223225425	223225626	202	*	136	140	38.74	37.07	1	methionine gamma-lyase	AT1G64660.1	ATMGL,MGL
GRMZM2G450498	GRMZM2G450498_T02	1	223228135	223229054	920	Promoter (<=1kb)	-568	223227366	223227567	202	*	118	72.1	18.01	17.04	1	methionine gamma-lyase	AT1G64660.1	ATMGL,MGL
GRMZM2G078088	GRMZM2G078088_T01	1	223690871	223693268	2398	Promoter (<=1kb)	0	223693245	223693446	202	*	123	89	25.13	23.91	2
GRMZM2G181236	GRMZM2G181236_T01	1	223848696	223851146	2451	Promoter (<=1kb)	-130	223851276	223851477	202	*	109	34.7	9.27	8.66	2	cytochrome P450, family 87, subfamily A, polypeptide 6,"cytochrome P450, family 87, subfamily A, polypeptide 7"	AT1G64930.1,AT1G64940.1	CYP89A6,CYP89A7
GRMZM5G886799	GRMZM5G886799_T02	1	224135348	224135924	577	Promoter (<=1kb)	-949	224134198	224134399	202	*	110	39.1	10.72	10.05	1	Protein of unknown function (DUF726)	AT2G18100.1
GRMZM5G886799	GRMZM5G886799_T02	1	224135348	224135924	577	Promoter (<=1kb)	-736	224134411	224134612	202	*	157	218.8	63.88	61.46	1	Protein of unknown function (DUF726)	AT2G18100.1
GRMZM5G886799	GRMZM5G886799_T02	1	224135348	224135924	577	Promoter (<=1kb)	-318	224134829	224135030	202	*	108	34	9.27	8.66	1	Protein of unknown function (DUF726)	AT2G18100.1
GRMZM5G886799	GRMZM5G886799_T02	1	224135348	224135924	577	5' UTR	45	224135393	224135594	202	*	119	76	21.29	20.2	1	Protein of unknown function (DUF726)	AT2G18100.1
AC210173.4_FG002	AC210173.4_FGT002	1	224154660	224156545	1886	Promoter (<=1kb)	-15	224156560	224156761	202	*	113	53	13.37	12.57	2	nucleic acid binding;zinc ion binding;DNA binding	AT2G16485.1
GRMZM2G031893	GRMZM2G031893_T01	1	224317806	224322949	5144	Promoter (<=1kb)	-985	224316620	224316821	202	*	106	24	6.11	5.66	1	CDPK-related kinase 3	AT2G46700.1	ATCRK3,CRK3
GRMZM2G114570	GRMZM2G114570_T03	1	224441264	224446929	5666	5' UTR	39	224446689	224446890	202	*	107	27	6.09	5.65	2	S-adenosyl-L-methionine-dependent methyltransferases superfamily protein	AT1G33170.1
GRMZM2G063798	GRMZM2G063798_T01	1	224573649	224583174	9526	Promoter (<=1kb)	-855	224572593	224572794	202	*	113	53	14.52	13.68	1	DCD (Development and Cell Death) domain protein	AT3G27090.1
GRMZM2G063679	GRMZM2G063679_T01	1	224584708	224588276	3569	Promoter (<=1kb)	-697	224588973	224589174	202	*	123	91.8	24.65	23.45	2		AT3G49550.1
GRMZM2G414827	GRMZM2G414827_T01	1	224831440	224832102	663	Promoter (<=1kb)	-118	224831121	224831322	202	*	106	25.9	6.68	6.21	1
GRMZM2G414827	GRMZM2G414827_T01	1	224831440	224832102	663	Promoter (<=1kb)	0	224831376	224831577	202	*	116	63.1	17.75	16.79	1
GRMZM2G167787	GRMZM2G167787_T01	1	225105286	225107275	1990	Promoter (<=1kb)	-184	225107459	225107660	202	*	108	31	7.18	6.68	2	Plant protein of unknown function (DUF641)	AT3G60680.1
GRMZM2G125617	GRMZM2G125617_T01	1	225187496	225196802	9307	Promoter (<=1kb)	0	225187305	225187506	202	*	106	25	6.4	5.93	1	DNAJ heat shock N-terminal domain-containing protein	AT2G35720.1	OWL1
GRMZM2G460012	GRMZM2G460012_T01	1	225310766	225317140	6375	Promoter (<=1kb)	-32	225310533	225310734	202	*	119	76	21.29	20.2	1	vesicle associated protein	AT3G60600.1	(AT)VAP,VAP,VAP27,VAP27-1
GRMZM2G056431	GRMZM2G056431_T03	1	225559003	225559917	915	Promoter (<=1kb)	-431	225558371	225558572	202	*	106	26	5.82	5.4	1	Copper transport protein family	AT5G23760.1
GRMZM2G056594	GRMZM2G056594_T01	1	225561511	225563481	1971	Promoter (<=1kb)	-92	225563573	225563774	202	*	108	34.2	9.27	8.66	2	Pentatricopeptide repeat (PPR) superfamily protein	AT1G55630.1
GRMZM2G081148	GRMZM2G081148_T02	1	225732708	225733726	1019	Promoter (<=1kb)	0	225732556	225732757	202	*	108	31	8.11	7.56	1	Cytochrome b561/ferric reductase transmembrane protein family	AT4G25570.1	ACYB-2
GRMZM2G129007	GRMZM2G129007_T02	1	225922842	225927949	5108	Promoter (<=1kb)	0	225922764	225922965	202	*	114	54	14.81	13.95	1	RNAhelicase-like 8	AT4G00660.1	ATRH8,RH8
GRMZM5G856734	GRMZM5G856734_T01	1	226234666	226237371	2706	Promoter (<=1kb)	-563	226233902	226234103	202	*	120	77.6	20.57	19.51	1	membrane steroid binding protein 1	AT5G52240.1	AtMAPR5,ATMP1,MSBP1
GRMZM2G009735	GRMZM2G009735_T01	1	226984965	226985871	907	Promoter (<=1kb)	-175	226986046	226986247	202	*	110	41.7	11.3	10.6	2	CBS domain-containing protein	AT5G53750.1
GRMZM2G456452	GRMZM2G456452_T01	1	227596191	227597088	898	Promoter (<=1kb)	-211	227595779	227595980	202	*	112	49	12.23	11.48	1	TARGET OF MONOPTEROS 6	AT5G60200.1	TMO6	dof13	C2C2-Dof-transcription factor 13	GrassiusTF
GRMZM2G147418	GRMZM2G147418_T01	1	227652272	227656787	4516	Promoter (<=1kb)	-49	227656836	227657037	202	*	124	95	26.91	25.63	2	Protein of unknown function (DUF1218)	AT3G15480.1
GRMZM2G388882	GRMZM2G388882_T01	1	227844680	227845554	875	Promoter (<=1kb)	-467	227844012	227844213	202	*	112	49.3	13.64	12.84	1
GRMZM2G388882	GRMZM2G388882_T01	1	227844680	227845554	875	Promoter (<=1kb)	0	227844519	227844720	202	*	147	183.7	53.42	51.32	1
GRMZM2G082529	GRMZM2G082529_T01	1	227894411	227900098	5688	Promoter (<=1kb)	-80	227894130	227894331	202	*	147	183	53.12	51.02	1	Endosomal targeting BRO1-like domain-containing protein	AT1G15130.1
GRMZM5G871419	GRMZM5G871419_T03	1	227990522	227996740	6219	Promoter (<=1kb)	-83	227996823	227997024	202	*	109	36.4	9.85	9.21	2	RNA-binding KH domain-containing protein	AT5G15270.1,AT5G15270.2,AT5G64390.3	HEN4
GRMZM5G871419	GRMZM5G871419_T03	1	227990522	227996740	6219	Promoter (<=1kb)	-169	227996909	227997110	202	*	110	40.6	11.01	10.32	2	RNA-binding KH domain-containing protein	AT5G15270.1,AT5G15270.2,AT5G64390.3	HEN4
GRMZM2G057451	GRMZM2G057451_T01	1	228208972	228213282	4311	Promoter (<=1kb)	-794	228214076	228214277	202	*	111	43	11.59	10.87	2	Protein of unknown function (DUF789)	AT1G03610.1
GRMZM2G346455	GRMZM2G346455_T03	1	228312873	228313610	738	Promoter (<=1kb)	-248	228313858	228314059	202	*	116	64.6	16.81	15.89	2	alpha-galactosidase 1,alpha-galactosidase 2	AT5G08370.1,AT5G08380.1	AGAL1,AtAGAL1,"AGAL2,AtAGAL2",.	phi002
GRMZM2G346455	GRMZM2G346455_T03	1	228312873	228313610	738	Promoter (<=1kb)	-491	228314101	228314302	202	*	109	35.4	8.57	8	2	alpha-galactosidase 1,alpha-galactosidase 2	AT5G08370.1,AT5G08380.1	AGAL1,AtAGAL1,"AGAL2,AtAGAL2",.	phi002
GRMZM2G418833	GRMZM2G418833_T01	1	228808885	228809703	819	Promoter (<=1kb)	0	228808799	228809000	202	*	110	41	9.97	9.32	1
GRMZM2G429548	GRMZM2G429548_T01	1	229063038	229063740	703	Promoter (<=1kb)	-732	229062105	229062306	202	*	107	27.3	7.25	6.75	1
GRMZM2G429533	GRMZM2G429533_T01	1	229069046	229069721	676	Promoter (<=1kb)	-596	229070317	229070518	202	*	106	26.8	6.97	6.48	2
GRMZM2G429533	GRMZM2G429533_T01	1	229069046	229069721	676	Promoter (<=1kb)	-923	229070644	229070845	202	*	122	85.2	24.25	23.06	2
GRMZM2G113202	GRMZM2G113202_T01	1	229251332	229267181	15850	Promoter (<=1kb)	-634	229267815	229268016	202	*	137	142	39.33	37.64	2	myosin 1	AT3G19960.1	ATM1	myo3	myosin1	from: AF147738
GRMZM2G108949	GRMZM2G108949_T01	1	229420284	229421257	974	Promoter (<=1kb)	-103	229421360	229421561	202	*	108	33.2	8.01	7.47	2
GRMZM2G014676	GRMZM2G014676_T02	1	229628477	229632664	4188	Promoter (<=1kb)	-204	229628072	229628273	202	*	112	48.5	13.34	12.56	1	prefoldin 5	AT5G23290.1	PFD5
GRMZM2G162758	GRMZM2G162758_T01	1	229664350	229667688	3339	Promoter (<=1kb)	0	229664154	229664355	202	*	133	129	35.5	33.94	1	cytochrome P450, family 86, subfamily B, polypeptide 1	AT5G23190.1	CYP86B1
GRMZM2G413853	GRMZM2G413853_T01	1	229801762	229819069	17308	Promoter (<=1kb)	0	229819038	229819239	202	*	111	44	9.91	9.27	2	dicer-like 3	AT3G43920.2	ATDCL3,DCL3	dcl102	dicer-like 102	from ChromDB sequence & XM_008666626
GRMZM2G380650	GRMZM2G380650_T02	1	229958908	229962459	3552	Promoter (<=1kb)	-298	229962757	229962958	202	*	132	123	35.23	33.67	2	Chalcone and stilbene synthase family protein	AT1G02050.1	LAP6
GRMZM2G380668	GRMZM2G380668_T01	1	229971046	229972268	1223	Promoter (<=1kb)	-972	229973240	229973441	202	*	110	40	10.72	10.04	2		AT1G65720.1
AC192362.3_FG002	AC192362.3_FGT002	1	230184094	230184737	644	Promoter (<=1kb)	-793	230183100	230183301	202	*	107	26.9	6.97	6.48	1
GRMZM2G027462	GRMZM2G027462_T01	1	230428704	230434399	5696	Promoter (<=1kb)	0	230428531	230428732	202	*	106	26	6.68	6.2	1	dsRNA-binding protein 2	AT2G28380.1	DRB2
GRMZM5G879665	GRMZM5G879665_T01	1	230982816	230985511	2696	Promoter (<=1kb)	-428	230985939	230986140	202	*	107	28	7.25	6.74	2	lysine decarboxylase family protein	AT2G37210.1
GRMZM2G415359	GRMZM2G415359_T01	1	231398148	231403913	5766	5' UTR	39	231403673	231403874	202	*	114	57	14.51	13.68	2	Lactate/malate dehydrogenase family protein	AT1G04410.1,AT5G43330.1		mdh4	malate dehydrogenase4	Classical Gene
GRMZM2G415359	GRMZM2G415359_T03	1	231398297	231399940	1644	Promoter (<=1kb)	0	231399883	231400084	202	*	106	26	5.82	5.4	2	Lactate/malate dehydrogenase family protein	AT1G04410.1,AT5G43330.1		mdh4	malate dehydrogenase4	Classical Gene
GRMZM2G054152	GRMZM2G054152_T01	1	232346244	232351350	5107	Promoter (<=1kb)	-585	232351935	232352136	202	*	111	46	12.47	11.71	2	casein kinase I-like 6	AT4G28540.1	CKL6,PAPK1
GRMZM2G143883	GRMZM2G143883_T01	1	232465054	232467510	2457	Promoter (<=1kb)	-514	232464339	232464540	202	*	110	41	11.01	10.31	1	Long-chain fatty alcohol dehydrogenase family protein,fatty alcohol oxidase 3	AT3G23410.1,AT4G28570.1	ATFAO3,FAO3,.
GRMZM2G134747	GRMZM2G134747_T01	1	233290472	233293634	3163	Promoter (<=1kb)	-243	233293877	233294078	202	*	107	30	6.91	6.43	2	cyanase	AT3G23490.1	CYN
GRMZM2G398198	GRMZM2G398198_T01	1	233875710	233877910	2201	5' UTR	44	233877665	233877866	202	*	110	38.8	8.55	7.98	2	Zinc finger (C3HC4-type RING finger) family protein	AT5G60710.1
GRMZM2G398198	GRMZM2G398198_T01	1	233875710	233877910	2201	Promoter (<=1kb)	0	233877903	233878104	202	*	106	24.2	6.4	5.94	2	Zinc finger (C3HC4-type RING finger) family protein	AT5G60710.1
GRMZM2G097640	GRMZM2G097640_T02	1	233885155	233892718	7564	Promoter (<=1kb)	0	233892678	233892879	202	*	106	24	6.11	5.67	2	transducin family protein / WD-40 repeat family protein	AT5G43920.1
GRMZM2G097640	GRMZM2G097640_T01	1	233885155	233892825	7671	Promoter (<=1kb)	0	233892749	233892950	202	*	115	61	17.16	16.22	2	transducin family protein / WD-40 repeat family protein	AT5G43920.1
GRMZM2G004057	GRMZM2G004057_T03	1	233951554	233953236	1683	Promoter (<=1kb)	-400	233953636	233953837	202	*	106	25	6.4	5.93	2	RPM1 interacting protein 13,Translation protein SH3-like family protein	AT1G09590.1,AT1G57660.1,AT2G20310.1	RIN13
GRMZM2G557123	GRMZM2G557123_T01	1	234007901	234008402	502	Promoter (<=1kb)	-483	234007217	234007418	202	*	111	43.2	10.81	10.13	1
GRMZM2G133555	GRMZM2G133555_T01	1	234118201	234121215	3015	Promoter (<=1kb)	0	234118152	234118353	202	*	108	32	8.4	7.83	1	CCT motif family protein	AT1G04500.1
GRMZM2G133555	GRMZM2G133555_T02	1	234118883	234121258	2376	Promoter (<=1kb)	0	234118818	234119019	202	*	110	41	11.01	10.31	1	CCT motif family protein	AT1G04500.1
GRMZM2G023970	GRMZM2G023970_T03	1	234281162	234281946	785	Promoter (<=1kb)	0	234281139	234281340	202	*	108	32.9	8.69	8.11	1	peroxin-12	AT3G04460.1	APM4,ATPEX12,PEX12,.
GRMZM2G062260	GRMZM2G062260_T01	1	234335744	234336597	854	Promoter (<=1kb)	0	234336473	234336674	202	*	105	23	5.83	5.4	2
GRMZM2G075492	GRMZM2G075492_T01	1	234960296	234962284	1989	Promoter (<=1kb)	-397	234959698	234959899	202	*	107	28	7.25	6.74	1	Exostosin family protein	AT2G20370.1	KAM1,MUR3
GRMZM2G435541	GRMZM2G435541_T01	1	235254537	235254864	328	Promoter (<=1kb)	-656	235255520	235255721	202	*	107	30	7.83	7.29	2	P-loop containing nucleoside triphosphate hydrolases superfamily protein	AT1G08600.2	ATRX,CHR20	chr124	chromatin complex subunit A	split gene model
GRMZM2G170699	GRMZM2G170699_T01	1	235504527	235508830	4304	Promoter (<=1kb)	-999	235509829	235510030	202	*	106	25	6.4	5.93	2	RNA-binding (RRM/RBD/RNP motifs) family protein	AT2G18510.1	emb2444
GRMZM2G144782	GRMZM2G144782_T04	1	235547071	235548128	1058	Promoter (<=1kb)	-930	235545940	235546141	202	*	130	117.5	33.74	32.24	1	CHY-type/CTCHY-type/RING-type Zinc finger protein	AT5G22920.1,AT5G25560.3
GRMZM5G809265	GRMZM5G809265_T01	1	235628980	235639600	10621	Promoter (<=1kb)	-182	235628597	235628798	202	*	146	180	50.57	48.54	1	RAB GTPase homolog C2A	AT5G03530.1	ATRAB,ATRAB ALPHA,ATRAB18B,ATRABC2A,RABC2A
GRMZM2G060742	GRMZM2G060742_T04	1	236033425	236036051	2627	Promoter (<=1kb)	0	236035909	236036110	202	*	115	59	15.09	14.23	2	Divalent ion symporter	AT1G02260.1
GRMZM2G001606	GRMZM2G001606_T02	1	236290320	236291237	918	Promoter (<=1kb)	-69	236290050	236290251	202	*	122	85	23.95	22.77	1
GRMZM2G001592	GRMZM2G001592_T01	1	236295653	236297568	1916	Promoter (<=1kb)	-23	236295429	236295630	202	*	108	34	8.98	8.38	1
GRMZM2G008290	GRMZM2G008290_T01	1	237715096	237717332	2237	Promoter (<=1kb)	0	237717229	237717430	202	*	116	63	17.75	16.79	2	Heavy metal transport/detoxification superfamily protein	AT5G03380.1,AT5G60800.1,AT5G60800.2
GRMZM2G035189	GRMZM2G035189_T01	1	237910223	237911328	1106	Promoter (<=1kb)	-78	237909944	237910145	202	*	105	21.5	5.54	5.14	1	expansin 11	AT1G20190.1	ATEXP11,ATEXPA11,ATHEXP ALPHA 1.14,EXP11,EXPA11
GRMZM2G035189	GRMZM2G035189_T01	1	237910223	237911328	1106	Promoter (<=1kb)	0	237910184	237910385	202	*	131	119.3	32.85	31.38	1	expansin 11	AT1G20190.1	ATEXP11,ATEXPA11,ATHEXP ALPHA 1.14,EXP11,EXPA11
GRMZM2G115909	GRMZM2G115909_T01	1	237945987	237947160	1174	Promoter (<=1kb)	-519	237945267	237945468	202	*	105	22	5.54	5.13	1	expansin 11	AT1G20190.1	ATEXP11,ATEXPA11,ATHEXP ALPHA 1.14,EXP11,EXPA11
GRMZM2G115998	GRMZM2G115998_T01	1	238025105	238028248	3144	Promoter (<=1kb)	-96	238028344	238028545	202	*	123	91	25.73	24.49	2	F-box family protein	AT4G35930.1
GRMZM2G017388	GRMZM2G017388_T01	1	238623894	238626392	2499	Promoter (<=1kb)	0	238626329	238626530	202	*	110	39.9	10.72	10.04	2	calcium exchanger 7	AT5G17860.1	CAX7
GRMZM2G046700	GRMZM2G046700_T01	1	239174876	239176736	1861	Promoter (<=1kb)	-665	239174010	239174211	202	*	119	73.3	20.7	19.63	1	Major facilitator superfamily protein	AT5G61520.1
GRMZM2G046700	GRMZM2G046700_T01	1	239174876	239176736	1861	Promoter (<=1kb)	-563	239174112	239174313	202	*	108	31.7	8.4	7.84	1	Major facilitator superfamily protein	AT5G61520.1
GRMZM2G011357	GRMZM2G011357_T01	1	239667869	239671192	3324	Promoter (<=1kb)	-988	239672180	239672381	202	*	120	78	20.57	19.51	2	indeterminate(ID)-domain 12	AT4G02670.1	AtIDD12,IDD12	id1	indeterminate growth1	Classical Gene
GRMZM2G070673	GRMZM2G070673_T01	1	240097763	240099705	1943	Promoter (<=1kb)	0	240097696	240097897	202	*	116	64	16.52	15.61	1	IQ-domain 19	AT4G14750.1	IQD19
GRMZM2G035664	GRMZM2G035664_T03	1	240331762	240334687	2926	5' UTR	19	240331781	240331982	202	*	110	41.8	11.3	10.6	1	Pentatricopeptide repeat (PPR) superfamily protein	AT5G61370.1
GRMZM2G035664	GRMZM2G035664_T03	1	240331762	240334687	2926	5' UTR	57	240331819	240332020	202	*	112	49.2	13.64	12.84	1	Pentatricopeptide repeat (PPR) superfamily protein	AT5G61370.1
GRMZM2G467603	GRMZM2G467603_T01	1	240492107	240495058	2952	Promoter (<=1kb)	-410	240491496	240491697	202	*	106	25.6	6.68	6.21	1
GRMZM2G467603	GRMZM2G467603_T01	1	240492107	240495058	2952	Promoter (<=1kb)	-237	240491669	240491870	202	*	108	32.4	8.69	8.11	1
GRMZM2G056989	GRMZM2G056989_T01	1	240774433	240776147	1715	Promoter (<=1kb)	-37	240774195	240774396	202	*	106	24.1	6.4	5.94	1
GRMZM2G056989	GRMZM2G056989_T01	1	240774433	240776147	1715	Promoter (<=1kb)	0	240774275	240774476	202	*	110	39.2	10.72	10.04	1
GRMZM2G162505	GRMZM2G162505_T01	1	240824938	240826089	1152	Promoter (<=1kb)	-102	240824635	240824836	202	*	107	30.5	9.33	8.72	1
GRMZM2G162505	GRMZM2G162505_T01	1	240824938	240826089	1152	Promoter (<=1kb)	-18	240824719	240824920	202	*	105	22.8	6.92	6.44	1
GRMZM2G162508	GRMZM2G162508_T02	1	240842179	240844352	2174	Promoter (<=1kb)	0	240844282	240844483	202	*	106	24.2	6.4	5.94	2	3-ketoacyl-CoA synthase 11,3-ketoacyl-CoA synthase 20	AT2G26640.1,AT5G43760.1	KCS11,KCS20
GRMZM2G162508	GRMZM2G162508_T02	1	240842179	240844352	2174	Promoter (<=1kb)	-89	240844441	240844642	202	*	114	53.8	14.81	13.96	2	3-ketoacyl-CoA synthase 11,3-ketoacyl-CoA synthase 20	AT2G26640.1,AT5G43760.1	KCS11,KCS20
GRMZM2G162508	GRMZM2G162508_T01	1	240842179	240846194	4016	Promoter (<=1kb)	0	240846157	240846358	202	*	109	36	8.57	7.99	2	3-ketoacyl-CoA synthase 11,3-ketoacyl-CoA synthase 20	AT2G26640.1,AT5G43760.1	KCS11,KCS20
GRMZM2G035594	GRMZM2G035594_T01	1	241415585	241419977	4393	Promoter (<=1kb)	0	241415446	241415647	202	*	122	85.5	22.9	21.75	1	Tetrapyrrole (Corrin/Porphyrin) Methylases	AT1G45110.1
GRMZM2G119544	GRMZM2G119544_T01	1	241450769	241456729	5961	Promoter (<=1kb)	-814	241449754	241449955	202	*	105	20	6.02	5.59	1		AT5G14710.1
GRMZM2G084513	GRMZM2G084513_T03	1	241841473	241841705	233	Promoter (<=1kb)	-154	241841118	241841319	202	*	112	47	12.76	11.99	1		AT5G10710.1,AT5G10710.2,AT5G10710.3
GRMZM2G093708	GRMZM2G093708_T01	1	242559202	242560900	1699	Promoter (<=1kb)	-264	242561164	242561365	202	*	135	135.7	37.56	35.93	2
GRMZM2G097349	GRMZM2G097349_T01	1	243185151	243187447	2297	Promoter (<=1kb)	-286	243184664	243184865	202	*	112	46.7	11.66	10.94	1	Homeobox-leucine zipper protein family	AT1G69780.1	ATHB13	hb49	Homeobox-transcription factor 49	GrassiusTF
GRMZM2G409133	GRMZM2G409133_T01	1	243500245	243505085	4841	Promoter (<=1kb)	-619	243505704	243505905	202	*	114	56	15.4	14.52	2	Oxidoreductase family protein	AT4G09670.1
GRMZM2G070825	GRMZM2G070825_T01	1	244797011	244798769	1759	Promoter (<=1kb)	-538	244799307	244799508	202	*	121	81.7	23.06	21.91	2	GDSL-like Lipase/Acylhydrolase superfamily protein	AT1G28640.1
GRMZM2G070825	GRMZM2G070825_T01	1	244797011	244798769	1759	Promoter (<=1kb)	-584	244799353	244799554	202	*	114	55.3	15.4	14.52	2	GDSL-like Lipase/Acylhydrolase superfamily protein	AT1G28640.1
GRMZM2G145412	GRMZM2G145412_T01	1	244885427	244886628	1202	5' UTR	37	244886390	244886591	202	*	112	48	11.95	11.21	2	jasmonate-zim-domain protein 11	AT3G43440.1	JAZ11,TIFY3A	zim18	ZIM-transcription factor 18	GrassiusTF
GRMZM2G174574	GRMZM2G174574_T01	1	245090274	245091642	1369	Promoter (<=1kb)	-256	245089817	245090018	202	*	114	55	15.1	14.24	1	AMP-dependent synthetase and ligase family protein	AT4G05160.1
GRMZM5G842695	GRMZM5G842695_T01	1	245369017	245372021	3005	Promoter (<=1kb)	-281	245372302	245372503	202	*	122	86	21.72	20.62	2	MATE efflux family protein	AT3G21690.1
GRMZM2G438960	GRMZM2G438960_T01	1	245928173	245931761	3589	Promoter (<=1kb)	-228	245931989	245932190	202	*	125	96	25.82	24.57	2	high affinity K+ transporter 5	AT4G13420.1	ATHAK5,HAK5
zma-MIR171l	zma-MIR171l	1	245962395	245962472	78	Promoter (<=1kb)	-450	245961744	245961945	202	*	114	57	14.51	13.68	1
zma-MIR159e	zma-MIR159e	1	246091075	246091201	127	Promoter (<=1kb)	-937	246092138	246092339	202	*	106	25	6.4	5.93	2
GRMZM2G152419	GRMZM2G152419_T01	1	246194846	246197340	2495	Promoter (<=1kb)	0	246197240	246197441	202	*	107	29	7.54	7.01	2	ARABIDOPSIS SERIN PROTEASE	AT2G32480.1	ARASP
GRMZM2G011078	GRMZM2G011078_T01	1	246465476	246469206	3731	Promoter (<=1kb)	0	246469147	246469348	202	*	114	55	13.94	13.12	2	Secretory carrier membrane protein (SCAMP) family protein,secretory carrier 3	AT1G61250.1,AT2G20840.1	SC3
GRMZM2G011078	GRMZM2G011078_T01	1	246465476	246469206	3731	Promoter (<=1kb)	-465	246469671	246469872	202	*	113	51	13.93	13.11	2	Secretory carrier membrane protein (SCAMP) family protein,secretory carrier 3	AT1G61250.1,AT2G20840.1	SC3
GRMZM2G011559	GRMZM2G011559_T01	1	246529588	246534211	4624	Promoter (<=1kb)	-41	246529346	246529547	202	*	110	42.1	11.59	10.88	1	alpha-soluble NSF attachment protein 2	AT3G56190.1	ALPHA-SNAP2,ASNAP
GRMZM2G011832	GRMZM2G011832_T01	1	246538639	246539936	1298	Promoter (<=1kb)	-960	246540896	246541097	202	*	106	24	6.11	5.66	2	Dof-type zinc finger DNA-binding family protein	AT5G65590.1		dof32	C2C2-Dof-transcription factor 32	GrassiusTF
GRMZM2G011912	GRMZM2G011912_T02	1	246543908	246545143	1236	Promoter (<=1kb)	-74	246545217	246545418	202	*	116	62.1	17.45	16.5	2	xyloglucanase 113	AT2G35610.1	XEG113
GRMZM2G011912	GRMZM2G011912_T02	1	246543908	246545143	1236	Promoter (<=1kb)	-257	246545400	246545601	202	*	114	56.8	15.69	14.8	2	xyloglucanase 113	AT2G35610.1	XEG113
GRMZM2G011912	GRMZM2G011912_T01	1	246543908	246549317	5410	Promoter (<=1kb)	0	246549196	246549397	202	*	113	53	13.37	12.57	2	xyloglucanase 113	AT2G35610.1	XEG113
GRMZM2G146589	GRMZM2G146589_T05	1	246761738	246762438	701	Promoter (<=1kb)	-870	246763308	246763509	202	*	111	43	11.59	10.87	2	lysyl-tRNA synthetase 1	AT3G11710.1	ATKRS-1
GRMZM2G034417	GRMZM2G034417_T02	1	246870726	246871710	985	5' UTR	87	246870813	246871014	202	*	114	54.3	15.1	14.24	1	Inositol monophosphatase family protein	AT3G02870.1	VTC4
GRMZM2G034828	GRMZM2G034828_T01	1	246878397	246883953	5557	Promoter (<=1kb)	0	246883940	246884141	202	*	112	48	11.95	11.21	2	phragmoplast-associated kinesin-related protein, putative,Kinesin motor family protein	AT3G20150.1,AT3G23670.1	KINESIN-12B,PAKRP1L,.	krp13	kinesin-related protein13	from: AF272758
GRMZM2G074863	GRMZM2G074863_T01	1	247480029	247480775	747	Promoter (<=1kb)	-812	247479016	247479217	202	*	126	103	29.29	27.93	1
GRMZM2G110328	GRMZM2G110328_T03	1	248178565	248181117	2553	5' UTR	46	248178611	248178812	202	*	118	71	18.54	17.55	1	Ribosomal protein L24e family protein,ribosomal protein L24	AT2G36620.1,AT3G53020.1	RPL24,RPL24B,STV1,RPL24A
GRMZM2G335814	GRMZM2G335814_T01	1	248734599	248737101	2503	Promoter (<=1kb)	-486	248733912	248734113	202	*	106	25.9	6.68	6.21	1	GRAS family transcription factor	AT2G37650.1		gras16	GRAS-transcription factor 16	GrassiusTF
GRMZM2G383408	GRMZM2G383408_T01	1	248793812	248797153	3342	Promoter (<=1kb)	-435	248793176	248793377	202	*	107	27.8	7.25	6.75	1	ACT domain repeat 4	AT1G69040.1,AT1G69040.2	ACR4
GRMZM2G157470	GRMZM2G157470_T03	1	250122582	250123498	917	Promoter (<=1kb)	-3	250122378	250122579	202	*	108	32.5	7.74	7.21	1	methyl-CPG-binding domain 11	AT3G15790.1	ATMBD11,MBD11,.	mbd115	methyl binding domain115	from: AY863051
GRMZM2G157470	GRMZM2G157470_T03	1	250122582	250123498	917	Promoter (<=1kb)	0	250122466	250122667	202	*	107	30.5	8.11	7.56	1	methyl-CPG-binding domain 11	AT3G15790.1	ATMBD11,MBD11,.	mbd115	methyl binding domain115	from: AY863051
GRMZM2G157456	GRMZM2G157456_T01	1	250129175	250130446	1272	Promoter (<=1kb)	-991	250127983	250128184	202	*	132	125	34.32	32.8	1	Glutaredoxin family protein	AT5G01420.1
GRMZM2G157456	GRMZM2G157456_T01	1	250129175	250130446	1272	Promoter (<=1kb)	-13	250128961	250129162	202	*	129	113	32.26	30.8	1	Glutaredoxin family protein	AT5G01420.1
GRMZM2G457370	GRMZM2G457370_T03	1	250132189	250137623	5435	Promoter (<=1kb)	-709	250131279	250131480	202	*	112	49.6	13.64	12.84	1	Argonaute family protein,Stabilizer of iron transporter SufD / Polynucleotidyl transferase	AT1G48410.2,AT1G48410.3,AT2G27880.1	AGO1,AGO5
GRMZM2G457370	GRMZM2G457370_T03	1	250132189	250137623	5435	Promoter (<=1kb)	-588	250131400	250131601	202	*	112	49.4	13.64	12.84	1	Argonaute family protein,Stabilizer of iron transporter SufD / Polynucleotidyl transferase	AT1G48410.2,AT1G48410.3,AT2G27880.1	AGO1,AGO5
GRMZM2G065498	GRMZM2G065498_T01	1	250152783	250154356	1574	Promoter (<=1kb)	0	250152684	250152885	202	*	169	266	74.47	71.72	1	blue-copper-binding protein	AT5G20230.1	ATBCB,BCB,SAG14
GRMZM5G829103	GRMZM5G829103_T05	1	250377935	250381715	3781	Promoter (<=1kb)	-427	250377307	250377508	202	*	107	28	6.36	5.91	1	nuclear factor Y, subunit A10,"nuclear factor Y, subunit A6",.	AT3G14020.1,AT5G06510.1,AT5G06510.2	NF-YA10,NF-YA6	ca2p6	CCAAT-HAP2-transcription factor 26	GrassiusTF
GRMZM2G070323	GRMZM2G070323_T01	1	250489394	250504178	14785	Promoter (<=1kb)	-502	250488691	250488892	202	*	125	96.9	27.51	26.21	1	BRI1 suppressor 1 (BSU1)-like 3	AT2G27210.1	BSL3
GRMZM2G070323	GRMZM2G070323_T01	1	250489394	250504178	14785	Promoter (<=1kb)	-17	250489176	250489377	202	*	117	69.1	18.25	17.28	1	BRI1 suppressor 1 (BSU1)-like 3	AT2G27210.1	BSL3
GRMZM2G014392	GRMZM2G014392_T01	1	250953388	250956063	2676	Promoter (<=1kb)	-170	250956233	250956434	202	*	111	46	11.38	10.67	2	nine-cis-epoxycarotenoid dioxygenase 9	AT1G78390.1	ATNCED9,NCED9	vp14	viviparous14	Classical Gene
GRMZM2G162931	GRMZM2G162931_T02	1	251018143	251025616	7474	Promoter (<=1kb)	-953	251016989	251017190	202	*	106	26	6.68	6.2	1	NagB/RpiA/CoA transferase-like superfamily protein	AT5G38640.1
GRMZM2G023291	GRMZM2G023291_T01	1	251772748	251774599	1852	Promoter (<=1kb)	-691	251771856	251772057	202	*	134	134	35.61	34.04	1	Homeobox-leucine zipper family protein / lipid-binding START domain-containing protein	AT1G30490.1	ATHB9,PHV	hb124	Homeobox-transcription factor 124	GrassiusTF
GRMZM2G023291	GRMZM2G023291_T01	1	251772748	251774599	1852	Promoter (<=1kb)	-72	251772475	251772676	202	*	111	45	11.1	10.4	1	Homeobox-leucine zipper family protein / lipid-binding START domain-containing protein	AT1G30490.1	ATHB9,PHV	hb124	Homeobox-transcription factor 124	GrassiusTF
GRMZM2G355771	GRMZM2G355771_T01	1	253073343	253079444	6102	Promoter (<=1kb)	-79	253073063	253073264	202	*	134	131	37.61	35.98	1	Kinase interacting (KIP1-like) family protein	AT3G22790.1
GRMZM2G472651	GRMZM2G472651_T01	1	253336039	253339554	3516	Promoter (<=1kb)	-577	253335261	253335462	202	*	106	25	6.4	5.93	1	Bacterial sec-independent translocation protein mttA/Hcf106	AT5G28750.1		tha4	thylakoid assembly4	alignment of cDNA AF145755 | 4877983 (v2 Jul 2011)
GRMZM2G066234	GRMZM2G066234_T01	1	253340392	253341070	679	Promoter (<=1kb)	0	253340303	253340504	202	*	113	53.5	14.81	13.96	1	Primosome PriB/single-strand DNA-binding	AT1G47720.1	OSB1
GRMZM2G141379	GRMZM2G141379_T01	1	253447445	253453977	6533	Promoter (<=1kb)	-979	253446265	253446466	202	*	106	24	5.55	5.14	1	DREB2A-interacting protein 2	AT2G30580.1	DRIP2
GRMZM2G141379	GRMZM2G141379_T01	1	253447445	253453977	6533	Promoter (<=1kb)	-130	253447114	253447315	202	*	118	70	17.16	16.22	1	DREB2A-interacting protein 2	AT2G30580.1	DRIP2
GRMZM2G021055	GRMZM2G021055_T02	1	253775342	253776465	1124	Promoter (<=1kb)	-519	253774622	253774823	202	*	107	30	6.91	6.43	1	MATE efflux family protein	AT1G47530.1,AT3G26590.1
GRMZM2G021055	GRMZM2G021055_T02	1	253775342	253776465	1124	Promoter (<=1kb)	0	253775175	253775376	202	*	136	139	39.99	38.28	1	MATE efflux family protein	AT1G47530.1,AT3G26590.1
GRMZM2G099056	GRMZM2G099056_T01	1	253953554	253966804	13251	Promoter (<=1kb)	-45	253953308	253953509	202	*	108	31	7.18	6.68	1	exocyst complex component sec3A	AT1G47550.1	SEC3A	rth1	roothair defective1	Classical Gene
GRMZM2G081915	GRMZM2G081915_T01	1	255144263	255147586	3324	Promoter (<=1kb)	0	255144195	255144396	202	*	124	93.8	26.62	25.35	1	Protein kinase superfamily protein	AT4G33950.1	ATOST1,OST1,P44,SNRK2-6,SNRK2.6,SRK2E
GRMZM2G172506	GRMZM2G172506_T01	1	255210490	255215008	4519	Promoter (<=1kb)	-556	255209733	255209934	202	*	107	27	6.09	5.66	1	Phototropic-responsive NPH3 family protein	AT2G14820.1	NPY2
GRMZM2G082686	GRMZM2G082686_T01	1	255803667	255804687	1021	Promoter (<=1kb)	0	255803573	255803774	202	*	110	39	10.72	10.05	1	zinc finger protein 7	AT1G24625.1	ZFP7
GRMZM2G082686	GRMZM2G082686_T01	1	255803667	255804687	1021	Promoter (<=1kb)	0	255803639	255803840	202	*	110	40	10.72	10.04	1	zinc finger protein 7	AT1G24625.1	ZFP7
GRMZM2G150688	GRMZM2G150688_T02	1	256145757	256146317	561	Promoter (<=1kb)	-601	256144955	256145156	202	*	129	114.3	32.85	31.38	1	Gibberellin-regulated family protein	AT1G10588.1
GRMZM2G003607	GRMZM2G003607_T01	1	256345800	256352614	6815	Promoter (<=1kb)	-14	256345585	256345786	202	*	114	56	15.4	14.52	1	Protein phosphatase 2A regulatory B subunit family protein	AT5G03470.1	ATB\' ALPHA
GRMZM2G011588	GRMZM2G011588_T01	1	256543119	256549354	6236	Promoter (<=1kb)	-515	256542403	256542604	202	*	106	26	5.82	5.4	1	BEL1-like homeodomain 6,BEL1-like homeodomain 7	AT2G16400.1,AT4G34610.1	BLH6,BLH7	hb33	Homeobox-transcription factor 33	GrassiusTF
GRMZM2G163761	GRMZM2G163761_T01	1	256573454	256575135	1682	Promoter (<=1kb)	0	256573326	256573527	202	*	137	145	41.78	40.01	1	BEL1-like homeodomain 11	AT1G75430.1	BLH11	kip1	knotted interacting protein1	Classical Gene
GRMZM2G100448	GRMZM2G100448_T01	1	256749698	256757303	7606	Promoter (<=1kb)	0	256757156	256757357	202	*	110	39	9.41	8.79	2	crooked neck protein, putative / cell cycle protein, putative	AT5G41770.1
GRMZM2G323943	GRMZM2G323943_T01	1	257204359	257205501	1143	Promoter (<=1kb)	-315	257203843	257204044	202	*	106	26	5.82	5.4	1
GRMZM2G050684	GRMZM2G050684_T01	1	257265276	257275848	10573	Promoter (<=1kb)	-501	257276349	257276550	202	*	110	40	10.72	10.04	2	CBS domain-containing protein with a domain of unknown function (DUF21)	AT2G14520.1
GRMZM2G409093	GRMZM2G409093_T01	1	257374446	257384809	10364	Promoter (<=1kb)	0	257374317	257374518	202	*	105	22	5.54	5.14	1	lipases;hydrolases, acting on ester bonds	AT1G58520.1	RXW8
GRMZM2G095899	GRMZM2G095899_T01	1	257635033	257637914	2882	Promoter (<=1kb)	-205	257638119	257638320	202	*	111	43.3	11.88	11.16	2	basic helix-loop-helix (bHLH) DNA-binding superfamily protein	AT4G37850.1		bhlh114	bHLH-transcription factor 114	GrassiusTF
GRMZM2G095899	GRMZM2G095899_T01	1	257635033	257637914	2882	Promoter (<=1kb)	-357	257638271	257638472	202	*	109	34.7	9.27	8.66	2	basic helix-loop-helix (bHLH) DNA-binding superfamily protein	AT4G37850.1		bhlh114	bHLH-transcription factor 114	GrassiusTF
GRMZM2G120021	GRMZM2G120021_T01	1	257791786	257797338	5553	Promoter (<=1kb)	-397	257797735	257797936	202	*	105	23	6.11	5.67	2	basic helix-loop-helix (bHLH) DNA-binding superfamily protein	AT4G37850.1		bhlh71	bHLH-transcription factor 71	GrassiusTF
GRMZM2G120021	GRMZM2G120021_T01	1	257791786	257797338	5553	Promoter (<=1kb)	-899	257798237	257798438	202	*	122	87	24.54	23.34	2	basic helix-loop-helix (bHLH) DNA-binding superfamily protein	AT4G37850.1		bhlh71	bHLH-transcription factor 71	GrassiusTF
GRMZM2G154890	GRMZM2G154890_T04	1	257866926	257868076	1151	Promoter (<=1kb)	0	257866827	257867028	202	*	106	25	6.4	5.94	1	ADP-ribosylation factor family protein	AT2G18390.1	ARL2,ATARLC1,HAL,TTN5,.
GRMZM2G067919	GRMZM2G067919_T01	1	258423143	258426448	3306	Promoter (<=1kb)	-234	258422708	258422909	202	*	107	30	6.91	6.43	1	cupin family protein	AT3G22640.1	PAP85	glb1	globulin1	Classical Gene
GRMZM2G369130	GRMZM2G369130_T01	1	258442739	258446721	3983	Promoter (<=1kb)	-227	258446948	258447149	202	*	105	23	5.83	5.4	2	CVP2 like 1,DNAse I-like superfamily protein	AT2G32010.1,AT3G63240.1	CVL1
GRMZM2G108766	GRMZM2G108766_T02	1	258611108	258615018	3911	Promoter (<=1kb)	0	258614954	258615155	202	*	154	211	59.76	57.45	2	tubulin beta 8	AT5G23860.1,AT5G23860.2	TUB8	tub3	beta tubulin3	Classical Gene
GRMZM2G108766	GRMZM2G108766_T03	1	258611131	258615106	3976	Promoter (<=1kb)	-667	258615773	258615974	202	*	108	31	8.11	7.56	2	tubulin beta 8	AT5G23860.1,AT5G23860.2	TUB8	tub3	beta tubulin3	Classical Gene
AC186519.4_FG002	AC186519.4_FGT002	1	258733623	258734003	381	Promoter (<=1kb)	-384	258733038	258733239	202	*	107	28	6.36	5.91	1	SAUR-like auxin-responsive protein family	AT4G22620.1
GRMZM2G146143	GRMZM2G146143_T01	1	258863371	258866841	3471	Promoter (<=1kb)	0	258863202	258863403	202	*	117	69	19.22	18.2	1		AT1G16520.1
GRMZM2G149219	GRMZM2G149219_T01	1	259014756	259016110	1355	Promoter (<=1kb)	0	259014739	259014940	202	*	107	28.1	7.54	7.02	1	WRKY DNA-binding protein 49	AT5G43290.1	ATWRKY49,WRKY49	wrky96	WRKY-transcription factor 96	GrassiusTF
GRMZM2G081822	GRMZM2G081822_T01	1	259240115	259241416	1302	Promoter (<=1kb)	-129	259239785	259239986	202	*	107	27	6.97	6.47	1	HSP20-like chaperones superfamily protein	AT2G27140.1
GRMZM2G165747	GRMZM2G165747_T04	1	259272477	259273450	974	Promoter (<=1kb)	-70	259273520	259273721	202	*	107	30	7.83	7.28	2	Cobalamin-independent synthase family protein,methionine synthase 2	AT3G03780.2,AT5G17920.1,AT5G17920.2	ATCIMS,ATMETS,ATMS1,"ATMS2,MS2"
GRMZM2G176605	GRMZM2G176605_T01	1	259332168	259334153	1986	Promoter (<=1kb)	-194	259334347	259334548	202	*	124	95	26.91	25.63	2	Ankyrin repeat family protein	AT1G07710.1
GRMZM2G340749	GRMZM2G340749_T02	1	259774499	259782485	7987	Promoter (<=1kb)	-912	259773386	259773587	202	*	118	72.2	20.4	19.35	1	transcription regulator NOT2/NOT3/NOT5 family protein	AT5G18230.2
GRMZM2G340749	GRMZM2G340749_T02	1	259774499	259782485	7987	Promoter (<=1kb)	-745	259773553	259773754	202	*	107	27.8	7.25	6.75	1	transcription regulator NOT2/NOT3/NOT5 family protein	AT5G18230.2
GRMZM5G849971	GRMZM5G849971_T01	1	259831910	259834048	2139	Promoter (<=1kb)	-499	259831210	259831411	202	*	123	92	26.02	24.78	1	Tetratricopeptide repeat (TPR)-like superfamily protein	AT2G41080.1
GRMZM5G849971	GRMZM5G849971_T01	1	259831910	259834048	2139	Promoter (<=1kb)	0	259831746	259831947	202	*	111	44	12.18	11.44	1	Tetratricopeptide repeat (TPR)-like superfamily protein	AT2G41080.1
GRMZM2G330453	GRMZM2G330453_T01	1	259876810	259885139	8330	Promoter (<=1kb)	-178	259876431	259876632	202	*	107	27	6.09	5.65	1	Plasma-membrane choline transporter family protein	AT3G04440.1
AC177897.2_FG002	AC177897.2_FGT002	1	260195858	260198235	2378	Promoter (<=1kb)	-136	260195521	260195722	202	*	105	21.8	5.54	5.14	1	SPX (SYG1/Pho81/XPR1) domain-containing protein / zinc finger (C3HC4-type RING finger) protein-related	AT2G38920.1
GRMZM2G134976	GRMZM2G134976_T01	1	260200505	260204339	3835	Promoter (<=1kb)	-543	260204882	260205083	202	*	105	22.1	5.83	5.41	2	Protein of unknown function, DUF593	AT3G54740.2
GRMZM2G353497	GRMZM2G353497_T01	1	260398622	260400233	1612	Promoter (<=1kb)	-398	260398023	260398224	202	*	111	46	12.47	11.71	1		AT2G27180.1
GRMZM2G353497	GRMZM2G353497_T01	1	260398622	260400233	1612	5' UTR	98	260398720	260398921	202	*	109	38	9.13	8.52	1		AT2G27180.1
GRMZM2G104542	GRMZM2G104542_T02	1	261015791	261017669	1879	Promoter (<=1kb)	0	261015608	261015809	202	*	116	63	16.24	15.33	1	Major facilitator superfamily protein	AT5G62680.1
GRMZM2G104501	GRMZM2G104501_T01	1	261017998	261033262	15265	Promoter (<=1kb)	-356	261033618	261033819	202	*	117	67	17.39	16.44	2	5\'-AMP-activated protein kinase-related	AT1G27070.1
GRMZM2G028379	GRMZM2G028379_T05	1	261471023	261472350	1328	Promoter (<=1kb)	-285	261470537	261470738	202	*	105	22.2	6.92	6.44	1	Cox19-like CHCH family protein	AT5G09570.1,AT5G64400.1
GRMZM2G028379	GRMZM2G028379_T05	1	261471023	261472350	1328	Promoter (<=1kb)	-131	261470691	261470892	202	*	110	38.8	10.43	9.77	1	Cox19-like CHCH family protein	AT5G09570.1,AT5G64400.1
GRMZM2G031501	GRMZM2G031501_T05	1	261546675	261550793	4119	5' UTR	69	261546744	261546945	202	*	105	21.5	5.54	5.14	1	Cox19-like CHCH family protein	AT5G09570.1,AT5G64400.1
GRMZM2G075974	GRMZM2G075974_T01	1	261628066	261631686	3621	Promoter (<=1kb)	0	261631545	261631746	202	*	132	126	34.62	33.09	2	Class I glutamine amidotransferase-like superfamily protein	AT2G23970.1,AT4G30550.1
GRMZM2G133684	GRMZM2G133684_T01	1	261723748	261726329	2582	Promoter (<=1kb)	-342	261726671	261726872	202	*	105	23	5.83	5.4	2	Integral membrane HPP family protein	AT5G62720.1,AT5G62720.2
GRMZM2G080725	GRMZM2G080725_T04	1	262368015	262381169	13155	Promoter (<=1kb)	0	262381083	262381284	202	*	106	25	6.4	5.93	2	Tetratricopeptide repeat (TPR)-like superfamily protein	AT1G27150.1
GRMZM2G063298	GRMZM2G063298_T01	1	262606827	262609705	2879	Promoter (<=1kb)	-726	262610431	262610632	202	*	107	28	6.36	5.91	2	Domain of unknown function (DUF966)	AT2G28150.1
AC203019.3_FG001	AC203019.3_FGT001	1	262631264	262632024	761	Promoter (<=1kb)	-445	262632469	262632670	202	*	165	251.4	73.76	71.03	2	Galactosyltransferase family protein	AT1G74800.1
AC203019.3_FG001	AC203019.3_FGT001	1	262631264	262632024	761	Promoter (<=1kb)	-517	262632541	262632742	202	*	124	93.6	26.62	25.35	2	Galactosyltransferase family protein	AT1G74800.1
GRMZM2G094698	GRMZM2G094698_T01	1	262785068	262791083	6016	Promoter (<=1kb)	-159	262791242	262791443	202	*	107	30	6.91	6.43	2	Protein of unknown function (DUF1336)	AT1G59650.1	CW14
GRMZM2G024131	GRMZM2G024131_T02	1	262955292	262957636	2345	Promoter (<=1kb)	0	262955268	262955469	202	*	106	26	5.82	5.4	1	UDP-glucosyltransferase 74F2	AT2G43820.1	ATSAGT1,GT,SAGT1,SGT1,UGT74F2	iaglu1	indol-3-ylacetyl glucosyl transferase1	from: L34847
GRMZM2G319150	GRMZM2G319150_T01	1	262957458	262965206	7749	Promoter (<=1kb)	-774	262965980	262966181	202	*	107	28	7.25	6.74	2	ferredoxin-NADP(+)-oxidoreductase 1	AT5G66190.1	ATLFNR1,FNR1
GRMZM2G079668	GRMZM2G079668_T02	1	263209037	263214887	5851	Promoter (<=1kb)	0	263208882	263209083	202	*	135	137	39.4	37.71	1	chloroplast heat shock protein 70-2	AT5G49910.1	cpHsc70-2,CPHSC70-2EAT SHOCK PROTEIN 70-2,HSC70-7
GRMZM2G097109	GRMZM2G097109_T01	1	263255737	263263447	7711	Promoter (<=1kb)	-12	263255524	263255725	202	*	111	45	11.1	10.4	1		AT1G54520.1
GRMZM2G097137	GRMZM2G097137_T01	1	263263659	263266504	2846	Promoter (<=1kb)	-392	263263066	263263267	202	*	108	32	8.4	7.83	1	Bifunctional inhibitor/lipid-transfer protein/seed storage 2S albumin superfamily protein	AT3G22600.1
GRMZM2G097164	GRMZM2G097164_T01	1	263265598	263269102	3505	Promoter (<=1kb)	-721	263269823	263270024	202	*	107	27	6.97	6.47	2	20S proteasome beta subunit D1,20S proteasome beta subunit D2	AT3G22630.1,AT4G14800.1	PBD1,PRCGB,PBD2
GRMZM5G856436	GRMZM5G856436_T02	1	263709075	263712418	3344	Promoter (<=1kb)	0	263708940	263709141	202	*	108	32	8.4	7.83	1	Yippee family putative zinc-binding protein	AT2G40110.1,AT3G11230.2
GRMZM2G123204	GRMZM2G123204_T01	1	264226088	264229800	3713	Promoter (<=1kb)	0	264225937	264226138	202	*	114	55	15.1	14.24	1	adenylosuccinate synthase	AT3G57610.1	ADSS
GRMZM2G109056	GRMZM2G109056_T01	1	264275083	264291510	16428	Promoter (<=1kb)	-814	264274068	264274269	202	*	119	76.3	21.58	20.49	1	lipoxygenase 1	AT1G55020.1	ATLOX1,LOX1	lox4	lipoxygenase4	from: DQ335762
GRMZM2G141834	GRMZM2G141834_T01	1	264383836	264390238	6403	Promoter (<=1kb)	-120	264383515	264383716	202	*	124	93	24.94	23.73	1
GRMZM2G033787	GRMZM2G033787_T05	1	264577417	264578879	1463	Promoter (<=1kb)	-668	264576548	264576749	202	*	107	29	7.54	7.01	1	Haloacid dehalogenase-like hydrolase (HAD) superfamily protein	AT2G32150.1
GRMZM2G037152	GRMZM2G037152_T01	1	264594942	264596049	1108	Promoter (<=1kb)	-22	264596071	264596272	202	*	109	35	8.29	7.73	2	GNS1/SUR4 membrane protein family	AT3G06470.1
GRMZM2G037164	GRMZM2G037164_T01	1	264598318	264599149	832	Promoter (<=1kb)	0	264599066	264599267	202	*	108	31	7.18	6.68	2		AT5G11760.1
GRMZM2G031022	GRMZM2G031022_T04	1	264615783	264618834	3052	Promoter (<=1kb)	0	264618784	264618985	202	*	109	38	9.13	8.52	2		AT1G44770.1,AT1G44770.2
GRMZM2G118003	GRMZM2G118003_T01	1	264864137	264867974	3838	Promoter (<=1kb)	-460	264868434	264868635	202	*	106	25	6.4	5.93	2	B-S glucosidase 44,beta glucosidase 43	AT3G18070.1,AT3G18080.1	BGLU43,BGLU44
AC217401.3_FG003	AC217401.3_FGT003	1	264930909	264935062	4154	Promoter (<=1kb)	-21	264935083	264935284	202	*	107	27.2	6.36	5.91	2	leucine-rich repeat transmembrane protein kinase family protein	AT5G10290.1
GRMZM2G147332	GRMZM2G147332_T01	1	265474905	265498766	23862	Promoter (<=1kb)	-173	265474531	265474732	202	*	108	32.9	8.69	8.11	1	OSBP(oxysterol binding protein)-related protein 1C	AT4G08180.1	ORP1C
GRMZM2G072578	GRMZM2G072578_T01	1	266434206	266435782	1577	Promoter (<=1kb)	-9	266435791	266435992	202	*	112	49.8	12.51	11.75	2	Phospholipase A2 family protein	AT2G06925.1	ATSPLA2-ALPHA,PLA2-ALPHA,.
GRMZM2G072578	GRMZM2G072578_T01	1	266434206	266435782	1577	Promoter (<=1kb)	-165	266435947	266436148	202	*	113	53.2	13.65	12.85	2	Phospholipase A2 family protein	AT2G06925.1	ATSPLA2-ALPHA,PLA2-ALPHA,.
AC230023.2_FG006	AC230023.2_FGT006	1	266655889	266656189	301	Promoter (<=1kb)	-111	266656300	266656501	202	*	129	115	32.85	31.37	2
GRMZM2G057394	GRMZM2G057394_T02	1	266979160	266982070	2911	Promoter (<=1kb)	0	266981895	266982096	202	*	138	149	42.98	41.16	2	P-loop containing nucleoside triphosphate hydrolases superfamily protein	AT1G28180.1
GRMZM2G041770	GRMZM2G041770_T01	1	267015245	267020824	5580	Promoter (<=1kb)	-446	267021270	267021471	202	*	128	108.6	31.07	29.65	2	Protein of unknown function, DUF593	AT5G16720.1
GRMZM2G041770	GRMZM2G041770_T01	1	267015245	267020824	5580	Promoter (<=1kb)	-560	267021384	267021585	202	*	115	60.2	15.66	14.78	2	Protein of unknown function, DUF593	AT5G16720.1
GRMZM2G041818	GRMZM2G041818_T01	1	267056816	267058352	1537	Promoter (<=1kb)	-121	267058473	267058674	202	*	116	63	17.45	16.5	2	DNA-binding storekeeper protein-related transcriptional regulator	AT1G11510.1		gbptf3	GeBP-transcription factor 3	GrassiusTF
GRMZM2G041818	GRMZM2G041818_T01	1	267056816	267058352	1537	Promoter (<=1kb)	-935	267059287	267059488	202	*	114	54	13.65	12.85	2	DNA-binding storekeeper protein-related transcriptional regulator	AT1G11510.1		gbptf3	GeBP-transcription factor 3	GrassiusTF
GRMZM2G132958	GRMZM2G132958_T02	1	267264400	267265870	1471	Promoter (<=1kb)	-962	267263237	267263438	202	*	125	99.4	28.4	27.07	1	Regulator of Vps4 activity in the MVB pathway protein	AT1G13340.1
GRMZM2G132958	GRMZM2G132958_T02	1	267264400	267265870	1471	Promoter (<=1kb)	-880	267263319	267263520	202	*	121	82.6	23.36	22.2	1	Regulator of Vps4 activity in the MVB pathway protein	AT1G13340.1
GRMZM2G100650	GRMZM2G100650_T01	1	267399846	267402116	2271	Promoter (<=1kb)	-71	267402187	267402388	202	*	109	36	8.85	8.26	2	Glycolipid transfer protein (GLTP) family protein	AT4G39670.1
GRMZM2G010054	GRMZM2G010054_T01	1	267675524	267680920	5397	Promoter (<=1kb)	-30	267680950	267681151	202	*	107	30	6.91	6.43	2	Coatomer, alpha subunit	AT1G62020.1
GRMZM2G127656	GRMZM2G127656_T01	1	267849098	267851281	2184	Promoter (<=1kb)	-331	267848566	267848767	202	*	109	36	9.56	8.94	1	Zinc-finger domain of monoamine-oxidase A repressor R1	AT4G37110.1
AC186684.4_FG001	AC186684.4_FGT001	1	267858701	267862188	3488	Promoter (<=1kb)	-191	267862379	267862580	202	*	116	63	16.24	15.33	2	RNA binding;GTP binding	AT5G66470.1
GRMZM2G126049	GRMZM2G126049_T01	1	268243256	268244266	1011	Promoter (<=1kb)	-593	268242462	268242663	202	*	111	43	10.53	9.86	1	MAP kinase kinase 9	AT1G73500.1	ATMKK9,MKK9
GRMZM5G845962	GRMZM5G845962_T01	1	268375189	268376178	990	Promoter (<=1kb)	-325	268374663	268374864	202	*	107	28	6.36	5.91	1	MAP kinase kinase 7	AT1G18350.1	ATMKK7,BUD1,MKK7
GRMZM2G127559	GRMZM2G127559_T01	1	268401145	268405974	4830	Promoter (<=1kb)	0	268405793	268405994	202	*	110	39	10.43	9.76	2	RNA-binding (RRM/RBD/RNP motifs) family protein	AT4G17720.1
GRMZM2G149315	GRMZM2G149315_T01	1	268878904	268880814	1911	Promoter (<=1kb)	-163	268878540	268878741	202	*	109	36.5	9.85	9.21	1	Cytochrome b561/ferric reductase transmembrane protein family	AT1G14730.1
GRMZM2G149315	GRMZM2G149315_T01	1	268878904	268880814	1911	Promoter (<=1kb)	0	268878797	268878998	202	*	106	26.5	6.09	5.66	1	Cytochrome b561/ferric reductase transmembrane protein family	AT1G14730.1
GRMZM2G155738	GRMZM2G155738_T01	1	269004259	269005066	808	Promoter (<=1kb)	0	269004901	269005102	202	*	108	32	8.4	7.83	2
GRMZM2G155738	GRMZM2G155738_T01	1	269004259	269005066	808	Promoter (<=1kb)	-501	269005567	269005768	202	*	110	41	11.01	10.31	2
GRMZM2G046849	GRMZM2G046849_T02	1	269090663	269092027	1365	Promoter (<=1kb)	-497	269089965	269090166	202	*	107	30	7.83	7.28	1	Protein of unknown function (DUF760)	AT1G48450.1,AT3G17800.1
GRMZM2G059964	GRMZM2G059964_T01	1	269184123	269184774	652	Promoter (<=1kb)	-165	269183757	269183958	202	*	113	52	13.08	12.3	1	Bifunctional inhibitor/lipid-transfer protein/seed storage 2S albumin superfamily protein	AT2G45180.1
GRMZM2G157727	GRMZM2G157727_T02	1	269388274	269395277	7004	Promoter (<=1kb)	-264	269395541	269395742	202	*	130	118	32.26	30.8	2	phytochrome A	AT1G09570.1	FHY2,FRE1,HY8,PHYA,.	phy1	phytochrome1	Classical Gene
GRMZM5G867390	GRMZM5G867390_T01	1	269419683	269424715	5033	5' UTR	39	269424475	269424676	202	*	112	47	11.66	10.94	2	peptide transporter 2	AT2G02040.1	ATPTR2,ATPTR2-B,NTR1,PTR2,PTR2-B	ptr1	peptide transporter1	from Tnani et al 2013
GRMZM2G077147	GRMZM2G077147_T01	1	269707858	269709728	1871	Promoter (<=1kb)	-106	269707551	269707752	202	*	153	207	58.57	56.3	1	myb domain protein 54	AT1G73410.1	ATMYB54,MYB54	myb77	MYB-transcription factor 77	GrassiusTF
GRMZM2G047372	GRMZM2G047372_T01	1	270035836	270038081	2246	Promoter (<=1kb)	0	270038052	270038253	202	*	120	78	21.88	20.77	2	Protein of unknown function DUF106, transmembrane	AT5G06660.1
GRMZM2G056914	GRMZM2G056914_T01	1	270094201	270097488	3288	5' UTR	4	270097283	270097484	202	*	112	47.7	13.05	12.27	2	Actin cross-linking protein	AT1G27100.1
GRMZM2G056914	GRMZM2G056914_T01	1	270094201	270097488	3288	Promoter (<=1kb)	0	270097337	270097538	202	*	113	52.3	14.52	13.68	2	Actin cross-linking protein	AT1G27100.1
GRMZM2G047038	GRMZM2G047038_T01	1	270191276	270202265	10990	Promoter (<=1kb)	-113	270190962	270191163	202	*	111	43	11.59	10.87	1	DNA-binding family protein	AT4G34430.2	ATSWI3D,CHB3	mybr53	MYB-related-transcription factor 53	GrassiusTF
GRMZM2G024958	GRMZM2G024958_T01	1	270487503	270497217	9715	Promoter (<=1kb)	-172	270497389	270497590	202	*	108	32	7.46	6.94	2	Late embryogenesis abundant protein (LEA) family protein,RNA-metabolising metallo-beta-lactamase family protein	AT1G52690.2,AT5G63420.1	emb2746
GRMZM2G704053	GRMZM2G704053_T01	1	270668267	270671686	3420	Promoter (<=1kb)	-56	270668010	270668211	202	*	109	35.9	9.56	8.94	1	Sec14p-like phosphatidylinositol transfer family protein	AT1G75170.1,AT4G36640.1
GRMZM2G143238	GRMZM2G143238_T01	1	270731874	270736161	4288	Promoter (<=1kb)	-959	270737120	270737321	202	*	108	33	8.69	8.11	2	Leucine-rich repeat protein kinase family protein	AT2G16250.1
GRMZM2G153292	GRMZM2G153292_T02	1	271173291	271180943	7653	Promoter (<=1kb)	0	271173113	271173314	202	*	110	39	9.41	8.79	1	Tubulin/FtsZ family protein	AT4G14960.1,AT4G14960.2	TUA6	tua1	alpha tubulin1	from sequence EU966592; transcript GRMZM2G153292_T06; T06 transcript corresponds to tua1 identified in sequence X15704, B73_v2
GRMZM2G179473	GRMZM2G179473_T01	1	271186914	271196144	9231	Promoter (<=1kb)	-978	271185735	271185936	202	*	111	44	11.88	11.15	1	Inositol 1,3,4-trisphosphate 5/6-kinase family protein	AT4G08170.2
AC211401.4_FG003	AC211401.4_FGT003	1	271251594	271252826	1233	Promoter (<=1kb)	-467	271250926	271251127	202	*	114	57	15.69	14.8	1		AT4G37820.1
GRMZM2G178261	GRMZM2G178261_T01	1	272415607	272419742	4136	Promoter (<=1kb)	-315	272415091	272415292	202	*	110	39.6	10.72	10.04	1	growth-regulating factor 1,growth-regulating factor 2	AT2G22840.1,AT4G37740.1	AtGRF1,GRF1,"AtGRF2,GRF2"	grftf1	GRF-transcription factor 1	GrassiusTF
GRMZM2G178261	GRMZM2G178261_T02	1	272417144	272419742	2599	Promoter (<=1kb)	-482	272416461	272416662	202	*	115	58	14.8	13.95	1	growth-regulating factor 1,growth-regulating factor 2	AT2G22840.1,AT4G37740.1	AtGRF1,GRF1,"AtGRF2,GRF2"	grftf1	GRF-transcription factor 1	GrassiusTF
GRMZM2G125170	GRMZM2G125170_T01	1	272565321	272565882	562	Promoter (<=1kb)	-286	272566168	272566369	202	*	116	65.2	18.34	17.35	2	BSD domain-containing protein	AT3G49800.1
GRMZM2G082633	GRMZM2G082633_T01	1	272621602	272623295	1694	Promoter (<=1kb)	-46	272623341	272623542	202	*	108	31	7.18	6.68	2	alpha/beta-Hydrolases superfamily protein	AT1G27480.1
GRMZM2G359217	GRMZM2G359217_T01	1	272641851	272643707	1857	Promoter (<=1kb)	0	272643638	272643839	202	*	108	34	9.27	8.66	2	SMAD/FHA domain-containing protein	AT3G02400.1		fha4	FHA-transcription factor 4	GrassiusTF
GRMZM2G359217	GRMZM2G359217_T01	1	272641851	272643707	1857	Promoter (<=1kb)	0	272643676	272643877	202	*	106	25	6.4	5.94	2	SMAD/FHA domain-containing protein	AT3G02400.1		fha4	FHA-transcription factor 4	GrassiusTF
GRMZM2G179906	GRMZM2G179906_T02	1	272866057	272868946	2890	Promoter (<=1kb)	-773	272865083	272865284	202	*	107	27	6.97	6.47	1	Core-2/I-branching beta-1,6-N-acetylglucosaminyltransferase family protein	AT5G11730.1
GRMZM2G179906	GRMZM2G179906_T01	1	272867462	272868952	1491	Promoter (<=1kb)	-307	272866954	272867155	202	*	114	55	13.94	13.12	1	Core-2/I-branching beta-1,6-N-acetylglucosaminyltransferase family protein	AT5G11730.1
GRMZM2G481194	GRMZM2G481194_T01	1	273364982	273366122	1141	Promoter (<=1kb)	-457	273366579	273366780	202	*	127	104	29.58	28.22	2	CAP (Cysteine-rich secretory proteins, Antigen 5, and Pathogenesis-related 1 protein) superfamily protein	AT5G66590.1
GRMZM2G147917	GRMZM2G147917_T01	1	273742361	273744358	1998	Promoter (<=1kb)	-215	273744573	273744774	202	*	116	64.8	18.04	17.07	2	glycerol-3-phosphate acyltransferase 6	AT2G38110.1	ATGPAT6,GPAT6
GRMZM2G147900	GRMZM2G147900_T01	1	273759019	273760563	1545	Promoter (<=1kb)	0	273758846	273759047	202	*	109	37	8.85	8.26	1	Pentatricopeptide repeat (PPR) superfamily protein	AT1G77405.1
GRMZM2G147849	GRMZM2G147849_T01	1	273761376	273764703	3328	Promoter (<=1kb)	-435	273765138	273765339	202	*	111	43	11.59	10.88	2	glycosyl hydrolase 9A1	AT5G49720.1	ATGH9A1,DEC,GH9A1,IRX2,KOR,KOR1,RSW2,TSD1
GRMZM2G416388	GRMZM2G416388_T03	1	273932226	273935031	2806	Promoter (<=1kb)	-894	273935925	273936126	202	*	109	38	10.14	9.48	2	Cystathionine beta-synthase (CBS) family protein	AT5G10860.1		cbs1	cystathionine beta synthase domain protein1	aligns with sequence in Avramova et al 1996 (Fig 3) and Sorghum BAC sequence AF124045 in the syntenous region.
GRMZM2G416388	GRMZM2G416388_T05	1	273932387	273933085	699	5' UTR	9	273932875	273933076	202	*	114	53.7	13.65	12.85	2	Cystathionine beta-synthase (CBS) family protein	AT5G10860.1		cbs1	cystathionine beta synthase domain protein1	aligns with sequence in Avramova et al 1996 (Fig 3) and Sorghum BAC sequence AF124045 in the syntenous region.
GRMZM2G416388	GRMZM2G416388_T05	1	273932387	273933085	699	Promoter (<=1kb)	-207	273933292	273933493	202	*	114	55.3	14.23	13.4	2	Cystathionine beta-synthase (CBS) family protein	AT5G10860.1		cbs1	cystathionine beta synthase domain protein1	aligns with sequence in Avramova et al 1996 (Fig 3) and Sorghum BAC sequence AF124045 in the syntenous region.
GRMZM2G416388	GRMZM2G416388_T07	1	273933727	273937442	3716	Promoter (<=1kb)	-686	273938128	273938329	202	*	141	161	43.5	41.68	2	Cystathionine beta-synthase (CBS) family protein	AT5G10860.1		cbs1	cystathionine beta synthase domain protein1	aligns with sequence in Avramova et al 1996 (Fig 3) and Sorghum BAC sequence AF124045 in the syntenous region.
GRMZM2G361593	GRMZM2G361593_T03	1	273963482	273964510	1029	Promoter (<=1kb)	0	273964447	273964648	202	*	112	47.1	11.95	11.21	2	pfkB-like carbohydrate kinase family protein	AT5G58730.1		lpa3	low phytic acid3	from AY772410
GRMZM2G442658	GRMZM2G442658_T08	1	274052460	274054148	1689	Promoter (<=1kb)	-143	274054291	274054492	202	*	109	37	9.85	9.21	2	alcohol dehydrogenase 1	AT1G77120.1	ADH,ADH1,ATADH,ATADH1	adh1	alcohol dehydrogenase1	Classical Gene
GRMZM2G460594	GRMZM2G460594_T02	1	275049870	275051004	1135	Promoter (<=1kb)	0	275049682	275049883	202	*	111	46	10.46	9.79	1	response regulator 24	AT5G26594.1	ARR24,RR24,.
GRMZM2G159285	GRMZM2G159285_T02	1	275098850	275099834	985	Promoter (<=1kb)	0	275099687	275099888	202	*	124	92.3	26.32	25.07	2	indole-3-acetic acid inducible 14,indoleacetic acid-induced protein 16	AT3G04730.1,AT4G14550.1	IAA14,SLR,IAA16	iaa4	Aux/IAA-transcription factor 4	GrassiusTF
GRMZM2G159285	GRMZM2G159285_T02	1	275098850	275099834	985	Promoter (<=1kb)	-366	275100200	275100401	202	*	130	116.7	33.45	31.95	2	indole-3-acetic acid inducible 14,indoleacetic acid-induced protein 16	AT3G04730.1,AT4G14550.1	IAA14,SLR,IAA16	iaa4	Aux/IAA-transcription factor 4	GrassiusTF
GRMZM2G149775	GRMZM2G149775_T01	1	275151282	275153619	2338	Promoter (<=1kb)	-90	275150991	275151192	202	*	113	53.6	14.81	13.96	1	histone H2A 11	AT3G54560.1	HTA11
GRMZM2G149923	GRMZM2G149923_T01	1	275154534	275157007	2474	Promoter (<=1kb)	-682	275153651	275153852	202	*	105	21.9	5.54	5.14	1	calmodulin 1	AT5G37780.1	ACAM-1,CAM1,TCH1	umi12	ustilago maydis induced12	from: AY679130
GRMZM2G010034	GRMZM2G010034_T06	1	275449093	275451290	2198	Promoter (<=1kb)	-471	275448421	275448622	202	*	108	33.4	8.98	8.39	1		AT1G62250.1
GRMZM2G131629	GRMZM2G131629_T01	1	275713522	275717742	4221	Promoter (<=1kb)	-176	275713145	275713346	202	*	114	55	15.1	14.24	1	Protein kinase superfamily protein	AT3G22750.1
GRMZM5G856366	GRMZM5G856366_T01	1	275743388	275743576	189	Promoter (<=1kb)	-501	275744077	275744278	202	*	112	49.1	13.64	12.84	2
GRMZM2G472226	GRMZM2G472226_T01	1	275834357	275835683	1327	Promoter (<=1kb)	-741	275833415	275833616	202	*	105	22.2	5.83	5.41	1	Protein of unknown function (DUF1677)	AT3G22540.1
GRMZM2G472226	GRMZM2G472226_T01	1	275834357	275835683	1327	Promoter (<=1kb)	-517	275833639	275833840	202	*	110	39.3	10.72	10.04	1	Protein of unknown function (DUF1677)	AT3G22540.1
GRMZM2G472226	GRMZM2G472226_T01	1	275834357	275835683	1327	Promoter (<=1kb)	-177	275833979	275834180	202	*	110	41.5	11.3	10.6	1	Protein of unknown function (DUF1677)	AT3G22540.1
GRMZM2G171248	GRMZM2G171248_T01	1	275838557	275840293	1737	Promoter (<=1kb)	-46	275838310	275838511	202	*	108	31	6.42	5.95	1	C-8 sterol isomerases	AT1G05440.1
GRMZM2G472171	GRMZM2G472171_T01	1	275841516	275847646	6131	Promoter (<=1kb)	0	275847484	275847685	202	*	107	29.6	7.83	7.29	2	Protein of unknown function (DUF1423)	AT1G05410.1
GRMZM2G173852	GRMZM2G173852_T02	1	276041856	276051221	9366	Promoter (<=1kb)	-411	276041244	276041445	202	*	106	25.6	6.68	6.21	1	Acyl-CoA N-acyltransferase with RING/FYVE/PHD-type zinc finger protein	AT1G05380.1,AT5G36740.1		phd15	PHD-transcription factor 15	GrassiusTF
GRMZM2G147687	GRMZM2G147687_T01	1	276371915	276377603	5689	Promoter (<=1kb)	-887	276370827	276371028	202	*	125	98.2	28.1	26.79	1	Glycosyl hydrolase family protein	AT5G20950.2		exg1	exoglucanase1	from: Entrez Gene 100191390
GRMZM2G147687	GRMZM2G147687_T01	1	276371915	276377603	5689	Promoter (<=1kb)	-782	276370932	276371133	202	*	137	143.8	41.48	39.73	1	Glycosyl hydrolase family protein	AT5G20950.2		exg1	exoglucanase1	from: Entrez Gene 100191390
GRMZM2G017186	GRMZM2G017186_T03	1	276389788	276395192	5405	Promoter (<=1kb)	-890	276388697	276388898	202	*	114	54.8	13.94	13.12	1	Glycosyl hydrolase family protein	AT5G20950.1,AT5G20950.2
GRMZM2G017186	GRMZM2G017186_T08	1	276391580	276395192	3613	Promoter (<=1kb)	-6	276391373	276391574	202	*	112	47	10.73	10.05	1	Glycosyl hydrolase family protein	AT5G20950.1,AT5G20950.2
GRMZM2G099944	GRMZM2G099944_T01	1	276495576	276498832	3257	Promoter (<=1kb)	-330	276499162	276499363	202	*	107	27	6.97	6.47	2	tubulin beta 8,tubulin beta-5 chain	AT1G20010.1,AT5G23860.2	TUB5,TUB8
GRMZM2G145974	GRMZM2G145974_T01	1	276603845	276605054	1210	Promoter (<=1kb)	-690	276605744	276605945	202	*	107	27	6.97	6.47	2	Adenine nucleotide alpha hydrolases-like superfamily protein	AT3G11930.1,AT3G11930.4
GRMZM5G815323	GRMZM5G815323_T01	1	276766707	276769810	3104	Promoter (<=1kb)	-210	276770020	276770221	202	*	136	139	38.44	36.79	2		AT4G17240.1
GRMZM2G058144	GRMZM2G058144_T01	1	277054626	277055625	1000	Promoter (<=1kb)	-968	277053457	277053658	202	*	114	56.2	15.69	14.81	1
GRMZM5G826714	GRMZM5G826714_T01	1	277446649	277450112	3464	Promoter (<=1kb)	-66	277450178	277450379	202	*	108	31	7.18	6.68	2	COBRA-like extracellular glycosyl-phosphatidyl inositol-anchored protein family	AT5G60920.1	COB
GRMZM2G024051	GRMZM2G024051_T01	1	277651280	277658714	7435	Promoter (<=1kb)	0	277651231	277651432	202	*	122	85	23.95	22.77	1	Transducin/WD40 repeat-like superfamily protein	AT5G60940.1
GRMZM2G024231	GRMZM2G024231_T01	1	277659611	277669483	9873	Promoter (<=1kb)	-924	277658486	277658687	202	*	113	52.2	14.52	13.68	1	Protein kinase superfamily protein	AT1G69220.1,AT1G69220.2	SIK1
GRMZM2G123714	GRMZM2G123714_T01	1	277910574	277913398	2825	Promoter (<=1kb)	0	277913267	277913468	202	*	116	64	16.52	15.61	2	plasmodesmata callose-binding protein 3	AT1G18650.1	PDCB3
GRMZM2G123732	GRMZM2G123732_T01	1	277915990	277919545	3556	Promoter (<=1kb)	-214	277919759	277919960	202	*	127	103.9	28.16	26.84	2	Protein of unknown function, transmembrane-40	AT3G05010.1
GRMZM2G123732	GRMZM2G123732_T01	1	277915990	277919545	3556	Promoter (<=1kb)	-261	277919806	277920007	202	*	143	165.1	48.05	46.09	2	Protein of unknown function, transmembrane-40	AT3G05010.1
GRMZM2G328224	GRMZM2G328224_T01	1	278100068	278101776	1709	Promoter (<=1kb)	-346	278099521	278099722	202	*	108	32	8.4	7.83	1	UDP-Glycosyltransferase superfamily protein	AT3G02100.1
GRMZM2G328500	GRMZM2G328500_T02	1	278196098	278199219	3122	Promoter (<=1kb)	-152	278195745	278195946	202	*	111	43	11.59	10.87	1	UDP-glucose 6-dehydrogenase family protein	AT3G29360.1,AT3G29360.2
GRMZM2G328500	GRMZM2G328500_T01	1	278196990	278199532	2543	Promoter (<=1kb)	-270	278196519	278196720	202	*	121	80.8	22.77	21.63	1	UDP-glucose 6-dehydrogenase family protein	AT3G29360.1,AT3G29360.2
GRMZM2G328500	GRMZM2G328500_T01	1	278196990	278199532	2543	Promoter (<=1kb)	-191	278196598	278196799	202	*	127	105.4	30.18	28.79	1	UDP-glucose 6-dehydrogenase family protein	AT3G29360.1,AT3G29360.2
GRMZM2G328500	GRMZM2G328500_T01	1	278196990	278199532	2543	Promoter (<=1kb)	-106	278196683	278196884	202	*	116	64.7	18.04	17.07	1	UDP-glucose 6-dehydrogenase family protein	AT3G29360.1,AT3G29360.2
GRMZM2G146015	GRMZM2G146015_T01	1	278439805	278441026	1222	Promoter (<=1kb)	-173	278441199	278441400	202	*	107	28	6.36	5.91	2	early nodulin-like protein 20	AT2G27035.1	AtENODL20,ENODL20
GRMZM2G029536	GRMZM2G029536_T01	1	278582283	278593012	10730	Promoter (<=1kb)	-229	278581853	278582054	202	*	105	19.5	6.02	5.59	1	Transducin/WD40 repeat-like superfamily protein	AT1G69400.1
GRMZM2G029536	GRMZM2G029536_T01	1	278582283	278593012	10730	Promoter (<=1kb)	-19	278582063	278582264	202	*	108	32.1	8.69	8.11	1	Transducin/WD40 repeat-like superfamily protein	AT1G69400.1
GRMZM2G029536	GRMZM2G029536_T01	1	278582283	278593012	10730	Promoter (<=1kb)	0	278582184	278582385	202	*	106	23.9	6.11	5.67	1	Transducin/WD40 repeat-like superfamily protein	AT1G69400.1
GRMZM2G014955	GRMZM2G014955_T01	1	278732100	278734562	2463	Promoter (<=1kb)	-957	278730942	278731143	202	*	106	24	6.11	5.66	1	O-fucosyltransferase family protein	AT3G05320.1
GRMZM2G118809	GRMZM2G118809_T01	1	278904521	278906411	1891	Promoter (<=1kb)	-448	278903872	278904073	202	*	105	21.8	5.54	5.14	1	cytochrome P450, family 81, subfamily D, polypeptide 3	AT4G37340.1	CYP81D3
GRMZM2G351582	GRMZM2G351582_T01	1	279179137	279185618	6482	Promoter (<=1kb)	-292	279185910	279186111	202	*	147	182	52.82	50.73	2	ZPR1 zinc-finger domain protein	AT5G37340.1
GRMZM2G091578	GRMZM2G091578_T01	1	279251759	279254567	2809	Promoter (<=1kb)	-108	279254675	279254876	202	*	118	72	18.83	17.83	2	Subtilase family protein	AT5G67360.1	ARA12
GRMZM2G091578	GRMZM2G091578_T01	1	279251759	279254567	2809	Promoter (<=1kb)	-658	279255225	279255426	202	*	151	198	55.9	53.71	2	Subtilase family protein	AT5G67360.1	ARA12
GRMZM2G047656	GRMZM2G047656_T01	1	279625484	279627333	1850	Promoter (<=1kb)	-159	279625124	279625325	202	*	108	32	7.46	6.94	1	root hair specific 19	AT5G67400.1	RHS19
GRMZM2G047456	GRMZM2G047456_T02	1	279632095	279634765	2671	Promoter (<=1kb)	-886	279631008	279631209	202	*	122	85	22.61	21.47	1	Peroxidase superfamily protein	AT3G49960.1,AT4G37530.1
GRMZM2G047456	GRMZM2G047456_T02	1	279632095	279634765	2671	Promoter (<=1kb)	-185	279631709	279631910	202	*	123	90	24.06	22.88	1	Peroxidase superfamily protein	AT3G49960.1,AT4G37530.1
GRMZM2G105025	GRMZM2G105025_T01	1	279688906	279693201	4296	Promoter (<=1kb)	-288	279688417	279688618	202	*	129	112.7	30.79	29.39	1	Family of unknown function (DUF566)	AT1G49890.1
GRMZM2G154799	GRMZM2G154799_T01	1	279742698	279744047	1350	Promoter (<=1kb)	-37	279742460	279742661	202	*	115	58	15.98	15.08	1	Protein kinase superfamily protein,casein kinase alpha 1	AT2G23070.1,AT5G67380.2	ATCKA1,CKA1,.
GRMZM2G307252	GRMZM2G307252_T01	1	279748502	279753240	4739	Promoter (<=1kb)	0	279753195	279753396	202	*	120	78.3	22.17	21.06	2	SecY protein transport family protein	AT1G29310.1,AT2G34250.1
GRMZM2G400714	GRMZM2G400714_T01	1	279979292	279981056	1765	Promoter (<=1kb)	-245	279981301	279981502	202	*	108	31	7.18	6.68	2	salt tolerance zinc finger	AT1G27730.1	STZ,ZAT10
GRMZM2G124540	GRMZM2G124540_T01	1	280284828	280286869	2042	Promoter (<=1kb)	-269	280284358	280284559	202	*	120	80	20.01	18.96	1	Homeodomain-like superfamily protein	AT4G37180.1		glk44	G2-like-transcription factor 44	GrassiusTF
GRMZM2G009944	GRMZM2G009944_T01	1	280645578	280646317	740	Promoter (<=1kb)	-716	280647033	280647234	202	*	106	26	6.68	6.21	2
GRMZM2G031870	GRMZM2G031870_T01	1	280817033	280817814	782	Promoter (<=1kb)	-778	280816054	280816255	202	*	106	25	6.4	5.93	1	Homeodomain-like superfamily protein	AT5G42630.1	ATS,KAN4
GRMZM2G376661	GRMZM2G376661_T01	1	280918468	280920450	1983	Promoter (<=1kb)	-659	280921109	280921310	202	*	117	69	17.97	17	2	allene oxide synthase	AT5G42650.1	AOS,CYP74A,DDE2	aos3	allene oxide synthesis3	Christensen et al 2015
GRMZM2G039978	GRMZM2G039978_T01	1	281045696	281048411	2716	Promoter (<=1kb)	-130	281045365	281045566	202	*	109	35	7.48	6.96	1	Uncharacterised protein family (UPF0497)	AT3G50810.1
GRMZM2G407626	GRMZM2G407626_T01	1	281235735	281237080	1346	Promoter (<=1kb)	-285	281237365	281237566	202	*	109	37	9.85	9.21	2	calmodulin-like 41	AT3G50770.1	CML41
GRMZM2G305850	GRMZM2G305850_T01	1	281595742	281597649	1908	Promoter (<=1kb)	-777	281598426	281598627	202	*	109	35	9.27	8.66	2
GRMZM2G165709	GRMZM2G165709_T01	1	282015392	282017627	2236	Promoter (<=1kb)	-415	282018042	282018243	202	*	110	39	9.41	8.79	2
GRMZM5G837018	GRMZM5G837018_T01	1	282529941	282539440	9500	Promoter (<=1kb)	-371	282529369	282529570	202	*	199	381	110.43	106.72	1	P-loop containing nucleoside triphosphate hydrolases superfamily protein	AT3G49650.1
GRMZM5G837018	GRMZM5G837018_T01	1	282529941	282539440	9500	5' UTR	52	282529993	282530194	202	*	115	61	15.66	14.78	1	P-loop containing nucleoside triphosphate hydrolases superfamily protein	AT3G49650.1
GRMZM2G122139	GRMZM2G122139_T01	1	282735519	282752902	17384	Promoter (<=1kb)	0	282752856	282753057	202	*	129	113	29.5	28.14	2	HAD-superfamily hydrolase, subfamily IG, 5\'-nucleotidase	AT1G75210.1
GRMZM2G068179	GRMZM2G068179_T03	1	282812718	282813613	896	Promoter (<=1kb)	0	282813611	282813812	202	*	109	36.8	8.85	8.26	2	Leucine carboxyl methyltransferase	AT5G42760.1,AT5G42760.2
GRMZM2G065083	GRMZM2G065083_T01	1	283156653	283159112	2460	Promoter (<=1kb)	0	283156600	283156801	202	*	110	41	11.01	10.31	1	Sugar isomerase (SIS) family protein	AT5G42740.1		phi1	phosphohexose isomerase1	from: U17225
GRMZM2G472827	GRMZM2G472827_T01	1	283258252	283262785	4534	Promoter (<=1kb)	-574	283257477	283257678	202	*	105	22.3	5.48	5.09	1	GYF domain-containing protein	AT5G42950.1
GRMZM2G163251	GRMZM2G163251_T01	1	283321395	283323293	1899	Promoter (<=1kb)	-783	283320411	283320612	202	*	107	29	7.54	7.02	1	NAC domain containing protein 42	AT2G43000.1	anac042,NAC042	nactf7	NAC-transcription factor 7	GrassiusTF
GRMZM2G463730	GRMZM2G463730_T01	1	283389452	283396343	6892	Promoter (<=1kb)	-921	283397264	283397465	202	*	131	122	34.93	33.39	2	FAR1-related sequence 5	AT4G38180.1	FRS5	farl2	FAR1-like-transcription factor 2	GrassiusTF
GRMZM2G017290	GRMZM2G017290_T01	1	283501470	283502945	1476	Promoter (<=1kb)	-62	283503007	283503208	202	*	108	34	8.98	8.38	2	photosystem I subunit F	AT1G31330.1	PSAF
GRMZM2G038494	GRMZM2G038494_T04	1	284075744	284076418	675	5' UTR	27	284076190	284076391	202	*	106	26.2	6.97	6.48	2	GTP-binding protein-related	AT1G56050.1
GRMZM2G058872	GRMZM2G058872_T01	1	285215129	285218255	3127	Promoter (<=1kb)	-653	285218908	285219109	202	*	128	109	31.07	29.65	2	Glycolipid transfer protein (GLTP) family protein	AT2G34690.1	ACD11
GRMZM2G040145	GRMZM2G040145_T01	1	285280345	285290011	9667	Promoter (<=1kb)	0	285289968	285290169	202	*	154	210	61.19	58.84	2	IAP-like protein 1	AT1G17210.1	ATILP1,ILP1
GRMZM2G433557	GRMZM2G433557_T01	1	285881073	285887118	6046	Promoter (<=1kb)	-102	285887220	285887421	202	*	108	33.4	8.98	8.39	2	IQ-domain 5	AT3G22190.1,AT3G22190.2	IQD5
GRMZM2G433557	GRMZM2G433557_T01	1	285881073	285887118	6046	Promoter (<=1kb)	-493	285887611	285887812	202	*	148	185.3	52.34	50.26	2	IQ-domain 5	AT3G22190.1,AT3G22190.2	IQD5
GRMZM2G433557	GRMZM2G433557_T01	1	285881073	285887118	6046	Promoter (<=1kb)	-897	285888015	285888216	202	*	111	42.3	11.59	10.88	2	IQ-domain 5	AT3G22190.1,AT3G22190.2	IQD5
GRMZM2G028926	GRMZM2G028926_T01	1	286045267	286049339	4073	Promoter (<=1kb)	-363	286044703	286044904	202	*	105	23	5.83	5.4	1	calcium dependent protein kinase 1	AT5G04870.1	ATCPK1,CPK1
GRMZM2G174136	GRMZM2G174136_T01	1	286242620	286246088	3469	Promoter (<=1kb)	-714	286246802	286247003	202	*	132	125	35.83	34.25	2	Protein of unknown function, DUF593,.	AT5G06560.1
GRMZM2G174210	GRMZM2G174210_T01	1	286252973	286253722	750	Promoter (<=1kb)	-150	286253872	286254073	202	*	109	37.1	9.13	8.53	2	VQ motif-containing protein	AT1G68450.1
GRMZM2G010353	GRMZM2G010353_T01	1	286390345	286398537	8193	Promoter (<=1kb)	-151	286389993	286390194	202	*	107	30	6.91	6.43	1	Peptidase M28 family protein	AT3G54720.1	AMP1,COP2,HPT,MFO1,PT	vp8	viviparous8	Classical Gene
GRMZM2G110295	GRMZM2G110295_T01	1	286470199	286472456	2258	5' UTR	9	286472246	286472447	202	*	107	30	6.91	6.43	2	GATA transcription factor 2	AT2G45050.1	GATA2	gata23	C2C2-GATA-transcription factor 23	GrassiusTF
GRMZM2G060924	GRMZM2G060924_T01	1	286735729	286737999	2271	Promoter (<=1kb)	0	286735697	286735898	202	*	106	26.7	6.97	6.48	1	ATPase family associated with various cellular activities (AAA)	AT5G27740.1	EMB161,EMB251,EMB2775,RFC3
GRMZM2G060765	GRMZM2G060765_T01	1	286737004	286741315	4312	Promoter (<=1kb)	0	286741249	286741450	202	*	123	89	23.77	22.6	2	BTB-POZ and MATH domain 4	AT3G03740.1	ATBPM4,BPM4
GRMZM2G060765	GRMZM2G060765_T05	1	286737415	286739754	2340	Promoter (<=1kb)	-323	286740077	286740278	202	*	120	77	21.58	20.48	2	BTB-POZ and MATH domain 4	AT3G03740.1	ATBPM4,BPM4
GRMZM2G120657	GRMZM2G120657_T01	1	286920861	286924957	4097	5' UTR	85	286924671	286924872	202	*	122	86	21.72	20.62	2	Leucine-rich repeat protein kinase family protein	AT3G03770.1,AT3G03770.2
GRMZM2G120596	GRMZM2G120596_T01	1	286928924	286935504	6581	Promoter (<=1kb)	-498	286928225	286928426	202	*	113	50	12.51	11.75	1	Synaptobrevin family protein	AT1G11890.1	ATSEC22,SEC22
GRMZM2G120596	GRMZM2G120596_T01	1	286928924	286935504	6581	Promoter (<=1kb)	0	286928893	286929094	202	*	108	34	8.01	7.47	1	Synaptobrevin family protein	AT1G11890.1	ATSEC22,SEC22
GRMZM5G815531	GRMZM5G815531_T01	1	287023714	287024163	450	Promoter (<=1kb)	-652	287022861	287023062	202	*	107	27	6.09	5.66	1
GRMZM2G006047	GRMZM2G006047_T01	1	287181576	287182811	1236	Promoter (<=1kb)	-146	287182957	287183158	202	*	106	26	6.68	6.2	2	Bifunctional inhibitor/lipid-transfer protein/seed storage 2S albumin superfamily protein	AT3G22600.1
GRMZM2G065640	GRMZM2G065640_T01	1	287258983	287259911	929	Promoter (<=1kb)	-135	287258647	287258848	202	*	107	28	6.36	5.91	1	Bifunctional inhibitor/lipid-transfer protein/seed storage 2S albumin superfamily protein	AT2G48130.1,AT3G22600.1
GRMZM2G178415	GRMZM2G178415_T05	1	287360596	287364968	4373	Promoter (<=1kb)	-547	287365515	287365716	202	*	118	72	20.11	19.06	2	glutamate dehydrogenase 1	AT5G18170.1	GDH1	gdh1	glutamic dehydrogenase1	Classical Gene
GRMZM2G073429	GRMZM2G073429_T02	1	287545069	287550149	5081	Promoter (<=1kb)	-878	287543990	287544191	202	*	112	48.2	13.34	12.56	1	Major facilitator superfamily protein	AT2G32040.1
GRMZM2G073429	GRMZM2G073429_T02	1	287545069	287550149	5081	Promoter (<=1kb)	-734	287544134	287544335	202	*	121	83.8	23.65	22.49	1	Major facilitator superfamily protein	AT2G32040.1
GRMZM2G080034	GRMZM2G080034_T03	1	288052409	288054141	1733	Promoter (<=1kb)	-451	288051757	288051958	202	*	108	32.3	8.69	8.11	1	Protein of unknown function (DUF506)	AT2G38820.1,AT2G38820.2
GRMZM2G019361	GRMZM2G019361_T01	1	288142315	288149771	7457	Promoter (<=1kb)	-119	288141995	288142196	202	*	123	89	23.77	22.6	1	Guanylate-binding family protein	AT2G38840.1
GRMZM5G862413	GRMZM5G862413_T01	1	288523866	288524501	636	Promoter (<=1kb)	-201	288524702	288524903	202	*	108	31	7.18	6.68	2
GRMZM2G164020	GRMZM2G164020_T02	1	288803887	288805602	1716	Promoter (<=1kb)	0	288803732	288803933	202	*	109	37	8.85	8.26	1	winged-helix DNA-binding transcription factor family protein	AT2G30620.1,AT2G30620.2		hon110	histone one (H1)	from Cell Genomics Project (Oct 2013)
GRMZM2G163912	GRMZM2G163912_T01	1	288808469	288813563	5095	Promoter (<=1kb)	-262	288808006	288808207	202	*	150	193	54.42	52.28	1	TPX2 (targeting protein for Xklp2) protein family	AT1G54460.1,AT3G23090.1
GRMZM2G311961	GRMZM2G311961_T01	1	288926858	288931593	4736	Promoter (<=1kb)	-941	288925716	288925917	202	*	107	27.5	6.36	5.91	1	GTP1/OBG family protein	AT5G18570.1	ATOBGC,CPSAR1,EMB269
GRMZM2G049912	GRMZM2G049912_T01	1	289306084	289309903	3820	Promoter (<=1kb)	0	289306040	289306241	202	*	116	62	14.91	14.05	1	Protein of unknown function (DUF569)	AT1G59710.1
GRMZM2G049790	GRMZM2G049790_T03	1	289345120	289345866	747	Promoter (<=1kb)	-546	289344373	289344574	202	*	117	68.3	19.22	18.21	1
GRMZM2G049790	GRMZM2G049790_T03	1	289345120	289345866	747	Promoter (<=1kb)	-78	289344841	289345042	202	*	110	40.7	9.97	9.33	1
GRMZM2G137321	GRMZM2G137321_T01	1	289403848	289405743	1896	Promoter (<=1kb)	-297	289403350	289403551	202	*	174	285.3	82.08	79.12	1	P-loop containing nucleoside triphosphate hydrolases superfamily protein	AT3G28580.1
GRMZM2G137338	GRMZM2G137338_T01	1	289407544	289415348	7805	Promoter (<=1kb)	0	289415297	289415498	202	*	114	55	13.94	13.12	2	DDT domain superfamily	AT1G18950.1
GRMZM2G062394	GRMZM2G062394_T02	1	290174531	290179159	4629	Promoter (<=1kb)	0	290174420	290174621	202	*	111	43.7	11.88	11.16	1	protein phosphatase 2A-4	AT3G58500.1	PP2A-4
GRMZM2G047299	GRMZM2G047299_T01	1	290198707	290201518	2812	Promoter (<=1kb)	-93	290201611	290201812	202	*	106	25	5.55	5.14	2	Uncharacterised protein family (UPF0041)	AT5G20090.1,AT5G20090.2
GRMZM2G047223	GRMZM2G047223_T01	1	290205041	290206547	1507	Promoter (<=1kb)	0	290206542	290206743	202	*	111	45	11.1	10.4	2	Ypt/Rab-GAP domain of gyp1p superfamily protein,plant adhesion molecule 1	AT3G02460.1,AT5G15930.1	PAM1
GRMZM2G022662	GRMZM2G022662_T01	1	290210590	290232390	21801	Promoter (<=1kb)	0	290232362	290232563	202	*	125	97	27.51	26.21	2	elongation factor P (EF-P) family protein	AT4G26310.1
GRMZM2G022662	GRMZM2G022662_T01	1	290210590	290232390	21801	Promoter (<=1kb)	-915	290233305	290233506	202	*	106	24	6.11	5.66	2	elongation factor P (EF-P) family protein	AT4G26310.1
GRMZM2G009901	GRMZM2G009901_T01	1	290272790	290275287	2498	Promoter (<=1kb)	-923	290271666	290271867	202	*	111	44	11.88	11.15	1	Plant protein of unknown function (DUF868)	AT5G28150.1
GRMZM2G012224	GRMZM2G012224_T02	1	290594631	290595436	806	Promoter (<=1kb)	-366	290594064	290594265	202	*	119	73.6	18.3	17.32	1	Protein of unknown function, DUF642,.	AT3G08030.1
GRMZM2G012224	GRMZM2G012224_T02	1	290594631	290595436	806	Promoter (<=1kb)	0	290594542	290594743	202	*	107	27.4	6.36	5.91	1	Protein of unknown function, DUF642,.	AT3G08030.1
GRMZM2G303342	GRMZM2G303342_T01	1	291856504	291857181	678	Promoter (<=1kb)	-252	291856051	291856252	202	*	112	47.8	14.45	13.62	1
GRMZM5G831951	GRMZM5G831951_T01	1	291973322	291974630	1309	Promoter (<=1kb)	-756	291972365	291972566	202	*	145	176	49.38	47.39	1	associated protein 19	AT2G17380.1	AP19
GRMZM2G347056	GRMZM2G347056_T01	1	292165519	292171793	6275	Promoter (<=1kb)	-806	292172599	292172800	202	*	106	26	6.68	6.2	2	methylenetetrahydrofolate reductase 2	AT2G44160.1	MTHFR2	bm2	brown midrib2	Tang et al 2013
GRMZM2G072584	GRMZM2G072584_T01	1	292298809	292302768	3960	5' UTR	85	292302482	292302683	202	*	106	24	6.11	5.66	2	Protein kinase superfamily protein	AT5G01850.1
GRMZM2G151997	GRMZM2G151997_T01	1	292412574	292414215	1642	Promoter (<=1kb)	-45	292414260	292414461	202	*	111	45	12.18	11.43	2	Protein of unknown function (DUF567)	AT5G01750.2
GRMZM2G073155	GRMZM2G073155_T01	1	292873373	292873972	600	Promoter (<=1kb)	0	292873182	292873383	202	*	108	32	8.4	7.84	1				umc1744
AC225147.4_FG003	AC225147.4_FGT003	1	292952249	292956375	4127	Promoter (<=1kb)	-567	292956942	292957143	202	*	116	62.9	17.45	16.5	2	alfin-like 1	AT5G05610.2	AL1	alf15	Alfin-like-transcription factor 15	GrassiusTF
GRMZM2G155580	GRMZM2G155580_T03	1	293065806	293072046	6241	Promoter (<=1kb)	0	293065607	293065808	202	*	115	60	16.57	15.65	1	peptidase M1 family protein	AT5G13520.1
GRMZM2G155329	GRMZM2G155329_T01	1	293118119	293119647	1529	Promoter (<=1kb)	-313	293119960	293120161	202	*	108	31	8.11	7.56	2	Chalcone-flavanone isomerase family protein	AT3G55120.1	A11,CFI,TT5	chi1	chalcone flavanone isomerase1	Classical Gene
GRMZM2G061900	GRMZM2G061900_T01	1	293212122	293215703	3582	Promoter (<=1kb)	-595	293211326	293211527	202	*	105	23	5.83	5.4	1	RAB GTPase homolog 8A	AT3G46060.2,AT3G46060.3	ARA-3,ARA3,ATRAB8A,ATRABE1C,RAB8A
GRMZM2G368909	GRMZM2G368909_T01	1	293715271	293717691	2421	Promoter (<=1kb)	-673	293714397	293714598	202	*	113	53	14.52	13.67	1	SCARECROW-like 14	AT1G07530.1	ATGRAS2,GRAS2,SCL14	gras40	GRAS-transcription factor 40	GrassiusTF
GRMZM2G473906	GRMZM2G473906_T03	1	294174320	294178904	4585	Promoter (<=1kb)	0	294178757	294178958	202	*	110	42	10.25	9.59	2	RAB GTPase homolog A2B	AT1G07410.1	ATRAB-A2B,ATRABA2B,RAB-A2B,RABA2b,.
GRMZM2G473906	GRMZM2G473906_T03	1	294174320	294178904	4585	Promoter (<=1kb)	-920	294179824	294180025	202	*	116	62	15.95	15.06	2	RAB GTPase homolog A2B	AT1G07410.1	ATRAB-A2B,ATRABA2B,RAB-A2B,RABA2b,.
GRMZM2G045921	GRMZM2G045921_T01	1	294214749	294215680	932	Promoter (<=1kb)	-634	294213914	294214115	202	*	106	26	6.68	6.2	1	ribosomal protein L30 family protein	AT5G55140.1
GRMZM6G073656	GRMZM6G073656_T01	1	294220545	294221614	1070	Promoter (<=1kb)	-151	294221765	294221966	202	*	108	34	8.01	7.47	2	Nucleotide-diphospho-sugar transferases superfamily protein	AT1G20575.1
GRMZM2G479744	GRMZM2G479744_T01	1	294782663	294790423	7761	Promoter (<=1kb)	-720	294781742	294781943	202	*	109	37.2	10.14	9.49	1	defective in exine formation protein (DEX1)	AT3G09090.1	DEX1
AC206201.3_FG004	AC206201.3_FGT004	1	295078251	295079639	1389	Promoter (<=1kb)	-170	295079809	295080010	202	*	105	22.7	5.83	5.4	2	anthranilate synthase alpha subunit 1	AT5G05730.1	AMT1,ASA1,JDL1,TRP5,WEI2
GRMZM2G138382	GRMZM2G138382_T01	1	295080146	295084217	4072	Promoter (<=1kb)	-114	295084331	295084532	202	*	161	236	67.19	64.67	2	anthranilate synthase 2	AT2G29690.1	ASA2,ATHANSYNAB
GRMZM2G142097	GRMZM2G142097_T01	1	295347648	295351317	3670	Promoter (<=1kb)	0	295351315	295351516	202	*	112	49.4	13.64	12.84	2	Ribosomal L18p/L5e family protein	AT1G48350.1
GRMZM2G142097	GRMZM2G142097_T01	1	295347648	295351317	3670	Promoter (<=1kb)	-391	295351708	295351909	202	*	109	34.6	9.27	8.66	2	Ribosomal L18p/L5e family protein	AT1G48350.1
GRMZM5G840909	GRMZM5G840909_T01	1	295385156	295387876	2721	Promoter (<=1kb)	-893	295384062	295384263	202	*	119	76	21.29	20.2	1	Cytidine/deoxycytidylate deaminase family protein	AT5G28050.1
GRMZM5G840909	GRMZM5G840909_T03	1	295386822	295387574	753	5' UTR	70	295386892	295387093	202	*	120	80	22.47	21.34	1	Cytidine/deoxycytidylate deaminase family protein	AT5G28050.1
GRMZM5G882418	GRMZM5G882418_T03	1	295389167	295392750	3584	Promoter (<=1kb)	0	295392681	295392882	202	*	106	24.9	5.55	5.14	2	Pectin lyase-like superfamily protein	AT3G62110.1
GRMZM2G458549	GRMZM2G458549_T01	1	295530301	295537431	7131	Promoter (<=1kb)	-94	295537525	295537726	202	*	124	92.8	26.32	25.06	2	Mevalonate/galactokinase family protein	AT3G06580.1	GAL1,GALK
GRMZM2G458549	GRMZM2G458549_T01	1	295530301	295537431	7131	Promoter (<=1kb)	-187	295537618	295537819	202	*	113	52.2	14.52	13.68	2	Mevalonate/galactokinase family protein	AT3G06580.1	GAL1,GALK
GRMZM2G119755	GRMZM2G119755_T01	1	295710508	295711472	965	Promoter (<=1kb)	-219	295711691	295711892	202	*	108	33	8.69	8.11	2	PLANT CADMIUM RESISTANCE 2	AT1G14870.1	PCR2
GRMZM2G369432	GRMZM2G369432_T01	1	295803707	295804892	1186	Promoter (<=1kb)	0	295804732	295804933	202	*	143	165	43.35	41.53	2	Plant invertase/pectin methylesterase inhibitor superfamily protein	AT5G62350.1
GRMZM2G058075	GRMZM2G058075_T01	1	295961611	295962387	777	Promoter (<=1kb)	-469	295960941	295961142	202	*	113	50	11.56	10.85	1	Protein of unknown function (DUF3511)	AT2G47480.1
GRMZM2G058089	GRMZM2G058089_T01	1	295967135	295971702	4568	Promoter (<=1kb)	-113	295966821	295967022	202	*	119	74	20.7	19.63	1		AT3G58650.1,AT5G26910.1
GRMZM2G053916	GRMZM2G053916_T08	1	296076821	296077884	1064	Promoter (<=1kb)	-845	296075775	296075976	202	*	113	52	14.22	13.39	1	electron transfer flavoprotein alpha	AT1G50940.1	ETFALPHA
GRMZM2G053299	GRMZM2G053299_T01	1	296102632	296106489	3858	Promoter (<=1kb)	0	296106355	296106556	202	*	126	103	27.86	26.55	2	actin 7	AT5G09810.1	ACT7
GRMZM2G168016	GRMZM2G168016_T01	1	296284548	296286396	1849	Promoter (<=1kb)	-280	296286676	296286877	202	*	112	47.1	13.05	12.28	2	cytochrome P450, family 722, subfamily A, polypeptide 1	AT1G19630.1	CYP722A1
GRMZM2G113250	GRMZM2G113250_T01	1	296340875	296345856	4982	Promoter (<=1kb)	-770	296346626	296346827	202	*	126	102.4	29.29	27.93	2	Ribosomal protein S5/Elongation factor G/III/V family protein	AT1G56070.1	LOS1
GRMZM2G167428	GRMZM2G167428_T01	1	296730703	296738790	8088	Promoter (<=1kb)	-503	296729999	296730200	202	*	115	61	16.86	15.93	1		AT5G08720.1
GRMZM2G170137	GRMZM2G170137_T03	1	296849440	296851092	1653	Promoter (<=1kb)	-71	296851163	296851364	202	*	114	53.8	14.81	13.96	2	Mitochondrial transcription termination factor family protein,RING/U-box protein with domain of unknown function (DUF 1232)	AT1G72175.1,AT4G09620.1		mterf6	mTERF-domain protein6	GrassiusTF
AC217358.3_FG005	AC217358.3_FGT005	1	296971341	296973619	2279	Promoter (<=1kb)	-267	296973886	296974087	202	*	112	48.4	12.23	11.48	2	prohibitin 2	AT1G03860.1	ATPHB2,PHB2	phb4	prohibitin4
GRMZM2G118005	GRMZM2G118005_T01	1	297126516	297128138	1623	Promoter (<=1kb)	0	297126372	297126573	202	*	106	25	5.55	5.14	1	Translation elongation factor EF1B/ribosomal protein S6 family protein	AT1G64510.1
GRMZM2G016290	GRMZM2G016290_T01	1	297830512	297832329	1818	Promoter (<=1kb)	-771	297833100	297833301	202	*	107	28	6.36	5.91	2	RmlC-like cupins superfamily protein	AT1G50590.1,AT2G43120.1
GRMZM2G301805	GRMZM2G301805_T01	1	297990142	297991328	1187	Promoter (<=1kb)	-279	297989662	297989863	202	*	107	28.2	7.54	7.02	1		AT5G43490.1
GRMZM2G301805	GRMZM2G301805_T01	1	297990142	297991328	1187	Promoter (<=1kb)	-190	297989751	297989952	202	*	113	51.8	14.22	13.4	1		AT5G43490.1
GRMZM2G301805	GRMZM2G301805_T03	1	297992997	297995492	2496	Promoter (<=1kb)	0	297992946	297993147	202	*	106	24	6.11	5.66	1		AT5G43490.1
AC207546.3_FG004	AC207546.3_FGT004	1	298045367	298052523	7157	Promoter (<=1kb)	0	298045178	298045379	202	*	109	38	10.14	9.48	1	ARM repeat superfamily protein	AT3G08947.1
GRMZM2G100920	GRMZM2G100920_T01	1	298054056	298057336	3281	Promoter (<=1kb)	0	298057327	298057528	202	*	113	50	13.64	12.83	2
GRMZM2G134054	GRMZM2G134054_T01	1	298152890	298155556	2667	Promoter (<=1kb)	-204	298155760	298155961	202	*	108	33	8.69	8.11	2	purple acid phosphatase 15	AT3G07130.1	ATPAP15,PAP15
GRMZM2G022269	GRMZM2G022269_T05	1	298487571	298488826	1256	Promoter (<=1kb)	-608	298489434	298489635	202	*	106	23.9	6.11	5.67	2	GTP binding Elongation factor Tu family protein	AT4G02930.1		tufm1	elongation factor TU mitochondrial1	from: Entrez Gene 100273405
GRMZM5G821637	GRMZM5G821637_T03	1	298766998	298768311	1314	Promoter (<=1kb)	-606	298766191	298766392	202	*	110	42	11.3	10.59	1	Pentatricopeptide repeat (PPR) superfamily protein,ankyrin repeat-containing protein 2	AT2G35030.1,AT4G35450.2,AT4G35450.3,AT4G35450.5	AFT,AKR2,AKR2A,.
GRMZM2G084176	GRMZM2G084176_T01	1	298902223	298904071	1849	Promoter (<=1kb)	-827	298904898	298905099	202	*	109	38.1	10.43	9.77	2	Tetratricopeptide repeat (TPR)-like superfamily protein	AT1G03510.1
GRMZM2G110851	GRMZM2G110851_T01	1	299174521	299176527	2007	Promoter (<=1kb)	-201	299176728	299176929	202	*	111	43	11.88	11.16	2	Pentatricopeptide repeat (PPR) superfamily protein	AT4G20090.1	EMB1025
GRMZM2G479249	GRMZM2G479249_T01	1	299202542	299203521	980	Promoter (<=1kb)	-618	299201723	299201924	202	*	140	153.8	42.87	41.07	1	AIG2-like (avirulence induced gene) family protein	AT3G02910.1
GRMZM2G479249	GRMZM2G479249_T01	1	299202542	299203521	980	Promoter (<=1kb)	-294	299202047	299202248	202	*	113	50.8	13.93	13.12	1	AIG2-like (avirulence induced gene) family protein	AT3G02910.1
GRMZM2G479249	GRMZM2G479249_T01	1	299202542	299203521	980	Promoter (<=1kb)	0	299202353	299202554	202	*	112	47.4	13.05	12.27	1	AIG2-like (avirulence induced gene) family protein	AT3G02910.1
GRMZM2G167031	GRMZM2G167031_T01	1	299824128	299834549	10422	Promoter (<=1kb)	-834	299835383	299835584	202	*	111	45	12.18	11.43	2	exportin 1A	AT5G17020.1,AT5G17020.2	ATCRM1,ATXPO1,HIT2,XPO1,XPO1A
GRMZM2G363229	GRMZM2G363229_T01	1	299980380	299982485	2106	Promoter (<=1kb)	0	299982353	299982554	202	*	108	32	6.68	6.21	2	MATE efflux family protein	AT4G22790.1
GRMZM2G434219	GRMZM2G434219_T01	1	300053906	300058011	4106	Promoter (<=1kb)	0	300057882	300058083	202	*	108	31	7.18	6.68	2	winged-helix DNA-binding transcription factor family protein	AT4G35890.1
GRMZM2G006366	GRMZM2G006366_T01	1	300149665	300152406	2742	Promoter (<=1kb)	-277	300152683	300152884	202	*	112	49	13.34	12.55	2	Subtilisin-like serine endopeptidase family protein	AT2G04160.1	AIR3
GRMZM2G387394	GRMZM2G387394_T01	1	300173138	300174772	1635	Promoter (<=1kb)	0	300174581	300174782	202	*	122	86	22.9	21.75	2	HXXXD-type acyl-transferase family protein	AT5G39050.1
GRMZM2G387394	GRMZM2G387394_T01	1	300173138	300174772	1635	Promoter (<=1kb)	-341	300175113	300175314	202	*	118	71	18.54	17.55	2	HXXXD-type acyl-transferase family protein	AT5G39050.1
GRMZM2G131939	GRMZM2G131939_T01	1	300951400	300963846	12447	Promoter (<=1kb)	0	300963699	300963900	202	*	112	49.2	13.64	12.84	2	Ras-related small GTP-binding family protein	AT4G19640.1	ARA-7,ARA7,ATRAB-F2B,ATRAB5B,ATRABF2B,RAB-F2B,RABF2B	gbp1	GTP-binding protein homolog1
GRMZM2G172529	GRMZM2G172529_T01	2	8959	10483	1525	Promoter (<=1kb)	-874	11357	11558	202	*	107	28.3	6.64	6.17	2	Protein of unknown function (DUF579)	AT4G24910.1
GRMZM5G876379	GRMZM5G876379_T01	2	177590	179372	1783	Promoter (<=1kb)	-610	179982	180183	202	*	107	27	6.09	5.65	2
GRMZM2G119759	GRMZM2G119759_T06	2	899595	903030	3436	Promoter (<=1kb)	-500	903530	903731	202	*	112	47.5	13.05	12.27	2	Leucine-rich repeat protein kinase family protein	AT1G63430.1,AT1G63430.2
GRMZM2G064212	GRMZM2G064212_T01	2	1038735	1042272	3538	Promoter (<=1kb)	0	1038720	1038921	202	*	109	37	9.85	9.21	1	Peptidase family C54 protein	AT2G44140.1
GRMZM2G064202	GRMZM2G064202_T01	2	1042650	1044968	2319	Promoter (<=1kb)	-12	1042437	1042638	202	*	111	42.6	10.53	9.86	1	O-Glycosyl hydrolases family 17 protein	AT5G24318.1
GRMZM2G348959	GRMZM2G348959_T02	2	1287018	1287793	776	Promoter (<=1kb)	-404	1286413	1286614	202	*	109	34.7	8.29	7.73	1		AT4G21720.1
GRMZM2G018595	GRMZM2G018595_T01	2	1437710	1441525	3816	Promoter (<=1kb)	-107	1437402	1437603	202	*	121	84	22.32	21.19	1	Protein kinase superfamily protein	AT3G09010.1
GRMZM2G084938	GRMZM2G084938_T01	2	1457946	1462475	4530	Promoter (<=1kb)	-282	1462757	1462958	202	*	120	80.2	22.77	21.63	2	N-acetylglucosaminylphosphatidylinositol de-N-acetylase family protein	AT3G58130.1,AT3G58130.2
GRMZM2G084938	GRMZM2G084938_T01	2	1457946	1462475	4530	Promoter (<=1kb)	-424	1462899	1463100	202	*	126	99.8	30.1	28.72	2	N-acetylglucosaminylphosphatidylinositol de-N-acetylase family protein	AT3G58130.1,AT3G58130.2
GRMZM2G084327	GRMZM2G084327_T01	2	1545056	1546520	1465	Promoter (<=1kb)	-277	1546797	1546998	202	*	108	31	7.18	6.68	2	Protein of unknown function (DUF1218)	AT3G15480.1
GRMZM2G160683	GRMZM2G160683_T01	2	1565532	1566529	998	Promoter (<=1kb)	-157	1566686	1566887	202	*	115	59.9	16.57	15.65	2
GRMZM2G160683	GRMZM2G160683_T01	2	1565532	1566529	998	Promoter (<=1kb)	-283	1566812	1567013	202	*	107	27.7	7.25	6.75	2
GRMZM2G150098	GRMZM2G150098_T01	2	1626662	1630749	4088	Promoter (<=1kb)	-778	1625683	1625884	202	*	133	127.6	36.72	35.12	1	Pyruvate kinase family protein	AT5G08570.1
GRMZM2G150098	GRMZM2G150098_T01	2	1626662	1630749	4088	Promoter (<=1kb)	-673	1625788	1625989	202	*	110	40.4	11.01	10.32	1	Pyruvate kinase family protein	AT5G08570.1
GRMZM2G449094	GRMZM2G449094_T01	2	1632401	1633498	1098	Promoter (<=1kb)	-546	1631654	1631855	202	*	113	52	12.11	11.38	1	NDR1/HIN1-like 25	AT5G36970.1	NHL25
GRMZM2G137566	GRMZM2G137566_T01	2	1728084	1730141	2058	Promoter (<=1kb)	-561	1727322	1727523	202	*	109	36	8.57	7.99	1	Pentatricopeptide repeat (PPR) superfamily protein	AT1G12775.1
GRMZM2G040247	GRMZM2G040247_T01	2	2042773	2049494	6722	Promoter (<=1kb)	-290	2042282	2042483	202	*	122	88	24.84	23.63	1	vacuolar protein sorting 41	AT1G08190.1	ATVAM2,ATVPS41,VAM2,VPS41,ZIP2
GRMZM2G040627	GRMZM2G040627_T02	2	2080367	2081973	1607	Promoter (<=1kb)	-109	2080057	2080258	202	*	107	30.6	8.11	7.56	1	uracil dna glycosylase	AT3G18630.1	ATUNG,UNG,.	udg1	uracil-DNA glycosylase1
GRMZM2G145825	GRMZM2G145825_T01	2	2112319	2113748	1430	Promoter (<=1kb)	-603	2114351	2114552	202	*	133	127	36.42	34.83	2	Protein of unknown function (DUF2296)	AT4G31080.2
GRMZM2G452142	GRMZM2G452142_T01	2	2226789	2230600	3812	Promoter (<=1kb)	-373	2226215	2226416	202	*	110	40	9.69	9.06	1	phytosulfokin receptor 1	AT2G02220.1	ATPSKR1,PSKR1
GRMZM2G081445	GRMZM2G081445_T01	2	2481978	2484701	2724	Promoter (<=1kb)	-30	2481747	2481948	202	*	110	40.5	9.97	9.33	1	Homeodomain-like superfamily protein	AT2G35640.1
GRMZM2G104430	GRMZM2G104430_T01	2	2491938	2497677	5740	Promoter (<=1kb)	-664	2498341	2498542	202	*	121	84	22.32	21.19	2	UBX domain-containing protein	AT1G14570.1,AT1G14570.2
GRMZM2G010435	GRMZM2G010435_T01	2	2553629	2557261	3633	Promoter (<=1kb)	-397	2553031	2553232	202	*	122	87	23.19	22.03	1	Granulin repeat cysteine protease family protein	AT5G43060.1
GRMZM2G043992	GRMZM2G043992_T02	2	2824280	2825108	829	Promoter (<=1kb)	-229	2825337	2825538	202	*	110	39	10.43	9.76	2	P-loop containing nucleoside triphosphate hydrolases superfamily protein	AT5G37150.1
GRMZM2G175343	GRMZM2G175343_T01	2	3058503	3060484	1982	Promoter (<=1kb)	0	3060414	3060615	202	*	115	58.5	16.28	15.37	2	KAR-UP oxidoreductase 1	AT5G07480.1	KUOX1
GRMZM2G047018	GRMZM2G047018_T04	2	3399333	3400010	678	Promoter (<=1kb)	-584	3398548	3398749	202	*	105	23	5.83	5.4	1	PHF5-like protein	AT2G30000.1
GRMZM2G046968	GRMZM2G046968_T04	2	3404795	3406125	1331	Promoter (<=1kb)	-816	3403778	3403979	202	*	128	109	31.07	29.65	1	Zinc finger C-x8-C-x5-C-x3-H type family protein	AT1G19860.1
GRMZM2G062396	GRMZM2G062396_T01	2	3561475	3563418	1944	Promoter (<=1kb)	0	3561424	3561625	202	*	107	28	5.63	5.22	1	flavanone 3-hydroxylase	AT3G51240.1	F3\'H,F3H,TT6	fht1	flavanone 3-hydroxylase1	Classical Gene
GRMZM2G365188	GRMZM2G365188_T01	2	3569433	3571345	1913	Promoter (<=1kb)	-301	3568931	3569132	202	*	113	51	12.8	12.02	1
GRMZM2G062354	GRMZM2G062354_T03	2	3574664	3577520	2857	Promoter (<=1kb)	0	3574604	3574805	202	*	115	61	15.66	14.78	1	Ubiquitin-like superfamily protein	AT5G25270.1
GRMZM2G061745	GRMZM2G061745_T02	2	3610614	3614338	3725	Promoter (<=1kb)	0	3614307	3614508	202	*	106	26	6.68	6.2	2	Mov34/MPN/PAD-1 family protein,RP non-ATPase subunit 8A	AT3G11270.1,AT5G05780.1	AE3,ATHMOV34,RPN8A,MEE34
GRMZM2G150468	GRMZM2G150468_T01	2	3752575	3754781	2207	Promoter (<=1kb)	-284	3752090	3752291	202	*	105	23	5.83	5.4	1	nitrate transporter 1.7	AT1G69870.1	NRT1.7
GRMZM2G042933	GRMZM2G042933_T01	2	3940153	3942970	2818	Promoter (<=1kb)	0	3942954	3943155	202	*	124	95	26.91	25.63	2	amino acid permease 2,amino acid permease 5,amino acid permease 7,amino acid permease 8	AT1G10010.1,AT1G44100.1,AT5G09220.1,AT5G23810.1	AAP8,ATAAP8,AAP2,AAP5,AAP7
GRMZM2G056513	GRMZM2G056513_T01	2	3978727	3979860	1134	Promoter (<=1kb)	-477	3980337	3980538	202	*	109	35	9.27	8.66	2
GRMZM2G040095	GRMZM2G040095_T01	2	4192152	4193048	897	Promoter (<=1kb)	-782	4191169	4191370	202	*	115	60	16.57	15.65	1	PLAT/LH2 domain-containing lipoxygenase family protein	AT3G22400.1	LOX5	lox6	lipoxygenase6	from: DQ335764
GRMZM2G019404	GRMZM2G019404_T02	2	4305376	4312971	7596	Promoter (<=1kb)	-464	4313435	4313636	202	*	106	25.8	5.82	5.4	2	H(+)-ATPase 2	AT4G30190.1	AHA2,HA2,PMA2	mha2	plasma-membrane H+ATPase2	Classical Gene
GRMZM2G019404	GRMZM2G019404_T02	2	4305376	4312971	7596	Promoter (<=1kb)	-885	4313856	4314057	202	*	118	70.2	19.81	18.78	2	H(+)-ATPase 2	AT4G30190.1	AHA2,HA2,PMA2	mha2	plasma-membrane H+ATPase2	Classical Gene
GRMZM2G063328	GRMZM2G063328_T01	2	4355549	4372250	16702	Promoter (<=1kb)	-30	4372280	4372481	202	*	111	43	11.59	10.87	2		AT4G31430.2
GRMZM2G063328	GRMZM2G063328_T01	2	4355549	4372250	16702	Promoter (<=1kb)	-578	4372828	4373029	202	*	115	61	16.86	15.93	2		AT4G31430.2
GRMZM2G046733	GRMZM2G046733_T02	2	4442866	4443649	784	Promoter (<=1kb)	-639	4442026	4442227	202	*	132	125.1	36.12	34.54	1	Protein of unknown function, DUF538	AT1G09310.1,AT1G56580.1	SVB
GRMZM2G059740	GRMZM2G059740_T02	2	4517628	4519647	2020	Promoter (<=1kb)	-72	4519719	4519920	202	*	112	48	11.95	11.21	2	S-domain-2 5	AT4G32300.1	SD2-5
GRMZM2G086489	GRMZM2G086489_T02	2	4629897	4642683	12787	Promoter (<=1kb)	-660	4629036	4629237	202	*	109	37	9.85	9.21	1	P450 reductase 2	AT4G30210.2	AR2,ATR2
GRMZM2G386525	GRMZM2G386525_T01	2	4699297	4702698	3402	Promoter (<=1kb)	-716	4698380	4698581	202	*	107	29	7.54	7.02	1	Transmembrane proteins 14C	AT3G43520.1
GRMZM2G032977	GRMZM2G032977_T02	2	4852770	4854429	1660	5' UTR	39	4854189	4854390	202	*	118	71.5	20.11	19.06	2	endonuclease 2	AT1G68290.1	ENDO 2
GRMZM2G443889	GRMZM2G443889_T01	2	4997501	5003591	6091	Promoter (<=1kb)	-850	4996450	4996651	202	*	107	29.7	7.83	7.29	1	phloem protein 2-A11	AT1G63090.1	AtPP2-A11,PP2-A11
GRMZM2G081886	GRMZM2G081886_T02	2	5069598	5071626	2029	Promoter (<=1kb)	-233	5071859	5072060	202	*	106	26.7	6.97	6.48	2	D-3-phosphoglycerate dehydrogenase	AT4G34200.1	EDA9
GRMZM2G081886	GRMZM2G081886_T01	2	5069598	5072692	3095	Promoter (<=1kb)	-5	5072697	5072898	202	*	111	43	10.53	9.86	2	D-3-phosphoglycerate dehydrogenase	AT4G34200.1	EDA9
GRMZM2G160523	GRMZM2G160523_T01	2	5219596	5221366	1771	Promoter (<=1kb)	0	5219440	5219641	202	*	117	68	16.6	15.67	1	UDP-glucosyl transferase 89B1	AT1G73880.1	UGT89B1
GRMZM2G055752	GRMZM2G055752_T01	2	5429685	5430699	1015	Promoter (<=1kb)	-941	5428543	5428744	202	*	110	40	10.72	10.04	1
GRMZM2G474039	GRMZM2G474039_T01	2	5512098	5512739	642	Promoter (<=1kb)	-375	5511522	5511723	202	*	106	23.2	6.11	5.67	1
GRMZM2G474039	GRMZM2G474039_T01	2	5512098	5512739	642	Promoter (<=1kb)	-244	5511653	5511854	202	*	132	123.8	35.53	33.96	1
GRMZM2G066169	GRMZM2G066169_T01	2	5771443	5772664	1222	Promoter (<=1kb)	-114	5771128	5771329	202	*	109	36.3	8.85	8.26	1	zinc finger (ubiquitin-hydrolase) domain-containing protein	AT2G42160.1	BRIZ1
GRMZM2G023163	GRMZM2G023163_T01	2	5822431	5826344	3914	Promoter (<=1kb)	-731	5821499	5821700	202	*	107	30	6.91	6.43	1	Actin-like ATPase superfamily protein	AT1G80460.1	GLI1,NHO1
GRMZM5G882708	GRMZM5G882708_T01	2	5834727	5838794	4068	Promoter (<=1kb)	-993	5833533	5833734	202	*	122	87	23.19	22.03	1	EamA-like transporter family	AT4G32140.1
GRMZM5G882708	GRMZM5G882708_T01	2	5834727	5838794	4068	Promoter (<=1kb)	-336	5834190	5834391	202	*	158	224	63.62	61.2	1	EamA-like transporter family	AT4G32140.1
GRMZM2G071310	GRMZM2G071310_T01	2	5857184	5858371	1188	Promoter (<=1kb)	-984	5855999	5856200	202	*	140	155	43.17	41.36	1
GRMZM2G071310	GRMZM2G071310_T01	2	5857184	5858371	1188	Promoter (<=1kb)	-66	5856917	5857118	202	*	108	31	7.18	6.68	1
GRMZM2G071119	GRMZM2G071119_T03	2	5903228	5909987	6760	Promoter (<=1kb)	-113	5910100	5910301	202	*	112	49	13.34	12.55	2	Voltage-gated chloride channel family protein	AT5G33280.1
GRMZM2G372102	GRMZM2G372102_T01	2	5927618	5928373	756	Promoter (<=1kb)	-20	5927397	5927598	202	*	122	84.8	22.61	21.47	1	azelaic acid induced 1	AT4G12470.1	AZI1
GRMZM2G372074	GRMZM2G372074_T01	2	5929773	5931624	1852	Promoter (<=1kb)	-605	5928967	5929168	202	*	106	26.7	6.97	6.48	1	Bifunctional inhibitor/lipid-transfer protein/seed storage 2S albumin superfamily protein	AT3G22142.1
GRMZM2G361388	GRMZM2G361388_T01	2	6003815	6004727	913	Promoter (<=1kb)	-38	6004765	6004966	202	*	115	61.2	17.16	16.22	2	Sterile alpha motif (SAM) domain-containing protein	AT1G15760.1
GRMZM2G361388	GRMZM2G361388_T01	2	6003815	6004727	913	Promoter (<=1kb)	-116	6004843	6005044	202	*	107	30.1	8.11	7.57	2	Sterile alpha motif (SAM) domain-containing protein	AT1G15760.1
GRMZM5G824964	GRMZM5G824964_T02	2	6152057	6156146	4090	5' UTR	15	6155930	6156131	202	*	131	121	33.14	31.66	2	end binding protein 1C,microtubule end binding protein EB1A	AT3G47690.1,AT5G67270.1	ATEB1A,ATEB1H2,EB1A,"ATEB1C,ATEB1H1,EB1C"
GRMZM2G072820	GRMZM2G072820_T01	2	6191770	6192874	1105	Promoter (<=1kb)	-232	6191337	6191538	202	*	127	104	28.16	26.83	1	activation-tagged BRI1(brassinosteroid-insensitive 1)-suppressor 1	AT1G74500.1	ATBS1,BS1,TMO7
AC199343.3_FG013	AC199343.3_FGT013	2	6202603	6203877	1275	Promoter (<=1kb)	-421	6204298	6204499	202	*	124	94.1	26.91	25.64	2	Glutaredoxin family protein	AT3G28850.1
GRMZM2G352359	GRMZM2G352359_T01	2	6316002	6317978	1977	Promoter (<=1kb)	-789	6318767	6318968	202	*	107	28	7.25	6.74	2	Plant invertase/pectin methylesterase inhibitor superfamily	AT2G26450.1
GRMZM2G305007	GRMZM2G305007_T01	2	6475023	6484078	9056	Promoter (<=1kb)	0	6474959	6475160	202	*	114	56	15.4	14.52	1	Protein kinase superfamily protein	AT1G71810.1
GRMZM5G848138	GRMZM5G848138_T01	2	6561143	6561568	426	Promoter (<=1kb)	0	6561053	6561254	202	*	111	43	11.59	10.87	1	FGGY family of carbohydrate kinase	AT4G30310.1,AT4G30310.2
GRMZM5G899080	GRMZM5G899080_T01	2	6583856	6584704	849	Promoter (<=1kb)	-702	6582953	6583154	202	*	110	40	10.72	10.04	1				propep1	precursor elicitor peptide1	B73_v2 model provided by A Huffaker
GRMZM5G829840	GRMZM5G829840_T02	2	6642458	6645990	3533	Promoter (<=1kb)	-106	6646096	6646297	202	*	126	101	27.28	25.99	2
GRMZM5G829840	GRMZM5G829840_T02	2	6642458	6645990	3533	Promoter (<=1kb)	-634	6646624	6646825	202	*	110	39	10.43	9.76	2
GRMZM2G138782	GRMZM2G138782_T01	2	6821962	6854425	32464	Promoter (<=1kb)	0	6821957	6822158	202	*	106	26.7	6.09	5.66	1		AT4G39690.1
GRMZM2G159161	GRMZM2G159161_T01	2	6855096	6858224	3129	Promoter (<=1kb)	0	6858180	6858381	202	*	112	49	13.34	12.55	2	Phototropic-responsive NPH3 family protein	AT5G03250.1
GRMZM2G407146	GRMZM2G407146_T01	2	6918107	6918593	487	Promoter (<=1kb)	-830	6917076	6917277	202	*	122	88	23.48	22.32	1	Wound-responsive family protein	AT4G10270.1
GRMZM2G106413	GRMZM2G106413_T01	2	6980501	6981214	714	Promoter (<=1kb)	-557	6981771	6981972	202	*	107	30	7.18	6.69	2	Wound-responsive family protein	AT4G10270.1
GRMZM2G106393	GRMZM2G106393_T01	2	6982789	6983559	771	Promoter (<=1kb)	-37	6983596	6983797	202	*	109	36	9.56	8.93	2	Wound-responsive family protein	AT4G10265.1
GRMZM2G063519	GRMZM2G063519_T02	2	7043786	7044757	972	Promoter (<=1kb)	-18	7043567	7043768	202	*	110	40	10.72	10.04	1	galacturonosyltransferase 10	AT2G20810.1	GAUT10,LGT4
GRMZM2G115716	GRMZM2G115716_T01	2	7179422	7181918	2497	Promoter (<=1kb)	-543	7178678	7178879	202	*	131	119	34.04	32.52	1	S-locus lectin protein kinase family protein	AT1G11330.2
GRMZM2G175288	GRMZM2G175288_T01	2	7315383	7322891	7509	Promoter (<=1kb)	-810	7314372	7314573	202	*	107	27	6.36	5.91	1	S-locus lectin protein kinase family protein	AT1G61480.1
GRMZM2G039097	GRMZM2G039097_T01	2	7406890	7408413	1524	Promoter (<=1kb)	-184	7408597	7408798	202	*	113	53	13.37	12.57	2	F-box family protein with a domain of unknown function (DUF295)	AT2G17030.1
GRMZM2G114861	GRMZM2G114861_T01	2	7626633	7631527	4895	Promoter (<=1kb)	0	7631357	7631558	202	*	107	28	7.25	6.74	2	kinesin 5	AT4G05190.1	ATK5	krp6	kinesin-related protein6	from: AF272754
GRMZM2G121070	GRMZM2G121070_T01	2	7667919	7670828	2910	Promoter (<=1kb)	-773	7666945	7667146	202	*	117	67	17.39	16.44	1	organic cation/carnitine transporter4	AT3G20660.1	4-Oct,AtOCT4
GRMZM5G887396	GRMZM5G887396_T01	2	8284084	8284515	432	Promoter (<=1kb)	-113	8284628	8284829	202	*	117	66	18.34	17.35	2
GRMZM2G001334	GRMZM2G001334_T02	2	8295857	8302610	6754	Promoter (<=1kb)	0	8302559	8302760	202	*	108	34	8.98	8.38	2		AT3G15160.1
GRMZM2G073861	GRMZM2G073861_T02	2	8508750	8512119	3370	Promoter (<=1kb)	-636	8507913	8508114	202	*	126	102	28.99	27.64	1
GRMZM2G002559	GRMZM2G002559_T01	2	8812128	8816749	4622	Promoter (<=1kb)	-672	8811255	8811456	202	*	110	40	10.72	10.04	1		AT1G50660.1
GRMZM2G076539	GRMZM2G076539_T01	2	8913766	8917442	3677	Promoter (<=1kb)	-495	8917937	8918138	202	*	113	49.9	13.64	12.83	2	Signal recognition particle, SRP9/SRP14 subunit	AT2G43640.1,AT2G43640.2
GRMZM2G076239	GRMZM2G076239_T04	2	8918192	8921232	3041	Promoter (<=1kb)	-18	8921250	8921451	202	*	120	77.4	20.57	19.51	2	Aldolase-type TIM barrel family protein	AT4G18360.1
GRMZM5G853854	GRMZM5G853854_T01	2	8922814	8923971	1158	Promoter (<=1kb)	-214	8924185	8924386	202	*	107	28.6	6.64	6.17	2	Aldolase-type TIM barrel family protein	AT4G18360.1,AT4G18360.2
GRMZM5G853854	GRMZM5G853854_T01	2	8922814	8923971	1158	Promoter (<=1kb)	-408	8924379	8924580	202	*	107	27.4	7.25	6.75	2	Aldolase-type TIM barrel family protein	AT4G18360.1,AT4G18360.2
GRMZM2G148998	GRMZM2G148998_T02	2	8957137	8958644	1508	Promoter (<=1kb)	-323	8956613	8956814	202	*	106	26.3	6.97	6.48	1		AT4G28100.1
GRMZM2G300500	GRMZM2G300500_T01	2	9003404	9005619	2216	Promoter (<=1kb)	0	9003361	9003562	202	*	119	73.4	19.41	18.39	1	global transcription factor group E7	AT5G65630.1	GTE7
GRMZM2G000039	GRMZM2G000039_T01	2	9018122	9027319	9198	Promoter (<=1kb)	-205	9027524	9027725	202	*	144	169	45.85	43.96	2	SIT4 phosphatase-associated family protein	AT1G30470.1
GRMZM2G084046	GRMZM2G084046_T02	2	9088747	9089694	948	Promoter (<=1kb)	-552	9090246	9090447	202	*	139	151	43.87	42.04	2	Remorin family protein	AT1G30320.1,AT1G67590.1
GRMZM2G084046	GRMZM2G084046_T02	2	9088747	9089694	948	Promoter (<=1kb)	-643	9090337	9090538	202	*	116	64	17.75	16.78	2	Remorin family protein	AT1G30320.1,AT1G67590.1
GRMZM2G084325	GRMZM2G084325_T01	2	9131188	9132484	1297	Promoter (<=1kb)	-688	9130299	9130500	202	*	143	168.5	47.31	45.37	1	Bifunctional inhibitor/lipid-transfer protein/seed storage 2S albumin superfamily protein	AT5G56480.1
GRMZM2G084325	GRMZM2G084325_T01	2	9131188	9132484	1297	Promoter (<=1kb)	-396	9130591	9130792	202	*	122	85.5	22.9	21.75	1	Bifunctional inhibitor/lipid-transfer protein/seed storage 2S albumin superfamily protein	AT5G56480.1
GRMZM2G165060	GRMZM2G165060_T01	2	9359246	9363105	3860	5' UTR	44	9359290	9359491	202	*	106	25	5.55	5.14	1	Protein kinase superfamily protein	AT1G16670.1
GRMZM2G165007	GRMZM2G165007_T01	2	9364536	9367919	3384	Promoter (<=1kb)	0	9367806	9368007	202	*	126	103	29.29	27.93	2	Galactose oxidase/kelch repeat superfamily protein	AT5G60570.1
GRMZM2G156977	GRMZM2G156977_T01	2	9417298	9419858	2561	Promoter (<=1kb)	-254	9420112	9420313	202	*	160	232.4	66.3	63.81	2	NAC (No Apical Meristem) domain transcriptional regulator superfamily protein	AT3G12977.1		nactf22	NAC-transcription factor 22	GrassiusTF
GRMZM2G080041	GRMZM2G080041_T01	2	9444798	9449014	4217	Promoter (<=1kb)	-317	9444280	9444481	202	*	116	65	15.75	14.86	1	Leucine-rich receptor-like protein kinase family protein	AT5G46330.1	FLS2
GRMZM2G040858	GRMZM2G040858_T01	2	9503758	9506164	2407	Promoter (<=1kb)	-752	9502805	9503006	202	*	122	85.6	24.25	23.06	1
GRMZM2G040397	GRMZM2G040397_T03	2	9506497	9508078	1582	Promoter (<=1kb)	0	9507954	9508155	202	*	108	31	8.11	7.56	2	NAD(P)-binding Rossmann-fold superfamily protein	AT1G30620.1,AT1G30620.2	HSR8,MUR4,UXE1
GRMZM2G040397	GRMZM2G040397_T01	2	9506497	9510767	4271	Promoter (<=1kb)	-691	9511458	9511659	202	*	109	36	7.74	7.21	2	NAD(P)-binding Rossmann-fold superfamily protein	AT1G30620.1,AT1G30620.2	HSR8,MUR4,UXE1
GRMZM2G094255	GRMZM2G094255_T01	2	9552793	9557118	4326	Promoter (<=1kb)	-509	9557627	9557828	202	*	113	53	14.52	13.67	2	HISTIDINE BIOSYNTHESIS 5B	AT4G14910.1,AT4G14910.2	HISN5B
GRMZM2G089273	GRMZM2G089273_T01	2	9609980	9610282	303	Promoter (<=1kb)	-194	9610476	9610677	202	*	113	53	13.37	12.57	2	SAUR-like auxin-responsive protein family	AT4G00880.1
GRMZM2G337532	GRMZM2G337532_T01	2	9927983	9948446	20464	Promoter (<=1kb)	-842	9926940	9927141	202	*	110	40.4	11.01	10.32	1	Leucine-rich repeat transmembrane protein kinase	AT1G56140.1
GRMZM2G008060	GRMZM2G008060_T01	2	9964776	9966843	2068	Promoter (<=1kb)	-381	9964194	9964395	202	*	122	88	23.48	22.32	1	Tetratricopeptide repeat (TPR)-like superfamily protein	AT1G56090.1
GRMZM2G007914	GRMZM2G007914_T01	2	9969445	9972960	3516	Promoter (<=1kb)	-586	9968658	9968859	202	*	124	93	24.94	23.73	1		AT1G56080.1
GRMZM2G007791	GRMZM2G007791_T02	2	9973816	9975821	2006	Promoter (<=1kb)	0	9975733	9975934	202	*	111	43	11.59	10.87	2	Argonaute family protein	AT1G31280.1	AGO2
GRMZM2G007791	GRMZM2G007791_T01	2	9973816	9981340	7525	Promoter (<=1kb)	-214	9981554	9981755	202	*	114	55	13.94	13.12	2	Argonaute family protein	AT1G31280.1	AGO2
GRMZM2G007713	GRMZM2G007713_T01	2	9986172	9987281	1110	Promoter (<=1kb)	-27	9987308	9987509	202	*	109	38	10.14	9.48	2	Heavy metal transport/detoxification superfamily protein	AT3G06130.1
GRMZM5G875735	GRMZM5G875735_T01	2	10149495	10151129	1635	Promoter (<=1kb)	-30	10151159	10151360	202	*	110	39.5	10.72	10.04	2
GRMZM2G005155	GRMZM2G005155_T01	2	10372010	10374751	2742	Promoter (<=1kb)	-354	10375105	10375306	202	*	131	122.3	33.73	32.23	2	K-box region and MADS-box transcription factor family protein	AT5G23260.2	ABS,AGL32,TT16	mads9	MADS-transcription factor 9	GrassiusTF
GRMZM2G005155	GRMZM2G005155_T01	2	10372010	10374751	2742	Promoter (<=1kb)	-614	10375365	10375566	202	*	116	61.7	17.16	16.22	2	K-box region and MADS-box transcription factor family protein	AT5G23260.2	ABS,AGL32,TT16	mads9	MADS-transcription factor 9	GrassiusTF
GRMZM2G045331	GRMZM2G045331_T01	2	10486289	10491621	5333	Promoter (<=1kb)	0	10486110	10486311	202	*	112	49	11.28	10.58	1	Cell differentiation, Rcd1-like protein	AT3G20800.1
GRMZM2G093603	GRMZM2G093603_T01	2	10562532	10567539	5008	Promoter (<=1kb)	-63	10567602	10567803	202	*	164	248	72.56	69.88	2	Terpenoid cyclases/Protein prenyltransferases superfamily protein	AT1G79460.1	ATKS,ATKS1,GA2,KS,KS1	ks3	kaurene synthase3	from Nelissen et al 2012 Table S2
GRMZM2G049538	GRMZM2G049538_T02	2	10602719	10610701	7983	Promoter (<=1kb)	-386	10602132	10602333	202	*	110	40	10.72	10.04	1	Terpenoid cyclases/Protein prenyltransferases superfamily protein	AT1G79460.1	ATKS,ATKS1,GA2,KS,KS1	tps1	terpene synthase1	from AF529266
GRMZM2G098187	GRMZM2G098187_T01	2	10658571	10663517	4947	Promoter (<=1kb)	-111	10663628	10663829	202	*	116	65	18.04	17.06	2	Protein kinase superfamily protein	AT4G24480.1
GRMZM2G371375	GRMZM2G371375_T01	2	10725343	10726568	1226	5' UTR	76	10726291	10726492	202	*	108	33	7.74	7.2	2	Late embryogenesis abundant protein (LEA) family protein	AT5G44310.2
GRMZM2G477063	GRMZM2G477063_T01	2	11566502	11567817	1316	Promoter (<=1kb)	-679	11565622	11565823	202	*	106	26	6.68	6.2	1		AT4G29905.1
GRMZM2G140328	GRMZM2G140328_T04	2	11635595	11653665	18071	Promoter (<=1kb)	-602	11634792	11634993	202	*	106	26	6.68	6.2	1	autoinhibited Ca2+ -ATPase, isoform 8	AT5G57110.1,AT5G57110.2	ACA8,AT-ACA8
GRMZM2G072614	GRMZM2G072614_T01	2	11676053	11679542	3490	Promoter (<=1kb)	-787	11675065	11675266	202	*	106	23.2	6.11	5.67	1
GRMZM2G072518	GRMZM2G072518_T01	2	11688064	11690594	2531	Promoter (<=1kb)	-951	11686912	11687113	202	*	171	273.8	80.34	77.41	1	plant intracellular ras group-related LRR 8	AT4G26050.1	PIRL8
GRMZM2G072518	GRMZM2G072518_T01	2	11688064	11690594	2531	Promoter (<=1kb)	-679	11687184	11687385	202	*	107	27.2	6.36	5.91	1	plant intracellular ras group-related LRR 8	AT4G26050.1	PIRL8
GRMZM2G072518	GRMZM2G072518_T01	2	11688064	11690594	2531	Promoter (<=1kb)	0	11687882	11688083	202	*	107	27	6.09	5.66	1	plant intracellular ras group-related LRR 8	AT4G26050.1	PIRL8
GRMZM2G071832	GRMZM2G071832_T01	2	11769276	11771102	1827	Promoter (<=1kb)	-897	11768178	11768379	202	*	114	57	14.51	13.68	1	Plant protein of unknown function (DUF247)	AT3G44710.1
GRMZM2G090872	GRMZM2G090872_T01	2	11827231	11830397	3167	Promoter (<=1kb)	-504	11830901	11831102	202	*	108	32.1	7.74	7.21	2	GroES-like family protein	AT3G60210.1
GRMZM2G090872	GRMZM2G090872_T01	2	11827231	11830397	3167	Promoter (<=1kb)	-897	11831294	11831495	202	*	113	51.9	13.08	12.3	2	GroES-like family protein	AT3G60210.1
GRMZM2G392125	GRMZM2G392125_T02	2	11836452	11837986	1535	Promoter (<=1kb)	-724	11835527	11835728	202	*	106	24.4	5.55	5.14	1	Xyloglucan endotransglucosylase/hydrolase family protein,xyloglucan endotransglucosylase/hydrolase 24	AT4G30270.1,AT5G57560.1	MERI-5,MERI5B,SEN4,XTH24,"TCH4,XTH22"
GRMZM2G392125	GRMZM2G392125_T02	2	11836452	11837986	1535	Promoter (<=1kb)	-484	11835767	11835968	202	*	124	94.6	26.91	25.64	1	Xyloglucan endotransglucosylase/hydrolase family protein,xyloglucan endotransglucosylase/hydrolase 24	AT4G30270.1,AT5G57560.1	MERI-5,MERI5B,SEN4,XTH24,"TCH4,XTH22"
GRMZM5G851032	GRMZM5G851032_T01	2	11954716	11958735	4020	Promoter (<=1kb)	-674	11953841	11954042	202	*	112	48	11.95	11.21	1		AT5G43150.1
GRMZM2G702932	GRMZM2G702932_T01	2	11995412	11995684	273	Promoter (<=1kb)	-986	11996670	11996871	202	*	111	44	11.88	11.15	2
GRMZM2G156348	GRMZM2G156348_T01	2	12103921	12107093	3173	Promoter (<=1kb)	0	12103837	12104038	202	*	109	37	9.85	9.21	1	Homeodomain-like superfamily protein	AT2G38250.1		thx23	Trihelix-transcription factor 23	GrassiusTF
GRMZM2G477019	GRMZM2G477019_T01	2	12120304	12123389	3086	Promoter (<=1kb)	0	12123279	12123480	202	*	124	93.1	26.62	25.35	2	kokopelli	AT5G63720.1	KPL
GRMZM2G074743	GRMZM2G074743_T01	2	12274611	12276371	1761	Promoter (<=1kb)	-922	12273488	12273689	202	*	116	63.8	16.52	15.61	1	alternative oxidase 1A	AT3G22370.1	AOX1A,ATAOX1A	aox3	alternative oxidase3	aligns to sequence accession AY059648
GRMZM2G074743	GRMZM2G074743_T01	2	12274611	12276371	1761	Promoter (<=1kb)	-807	12273603	12273804	202	*	143	165.2	48.05	46.09	1	alternative oxidase 1A	AT3G22370.1	AOX1A,ATAOX1A	aox3	alternative oxidase3	aligns to sequence accession AY059648
GRMZM2G074743	GRMZM2G074743_T01	2	12274611	12276371	1761	Promoter (<=1kb)	-419	12273991	12274192	202	*	120	80	22.47	21.34	1	alternative oxidase 1A	AT3G22370.1	AOX1A,ATAOX1A	aox3	alternative oxidase3	aligns to sequence accession AY059648
GRMZM2G125669	GRMZM2G125669_T01	2	12345073	12348033	2961	Promoter (<=1kb)	-257	12344615	12344816	202	*	115	60.1	15.66	14.78	1	alternative oxidase 1A	AT3G22370.1	AOX1A,ATAOX1A	aox2	alternative oxidase2	aligns to sequence accession AY059647
GRMZM2G125704	GRMZM2G125704_T02	2	12355125	12357846	2722	Promoter (<=1kb)	-998	12358844	12359045	202	*	110	40	9.69	9.06	2	Homeodomain-like superfamily protein	AT5G45580.1		glk36	G2-like-transcription factor 36	GrassiusTF
GRMZM2G162266	GRMZM2G162266_T01	2	12909478	12915270	5793	Promoter (<=1kb)	-251	12909026	12909227	202	*	106	24	6.11	5.66	1	Protein of unknown function (DUF59)	AT1G68310.2
GRMZM2G038722	GRMZM2G038722_T01	2	13306159	13307935	1777	Promoter (<=1kb)	-698	13305260	13305461	202	*	125	97	27.51	26.21	1	myb domain protein 63	AT1G79180.1	ATMYB63,MYB63	myb13	MYB-transcription factor 13	GrassiusTF
GRMZM2G038714	GRMZM2G038714_T01	2	13309717	13310699	983	Promoter (<=1kb)	0	13309607	13309808	202	*	108	34.3	9.27	8.66	1
GRMZM2G014534	GRMZM2G014534_T01	2	13349180	13350397	1218	Promoter (<=1kb)	-201	13348778	13348979	202	*	106	26	5.82	5.4	1	myb domain protein 9	AT5G16770.2	AtMYB9,MYB9	mybr36	MYB-related-transcription factor 36	GrassiusTF
GRMZM5G886913	GRMZM5G886913_T01	2	13388227	13391129	2903	Promoter (<=1kb)	-84	13387942	13388143	202	*	106	25	6.4	5.93	1	SNARE associated Golgi protein family	AT4G17790.1
GRMZM2G059689	GRMZM2G059689_T01	2	13477103	13477636	534	Promoter (<=1kb)	-683	13478319	13478520	202	*	108	31	7.18	6.68	2
GRMZM2G090271	GRMZM2G090271_T01	2	13601510	13603670	2161	Promoter (<=1kb)	-172	13601137	13601338	202	*	115	60.3	16.86	15.94	1	RNA-binding (RRM/RBD/RNP motifs) family protein	AT2G35410.1
GRMZM2G090271	GRMZM2G090271_T01	2	13601510	13603670	2161	Promoter (<=1kb)	-28	13601281	13601482	202	*	126	100.7	28.69	27.36	1	RNA-binding (RRM/RBD/RNP motifs) family protein	AT2G35410.1
GRMZM2G092128	GRMZM2G092128_T01	2	13784510	13786156	1647	Promoter (<=1kb)	-125	13786281	13786482	202	*	109	35	9.27	8.66	2	plant U-box 23	AT2G35930.1	PUB23
GRMZM2G031904	GRMZM2G031904_T01	2	13831658	13835109	3452	5' UTR	14	13834894	13835095	202	*	106	26	6.68	6.2	2
GRMZM2G032554	GRMZM2G032554_T01	2	13886872	13888692	1821	Promoter (<=1kb)	-141	13888833	13889034	202	*	109	35.5	9.56	8.94	2	poly(A) polymerase 2	AT2G25850.2	PAPS2
GRMZM2G032554	GRMZM2G032554_T01	2	13886872	13888692	1821	Promoter (<=1kb)	-374	13889066	13889267	202	*	113	53.5	14.81	13.96	2	poly(A) polymerase 2	AT2G25850.2	PAPS2
GRMZM2G162447	GRMZM2G162447_T01	2	14190290	14191104	815	Promoter (<=1kb)	0	14191100	14191301	202	*	113	53	14.52	13.67	2	Plant invertase/pectin methylesterase inhibitor superfamily protein	AT5G46930.1
GRMZM2G163067	GRMZM2G163067_T01	2	14277916	14279183	1268	Promoter (<=1kb)	-794	14276921	14277122	202	*	107	27.3	7.25	6.75	1	Protein of unknown function (DUF581)	AT5G47060.1
GRMZM2G163067	GRMZM2G163067_T01	2	14277916	14279183	1268	Promoter (<=1kb)	-514	14277201	14277402	202	*	108	32.7	8.69	8.11	1	Protein of unknown function (DUF581)	AT5G47060.1
GRMZM2G010011	GRMZM2G010011_T01	2	14450181	14459904	9724	Promoter (<=1kb)	-27	14449953	14450154	202	*	115	59	15.09	14.23	1	DHHC-type zinc finger family protein	AT4G15080.1
GRMZM2G146847	GRMZM2G146847_T01	2	14473979	14474900	922	Promoter (<=1kb)	-853	14472925	14473126	202	*	122	87.9	23.48	22.32	1	RING/U-box superfamily protein	AT1G20823.1
GRMZM2G146847	GRMZM2G146847_T01	2	14473979	14474900	922	Promoter (<=1kb)	-701	14473077	14473278	202	*	113	50.1	13.93	13.12	1	RING/U-box superfamily protein	AT1G20823.1
GRMZM2G146866	GRMZM2G146866_T01	2	14477957	14480360	2404	Promoter (<=1kb)	-84	14480444	14480645	202	*	116	62	15.95	15.06	2	Concanavalin A-like lectin protein kinase family protein	AT5G06740.1
GRMZM2G314412	GRMZM2G314412_T01	2	14556750	14560303	3554	Promoter (<=1kb)	-45	14560348	14560549	202	*	106	24.3	5.55	5.14	2	Transducin/WD40 repeat-like superfamily protein	AT3G06880.2
GRMZM2G314412	GRMZM2G314412_T01	2	14556750	14560303	3554	Promoter (<=1kb)	-172	14560475	14560676	202	*	109	37.7	10.14	9.49	2	Transducin/WD40 repeat-like superfamily protein	AT3G06880.2
GRMZM2G479665	GRMZM2G479665_T01	2	14624852	14628154	3303	Promoter (<=1kb)	-161	14624490	14624691	202	*	111	44	10.81	10.13	1	Protein phosphatase 2C family protein	AT5G06750.1
GRMZM2G318527	GRMZM2G318527_T01	2	14690762	14698110	7349	Promoter (<=1kb)	-773	14689788	14689989	202	*	111	46	11.38	10.67	1	Regulator of chromosome condensation (RCC1) family with FYVE zinc finger domain	AT1G65920.1
GRMZM2G120724	GRMZM2G120724_T01	2	14740032	14743489	3458	Promoter (<=1kb)	-756	14744245	14744446	202	*	127	104	28.16	26.83	2	expansin A13	AT3G03220.1	ATEXP13,ATEXPA13,ATHEXP ALPHA 1.22,EXP13,EXPA13,.
GRMZM2G129386	GRMZM2G129386_T01	2	14894028	14901743	7716	Promoter (<=1kb)	-171	14901914	14902115	202	*	109	36	8.57	7.99	2	SIT4 phosphatase-associated family protein	AT1G07990.1
GRMZM2G050262	GRMZM2G050262_T02	2	15134821	15135958	1138	Promoter (<=1kb)	-780	15133840	15134041	202	*	107	29	7.54	7.01	1
GRMZM2G038835	GRMZM2G038835_T01	2	15254383	15255456	1074	Promoter (<=1kb)	-868	15253314	15253515	202	*	128	107.7	30.77	29.37	1	Protein of unknown function (DUF1191)	AT4G22900.1
GRMZM2G038835	GRMZM2G038835_T01	2	15254383	15255456	1074	Promoter (<=1kb)	-829	15253353	15253554	202	*	141	160.3	44.94	43.08	1	Protein of unknown function (DUF1191)	AT4G22900.1
GRMZM2G038851	GRMZM2G038851_T01	2	15256506	15258245	1740	Promoter (<=1kb)	-691	15255614	15255815	202	*	115	59.6	16.57	15.65	1	sumo conjugation enzyme 1	AT3G57870.1	AHUS5,ATSCE1,EMB1637,SCE1,SCE1A
GRMZM2G038851	GRMZM2G038851_T01	2	15256506	15258245	1740	Promoter (<=1kb)	-472	15255833	15256034	202	*	113	52.4	14.52	13.68	1	sumo conjugation enzyme 1	AT3G57870.1	AHUS5,ATSCE1,EMB1637,SCE1,SCE1A
GRMZM2G109869	GRMZM2G109869_T01	2	15351727	15354059	2333	Promoter (<=1kb)	-394	15351132	15351333	202	*	112	48	11.01	10.32	1	SCARECROW-like 8	AT5G52510.1	SCL8	gras52	GRAS-transcription factor 52	GrassiusTF
GRMZM2G109869	GRMZM2G109869_T01	2	15351727	15354059	2333	Promoter (<=1kb)	0	15351598	15351799	202	*	107	30	6.91	6.43	1	SCARECROW-like 8	AT5G52510.1	SCL8	gras52	GRAS-transcription factor 52	GrassiusTF
GRMZM2G426067	GRMZM2G426067_T01	2	15578256	15582231	3976	Promoter (<=1kb)	0	15578115	15578316	202	*	112	47	12.76	11.99	1	Protein of unknown function (DUF604)	AT5G41460.1
GRMZM2G164413	GRMZM2G164413_T01	2	15906960	15909636	2677	Promoter (<=1kb)	0	15906799	15907000	202	*	118	72	18.83	17.83	1	Transmembrane proteins 14C	AT1G33265.1
GRMZM2G114276	GRMZM2G114276_T01	2	16005190	16009431	4242	Promoter (<=1kb)	-590	16010021	16010222	202	*	108	33	7.74	7.21	2	Leucine-rich receptor-like protein kinase family protein	AT4G36180.1
GRMZM2G114276	GRMZM2G114276_T01	2	16005190	16009431	4242	Promoter (<=1kb)	-761	16010192	16010393	202	*	108	32	8.69	8.11	2	Leucine-rich receptor-like protein kinase family protein	AT4G36180.1
GRMZM2G086430	GRMZM2G086430_T01	2	16359701	16365072	5372	Promoter (<=1kb)	0	16364997	16365198	202	*	109	36	8.57	7.99	2	Major Facilitator Superfamily with SPX (SYG1/Pho81/XPR1) domain-containing protein	AT1G63010.3,AT4G22990.2
AC191654.3_FG004	AC191654.3_FGT004	2	16367030	16367536	507	Promoter (<=1kb)	0	16367493	16367694	202	*	107	28	6.36	5.91	2
GRMZM2G161902	GRMZM2G161902_T01	2	16410035	16413553	3519	Promoter (<=1kb)	-28	16413581	16413782	202	*	115	60	15.37	14.5	2		AT4G11780.1
GRMZM2G042756	GRMZM2G042756_T01	2	16543815	16545074	1260	Promoter (<=1kb)	-593	16545667	16545868	202	*	110	41	11.01	10.31	2	C-repeat/DRE binding factor 2	AT4G25470.1	ATCBF2,CBF2,DREB1C,FTQ4,.	ereb105	AP2-EREBP-transcription factor 105	GrassiusTF
GRMZM2G068128	GRMZM2G068128_T03	2	16569912	16570619	708	Promoter (<=1kb)	-67	16570686	16570887	202	*	108	31.4	8.4	7.84	2	RING/U-box superfamily protein	AT4G28890.1
GRMZM2G068128	GRMZM2G068128_T03	2	16569912	16570619	708	Promoter (<=1kb)	-138	16570757	16570958	202	*	115	59.6	16.57	15.65	2	RING/U-box superfamily protein	AT4G28890.1
GRMZM2G080992	GRMZM2G080992_T01	2	16654153	16656322	2170	Promoter (<=1kb)	-197	16656519	16656720	202	*	130	116.8	33.45	31.95	2	MATE efflux family protein	AT4G23030.1
GRMZM2G095892	GRMZM2G095892_T04	2	16860154	16861738	1585	Promoter (<=1kb)	-63	16859890	16860091	202	*	135	135.2	39.1	37.42	1	IQ-domain 22	AT4G23060.1	IQD22
GRMZM2G095892	GRMZM2G095892_T04	2	16860154	16861738	1585	Promoter (<=1kb)	0	16860047	16860248	202	*	119	73.8	20.7	19.63	1	IQ-domain 22	AT4G23060.1	IQD22
GRMZM2G427486	GRMZM2G427486_T01	2	17239230	17240171	942	Promoter (<=1kb)	0	17240009	17240210	202	*	108	32	7.46	6.94	2
GRMZM2G069525	GRMZM2G069525_T01	2	17494663	17498413	3751	Promoter (<=1kb)	-794	17499207	17499408	202	*	107	28	7.25	6.74	2	Homeodomain-like superfamily protein	AT2G02060.1		glk37	G2-like-transcription factor 37	GrassiusTF
GRMZM2G039455	GRMZM2G039455_T02	2	17570341	17573156	2816	Promoter (<=1kb)	-6	17570134	17570335	202	*	110	39	10.43	9.76	1	Stabilizer of iron transporter SufD / Polynucleotidyl transferase	AT1G48410.1,AT1G48410.2	AGO1	ago1c	argonaute1c	Xu et al 2016
GRMZM2G129261	GRMZM2G129261_T01	2	17718782	17726319	7538	Promoter (<=1kb)	-342	17726661	17726862	202	*	118	70.2	19.81	18.78	2	indeterminate(ID)-domain 5	AT2G02070.1	AtIDD5,IDD5	nkd1	naked endosperm1	Yi et al 2015
GRMZM2G129261	GRMZM2G129261_T01	2	17718782	17726319	7538	Promoter (<=1kb)	-445	17726764	17726965	202	*	106	23.8	6.11	5.67	2	indeterminate(ID)-domain 5	AT2G02070.1	AtIDD5,IDD5	nkd1	naked endosperm1	Yi et al 2015
GRMZM2G176647	GRMZM2G176647_T01	2	17958630	17972162	13533	Promoter (<=1kb)	0	17958518	17958719	202	*	107	28	6.36	5.91	1	Transducin/WD40 repeat-like superfamily protein	AT4G35560.1,AT4G35560.2
GRMZM2G145968	GRMZM2G145968_T03	2	17972424	17980279	7856	Promoter (<=1kb)	0	17980208	17980409	202	*	115	60	15.37	14.5	2	high mobility group B3	AT1G20696.3	HMGB3,NFD03,NFD3,.	nfd102	nucleosome/chromatin assembly factor D
GRMZM2G057131	GRMZM2G057131_T01	2	18055134	18060421	5288	Promoter (<=1kb)	0	18055102	18055303	202	*	109	38	9.13	8.52	1	RWP-RK domain-containing protein	AT4G35590.1		nlp2	NLP-transcription factor 2	GrassiusTF
GRMZM2G138886	GRMZM2G138886_T01	2	18100584	18104322	3739	Promoter (<=1kb)	-45	18100338	18100539	202	*	118	72	18.83	17.83	1	Cyclin B2;3	AT1G20610.1	CYCB2;3	cyc8	cyclin8	from: Sabelli et al 2014
GRMZM2G410728	GRMZM2G410728_T01	2	18300335	18301511	1177	Promoter (<=1kb)	-76	18301587	18301788	202	*	215	442	126.79	122.84	2	Arabidopsis protein of unknown function (DUF241)	AT1G76240.1
GRMZM2G109865	GRMZM2G109865_T01	2	18313398	18315832	2435	Promoter (<=1kb)	-358	18312839	18313040	202	*	111	46	10.46	9.79	1	Transmembrane amino acid transporter family protein	AT1G47670.1
GRMZM2G101408	GRMZM2G101408_T02	2	18421374	18424062	2689	Promoter (<=1kb)	-66	18424128	18424329	202	*	134	131.7	36.38	34.79	2		AT1G16210.1
GRMZM2G388585	GRMZM2G388585_T01	2	18865921	18871872	5952	Promoter (<=1kb)	-426	18865294	18865495	202	*	108	31.8	7.46	6.95	1	Phosphatidylinositol N-acetyglucosaminlytransferase subunit P-related	AT2G45900.1
GRMZM2G144083	GRMZM2G144083_T01	2	19244753	19250983	6231	Promoter (<=1kb)	-72	19251055	19251256	202	*	125	99.4	28.4	27.07	2	heavy metal atpase 5	AT1G63440.1	HMA5
GRMZM2G144083	GRMZM2G144083_T01	2	19244753	19250983	6231	Promoter (<=1kb)	-134	19251117	19251318	202	*	148	184.5	53.72	51.61	2	heavy metal atpase 5	AT1G63440.1	HMA5
GRMZM2G143512	GRMZM2G143512_T01	2	19329257	19337335	8079	Promoter (<=1kb)	-14	19337349	19337550	202	*	113	50	13.64	12.83	2	heavy metal atpase 5	AT1G63440.1	HMA5
GRMZM2G469313	GRMZM2G469313_T01	2	19390329	19392986	2658	Promoter (<=1kb)	-938	19393924	19394125	202	*	112	48	11.95	11.21	2	Leucine-rich repeat receptor-like protein kinase family protein	AT4G08850.1
GRMZM5G825321	GRMZM5G825321_T02	2	19769962	19772850	2889	Promoter (<=1kb)	-187	19773037	19773238	202	*	117	69	17.97	17	2	GRAS family transcription factor	AT4G00150.1	ATHAM3,HAM3	gras31	GRAS-transcription factor 31	GrassiusTF
GRMZM2G162276	GRMZM2G162276_T01	2	19823668	19824729	1062	Promoter (<=1kb)	-265	19824994	19825195	202	*	113	50	13.64	12.83	2	Bifunctional inhibitor/lipid-transfer protein/seed storage 2S albumin superfamily protein	AT4G00165.2
GRMZM2G462261	GRMZM2G462261_T02	2	19881423	19884896	3474	Promoter (<=1kb)	-360	19880862	19881063	202	*	109	38.3	10.43	9.77	1	Nucleotide-diphospho-sugar transferases superfamily protein	AT2G35710.1
GRMZM2G462261	GRMZM2G462261_T02	2	19881423	19884896	3474	Promoter (<=1kb)	-57	19881165	19881366	202	*	107	29.7	6.91	6.43	1	Nucleotide-diphospho-sugar transferases superfamily protein	AT2G35710.1
GRMZM2G162333	GRMZM2G162333_T02	2	19888815	19891236	2422	Promoter (<=1kb)	-1	19888613	19888814	202	*	128	108	29.33	27.97	1	Pectin lyase-like superfamily protein	AT5G47500.1
GRMZM2G077811	GRMZM2G077811_T01	2	19906059	19908465	2407	Promoter (<=1kb)	0	19905932	19906133	202	*	112	49	12.23	11.48	1	Thioesterase superfamily protein	AT1G68260.1
GRMZM2G170509	GRMZM2G170509_T01	2	19943989	19945254	1266	Promoter (<=1kb)	-472	19943316	19943517	202	*	109	37	8.85	8.26	1	Thioesterase superfamily protein	AT1G68280.1
GRMZM2G132756	GRMZM2G132756_T01	2	20055124	20057264	2141	Promoter (<=1kb)	-503	20057767	20057968	202	*	108	34.2	9.27	8.66	2	C2H2-type zinc finger family protein	AT1G02040.1
GRMZM2G132774	GRMZM2G132774_T01	2	20062688	20063949	1262	Promoter (<=1kb)	-447	20064396	20064597	202	*	112	49.2	13.64	12.84	2	cyclin p3;1	AT2G45080.1	cycp3;1
GRMZM2G132777	GRMZM2G132777_T01	2	20067099	20068328	1230	Promoter (<=1kb)	0	20066984	20067185	202	*	109	37	8.85	8.26	1	N-acetyl-l-glutamate kinase	AT3G57560.1	NAGK
GRMZM2G328781	GRMZM2G328781_T01	2	21147030	21149693	2664	Promoter (<=1kb)	-80	21146749	21146950	202	*	125	97	26.11	24.86	1	Protein kinase superfamily protein	AT5G07620.1
GRMZM2G026050	GRMZM2G026050_T01	2	21153769	21156714	2946	Promoter (<=1kb)	0	21156578	21156779	202	*	109	35	9.27	8.66	2	PPPDE putative thiol peptidase family protein	AT4G17486.1,AT5G47310.1
GRMZM2G475678	GRMZM2G475678_T01	2	21187724	21188794	1071	Promoter (<=1kb)	-595	21189389	21189590	202	*	124	95.7	27.21	25.92	2	ethylene responsive element binding factor 5	AT5G47230.1	ATERF-5,ATERF5,ERF5	ereb61	AP2-EREBP-transcription factor 61	GrassiusTF
GRMZM2G086648	GRMZM2G086648_T04	2	21404014	21408664	4651	Promoter (<=1kb)	-736	21403077	21403278	202	*	110	40.2	9.97	9.33	1	ARM repeat superfamily protein	AT1G23180.1
GRMZM2G021530	GRMZM2G021530_T01	2	21948509	21951226	2718	Promoter (<=1kb)	-921	21952147	21952348	202	*	106	25.6	5.82	5.4	2	CYCLIN P4;2,cyclin p4;3	AT5G07450.1,AT5G61650.1	CYCP4,CYCP4;2,CYCP4;3
GRMZM2G123373	GRMZM2G123373_T01	2	22138334	22142239	3906	Promoter (<=1kb)	-262	22142501	22142702	202	*	108	31.2	8.4	7.84	2	ELMO/CED-12 family protein	AT3G60260.1
GRMZM2G123373	GRMZM2G123373_T01	2	22138334	22142239	3906	Promoter (<=1kb)	-564	22142803	22143004	202	*	114	56.5	15.69	14.81	2	ELMO/CED-12 family protein	AT3G60260.1
GRMZM2G351330	GRMZM2G351330_T01	2	22220873	22222180	1308	Promoter (<=1kb)	0	22220676	22220877	202	*	107	27	8.13	7.57	1	homeobox 7	AT2G46680.1	ATHB-7,ATHB7,HB-7	hb66	Homeobox-transcription factor 66	GrassiusTF
GRMZM2G351318	GRMZM2G351318_T01	2	22250716	22252287	1572	Promoter (<=1kb)	-537	22249978	22250179	202	*	112	49.4	13.64	12.84	1	Protein of unknown function, DUF584	AT3G45210.1
GRMZM2G351318	GRMZM2G351318_T01	2	22250716	22252287	1572	Promoter (<=1kb)	-473	22250042	22250243	202	*	114	55.6	15.4	14.52	1	Protein of unknown function, DUF584	AT3G45210.1
GRMZM2G051179	GRMZM2G051179_T01	2	22257919	22262692	4774	Promoter (<=1kb)	-188	22262880	22263081	202	*	111	43	10.53	9.86	2	YELLOW STRIPE like 3	AT5G53550.1,AT5G53550.2	ATYSL3,YSL3,.
GRMZM2G465188	GRMZM2G465188_T01	2	22496748	22498854	2107	Promoter (<=1kb)	0	22498691	22498892	202	*	108	34.4	9.27	8.66	2	COBRA-like protein 1 precursor	AT3G02210.1	COBL1
GRMZM2G465188	GRMZM2G465188_T01	2	22496748	22498854	2107	Promoter (<=1kb)	0	22498830	22499031	202	*	106	26.5	6.97	6.48	2	COBRA-like protein 1 precursor	AT3G02210.1	COBL1
GRMZM2G104166	GRMZM2G104166_T01	2	22658683	22660400	1718	Promoter (<=1kb)	-967	22657515	22657716	202	*	110	40	10.72	10.04	1	SH3 domain-containing protein	AT4G34660.1
GRMZM2G404973	GRMZM2G404973_T01	2	22692870	22695229	2360	Promoter (<=1kb)	-444	22695673	22695874	202	*	111	43	10.53	9.86	2	GATA transcription factor 5	AT5G66320.1,AT5G66320.2	GATA5	AY107034
GRMZM2G109244	GRMZM2G109244_T01	2	22816325	22817791	1467	Promoter (<=1kb)	0	22817694	22817895	202	*	129	112	29.21	27.86	2	subunit NDH-M of NAD(P)H:plastoquinone dehydrogenase complex	AT4G37925.1	NDH-M
GRMZM2G109262	GRMZM2G109262_T01	2	22818186	22819325	1140	Promoter (<=1kb)	-230	22819555	22819756	202	*	138	148	41.1	39.36	2	Lactoylglutathione lyase / glyoxalase I family protein	AT1G80160.1
GRMZM5G825909	GRMZM5G825909_T01	2	22894288	22899981	5694	Promoter (<=1kb)	-256	22893831	22894032	202	*	114	57	15.69	14.8	1	Autophagy-related protein 13	AT3G49590.2
AC234521.1_FG007	AC234521.1_FGT007	2	23021715	23022056	342	Promoter (<=1kb)	-393	23021121	23021322	202	*	105	23	5.83	5.4	1
GRMZM2G062554	GRMZM2G062554_T03	2	23193541	23198977	5437	Promoter (<=1kb)	-70	23193270	23193471	202	*	145	176	51.03	48.99	1	beta vacuolar processing enzyme	AT1G62710.1	BETA-VPE,BETAVPE
GRMZM2G062471	GRMZM2G062471_T01	2	23198144	23201321	3178	Promoter (<=1kb)	-422	23201743	23201944	202	*	109	38	7.15	6.66	2	plasmodesmata-located protein 8	AT3G60720.1	PDLP8
GRMZM2G304745	GRMZM2G304745_T01	2	23576102	23579908	3807	5' UTR	37	23579670	23579871	202	*	108	31	8.11	7.56	2	Leucine-rich repeat protein kinase family protein	AT1G63430.1
GRMZM2G034668	GRMZM2G034668_T01	2	23595677	23598863	3187	Promoter (<=1kb)	-507	23599370	23599571	202	*	107	29.5	6.91	6.43	2	Cytochrome b561/ferric reductase transmembrane protein family	AT4G25570.1	ACYB-2
GRMZM2G123202	GRMZM2G123202_T01	2	23621911	23623663	1753	Promoter (<=1kb)	-318	23623981	23624182	202	*	109	35	9.27	8.66	2	myb domain protein 17	AT3G61250.1	AtMYB17,MYB17	myb54	MYB-transcription factor 54	GrassiusTF
GRMZM2G354909	GRMZM2G354909_T01	2	23800347	23805107	4761	Promoter (<=1kb)	-569	23805676	23805877	202	*	106	24	6.11	5.66	2	NAD(P)-binding Rossmann-fold superfamily protein	AT1G01800.1,AT3G61220.1,AT3G61220.2
GRMZM2G136486	GRMZM2G136486_T02	2	23939511	23941868	2358	Promoter (<=1kb)	-200	23939110	23939311	202	*	120	78	21.88	20.77	1	Calcium-dependent lipid-binding (CaLB domain) family protein	AT1G63220.1
GRMZM2G057930	GRMZM2G057930_T01	2	24021904	24023820	1917	Promoter (<=1kb)	-74	24023894	24024095	202	*	109	36.1	9.85	9.22	2	galacturonosyltransferase-like 3,galacturonosyltransferase-like 4	AT1G13250.1,AT3G06260.1	GATL3,GATL4
GRMZM2G078409	GRMZM2G078409_T01	2	24166809	24167435	627	Promoter (<=1kb)	-751	24168186	24168387	202	*	112	47	11.66	10.94	2				ploc2	plastocyanin2	from sequence EU955234
GRMZM2G078373	GRMZM2G078373_T01	2	24168523	24172535	4013	Promoter (<=1kb)	-130	24172665	24172866	202	*	106	24.6	6.4	5.94	2	fatty acid desaturase family protein	AT4G04930.1	DES-1-LIKE
GRMZM2G078279	GRMZM2G078279_T01	2	24182056	24182799	744	Promoter (<=1kb)	-66	24182865	24183066	202	*	135	137	39.4	37.71	2	expansin B3	AT4G28250.1	ATEXPB3,ATHEXP BETA 1.6,EXPB3,.
GRMZM2G026656	GRMZM2G026656_T02	2	24391863	24392747	885	Promoter (<=1kb)	-87	24391575	24391776	202	*	115	61	15.66	14.78	1	ferredoxin/thioredoxin reductase subunit A (variable subunit) 2	AT5G08410.1	FTRA2
GRMZM5G839763	GRMZM5G839763_T01	2	24878635	24881986	3352	Promoter (<=1kb)	0	24881965	24882166	202	*	117	68.4	19.22	18.21	2	F-box family protein	AT1G76920.1
GRMZM5G836429	GRMZM5G836429_T01	2	24996382	24996831	450	Promoter (<=1kb)	-698	24995483	24995684	202	*	116	64	17.75	16.78	1	Protein of unknown function (DUF167)	AT1G49170.1
GRMZM2G176677	GRMZM2G176677_T05	2	27059443	27059977	535	Promoter (<=1kb)	-992	27058250	27058451	202	*	111	44	10.81	10.13	1	NAC domain containing protein 82,RAB GTPASE HOMOLOG B18	AT1G43890.1,AT1G43890.2,AT5G09330.1,AT5G09330.3,AT5G09330.4	ATRAB-C1,ATRAB18,ATRABC1,RAB18,RAB18-1,RABC1,"anac082,NAC082,VNI1",.	nactf120	NAC-transcription factor 120	GrassiusTF
GRMZM2G176881	GRMZM2G176881_T05	2	27066102	27068690	2589	Promoter (<=1kb)	-410	27065491	27065692	202	*	113	52	14.22	13.39	1	Protein of unknown function (DUF803)	AT1G71900.1
GRMZM2G138125	GRMZM2G138125_T03	2	27115284	27123285	8002	Promoter (<=1kb)	-201	27114882	27115083	202	*	115	58	15.98	15.08	1	chromatin remodeling 24	AT5G63950.1	CHR24
GRMZM2G113990	GRMZM2G113990_T01	2	27323439	27339554	16116	Promoter (<=1kb)	-213	27339767	27339968	202	*	106	26	6.68	6.2	2	Cox19-like CHCH family protein,Endosomal targeting BRO1-like domain-containing protein	AT1G17940.1,AT1G73390.1,AT1G73390.2,AT5G23395.1	MIA40
GRMZM2G413887	GRMZM2G413887_T01	2	27355858	27357131	1274	Promoter (<=1kb)	-941	27354716	27354917	202	*	112	46.2	12.76	12	1	GRAM domain-containing protein / ABA-responsive protein-related	AT5G23370.1
GRMZM2G413887	GRMZM2G413887_T01	2	27355858	27357131	1274	Promoter (<=1kb)	-858	27354799	27355000	202	*	145	176.4	49.68	47.68	1	GRAM domain-containing protein / ABA-responsive protein-related	AT5G23370.1
GRMZM2G062179	GRMZM2G062179_T03	2	27506849	27511578	4730	Promoter (<=1kb)	0	27506685	27506886	202	*	106	25	5.55	5.14	1	serine carboxypeptidase-like 35	AT5G08260.1	scpl35
GRMZM2G062412	GRMZM2G062412_T01	2	27511953	27518721	6769	Promoter (<=1kb)	0	27518689	27518890	202	*	112	49.3	13.64	12.84	2	AFG1-like ATPase family protein	AT4G30490.1
GRMZM2G021786	GRMZM2G021786_T01	2	27602064	27606189	4126	Promoter (<=1kb)	-327	27601536	27601737	202	*	114	56.8	15.69	14.8	1	UDP-Glycosyltransferase superfamily protein	AT3G22250.1
GRMZM2G021786	GRMZM2G021786_T01	2	27602064	27606189	4126	Promoter (<=1kb)	-52	27601811	27602012	202	*	107	30.2	7.18	6.69	1	UDP-Glycosyltransferase superfamily protein	AT3G22250.1
GRMZM2G021694	GRMZM2G021694_T01	2	27625614	27627505	1892	Promoter (<=1kb)	-556	27624857	27625058	202	*	113	50	13.64	12.83	1	Protein of unknown function (DUF177)	AT3G19800.1
GRMZM2G433076	GRMZM2G433076_T01	2	27995966	28000300	4335	Promoter (<=1kb)	-951	28001251	28001452	202	*	114	54.8	13.94	13.12	2	wall associated kinase 5	AT1G21230.1	WAK5
GRMZM2G133012	GRMZM2G133012_T01	2	28001097	28003749	2653	Promoter (<=1kb)	-651	28004400	28004601	202	*	106	24	6.11	5.66	2	reticulata-related 1	AT5G22790.1	RER1
GRMZM5G806743	GRMZM5G806743_T01	2	28192897	28193245	349	Promoter (<=1kb)	0	28192862	28193063	202	*	134	131.2	37.91	36.27	1
GRMZM2G008892	GRMZM2G008892_T01	2	28216048	28218234	2187	Promoter (<=1kb)	-38	28218272	28218473	202	*	109	37	8.01	7.47	2	PsbQ-like 3	AT2G01918.1	PQL3
GRMZM5G831795	GRMZM5G831795_T01	2	28432470	28433241	772	5' UTR	61	28432979	28433180	202	*	109	35	8.29	7.73	2	IAA-leucine-resistant (ILR1)-like 3	AT5G54140.1	ILL3
GRMZM5G831795	GRMZM5G831795_T01	2	28432470	28433241	772	Promoter (<=1kb)	-508	28433749	28433950	202	*	111	45	12.18	11.43	2	IAA-leucine-resistant (ILR1)-like 3	AT5G54140.1	ILL3
GRMZM2G387389	GRMZM2G387389_T01	2	28452721	28458955	6235	Promoter (<=1kb)	-959	28459914	28460115	202	*	106	24	6.11	5.66	2		AT5G14990.1
GRMZM2G079683	GRMZM2G079683_T01	2	28579825	28580941	1117	Promoter (<=1kb)	-265	28579359	28579560	202	*	111	42.4	10.53	9.86	1	Protein of unknown function, DUF584	AT5G03230.1
GRMZM2G471931	GRMZM2G471931_T01	2	28627661	28631691	4031	Promoter (<=1kb)	-392	28632083	28632284	202	*	108	33.7	8.01	7.47	2	Putative lysine decarboxylase family protein	AT2G28305.1	ATLOG1,LOG1
GRMZM2G118345	GRMZM2G118345_T01	2	28677255	28680358	3104	Promoter (<=1kb)	-221	28676833	28677034	202	*	117	69	17.97	17	1	PHE ammonia lyase 1	AT2G37040.1	ATPAL1,PAL1	pal6	phenylalanine ammonia lyase6
GRMZM2G089806	GRMZM2G089806_T01	2	28770161	28771016	856	Promoter (<=1kb)	-627	28771643	28771844	202	*	112	48.5	12.23	11.48	2	SAUR-like auxin-responsive protein family	AT2G37030.1
GRMZM2G082677	GRMZM2G082677_T01	2	29332346	29333028	683	Promoter (<=1kb)	0	29332197	29332398	202	*	111	44	10.81	10.13	1
GRMZM2G081930	GRMZM2G081930_T01	2	29749591	29752453	2863	Promoter (<=1kb)	-636	29753089	29753290	202	*	106	24	6.11	5.67	2	NAC domain containing protein 74	AT4G28530.1	anac074,NAC074	nactf36	NAC-transcription factor 36	GrassiusTF
GRMZM2G049541	GRMZM2G049541_T01	2	30268597	30270037	1441	Promoter (<=1kb)	-461	30267935	30268136	202	*	107	27	6.09	5.66	1	phosphoenolpyruvate carboxylase kinase 1	AT1G08650.1	ATPPCK1,PPCK1	ppck4	phosphoenolpyruvate carboxylase kinase4	from B73_V2 alignment to AY911416
AC208663.3_FG002	AC208663.3_FGT002	2	30554102	30555190	1089	Promoter (<=1kb)	-100	30553801	30554002	202	*	107	28.2	7.54	7.02	1				nactf34	NAC-transcription factor 34	GrassiusTF
GRMZM2G001241	GRMZM2G001241_T01	2	30860191	30862913	2723	Promoter (<=1kb)	-819	30863732	30863933	202	*	126	102	27.57	26.27	2	Li-tolerant lipase 1	AT3G04290.1	ATLTL1,LTL1
GRMZM2G051932	GRMZM2G051932_T01	2	30901451	30903433	1983	Promoter (<=1kb)	0	30903271	30903472	202	*	109	37	8.85	8.26	2	Protein of unknown function (DUF3741)	AT4G28760.1,AT4G28760.2
GRMZM2G051932	GRMZM2G051932_T01	2	30901451	30903433	1983	Promoter (<=1kb)	-821	30904254	30904455	202	*	113	53	14.52	13.67	2	Protein of unknown function (DUF3741)	AT4G28760.1,AT4G28760.2
GRMZM2G045820	GRMZM2G045820_T01	2	31438837	31441525	2689	Promoter (<=1kb)	-121	31438515	31438716	202	*	119	73.9	20.7	19.63	1	VIER F-box proteine 1	AT1G47056.1	VFB1
GRMZM2G045820	GRMZM2G045820_T01	2	31438837	31441525	2689	Promoter (<=1kb)	-83	31438553	31438754	202	*	119	74.6	20.99	19.92	1	VIER F-box proteine 1	AT1G47056.1	VFB1
GRMZM2G342509	GRMZM2G342509_T01	2	31445513	31447397	1885	Promoter (<=1kb)	-183	31447580	31447781	202	*	134	134	38.51	36.84	2	Leucine-rich repeat (LRR) family protein	AT4G06744.1
GRMZM2G366150	GRMZM2G366150_T02	2	31776945	31782507	5563	Promoter (<=1kb)	-105	31776639	31776840	202	*	106	25.6	6.68	6.21	1	Leucine-rich repeat family protein	AT1G15740.1
GRMZM2G366150	GRMZM2G366150_T02	2	31776945	31782507	5563	5' UTR	52	31776997	31777198	202	*	139	153.4	44.47	42.62	1	Leucine-rich repeat family protein	AT1G15740.1
zma-MIR156e	zma-MIR156e	2	32121369	32121494	126	Promoter (<=1kb)	-992	32120176	32120377	202	*	124	94	26.62	25.35	1
GRMZM2G083253	GRMZM2G083253_T03	2	32272862	32274814	1953	Promoter (<=1kb)	-9	32274823	32275024	202	*	114	55	15.1	14.24	2	ribosomal protein L23AB	AT3G55280.1,AT3G55280.2	RPL23AB
GRMZM2G121264	GRMZM2G121264_T01	2	32550818	32553039	2222	Promoter (<=1kb)	0	32552939	32553140	202	*	112	49	11.28	10.58	2	cytochrome P450, family 71, subfamily A, polypeptide 22	AT3G48310.1	CYP71A22
GRMZM2G457697	GRMZM2G457697_T02	2	32897852	32899163	1312	Promoter (<=1kb)	-603	32897048	32897249	202	*	105	22	5.83	5.41	1	enhancer of rudimentary protein, putative	AT5G10810.1	ATER,ER
GRMZM2G457697	GRMZM2G457697_T02	2	32897852	32899163	1312	Promoter (<=1kb)	-421	32897230	32897431	202	*	107	30	7.83	7.29	1	enhancer of rudimentary protein, putative	AT5G10810.1	ATER,ER
GRMZM2G703002	GRMZM2G703002_T01	2	33141155	33147177	6023	Promoter (<=1kb)	-336	33147513	33147714	202	*	114	56	14.23	13.4	2	Plant protein of unknown function (DUF828) with plant pleckstrin homology-like region	AT5G57770.1
GRMZM2G323679	GRMZM2G323679_T01	2	33266050	33267574	1525	Promoter (<=1kb)	-138	33265711	33265912	202	*	109	37	9.85	9.21	1	Ferritin/ribonucleotide reductase-like family protein	AT3G27060.1	ATTSO2,TSO2
GRMZM2G134951	GRMZM2G134951_T07	2	33469024	33478211	9188	Promoter (<=1kb)	0	33468859	33469060	202	*	110	38.5	10.43	9.77	1		AT2G43795.1,AT2G43795.2,AT3G59800.1
GRMZM2G112530	GRMZM2G112530_T01	2	33976489	33979227	2739	Promoter (<=1kb)	-143	33979370	33979571	202	*	108	31	8.11	7.56	2	Cytochrome b561/ferric reductase transmembrane with DOMON related domain	AT3G07570.1
GRMZM2G051921	GRMZM2G051921_T01	2	34135547	34136697	1151	Promoter (<=1kb)	-329	34135017	34135218	202	*	107	27	6.09	5.66	1	homolog of carrot EP3-3 chitinase	AT3G54420.1	ATCHITIV,ATEP3,CHIV,EP3
GRMZM2G089596	GRMZM2G089596_T07	2	34247242	34249293	2052	Promoter (<=1kb)	-718	34246323	34246524	202	*	125	96.2	27.51	26.21	1	basic helix-loop-helix (bHLH) DNA-binding superfamily protein	AT1G05710.2,AT1G05710.3,AT1G05710.5,AT4G05170.1
GRMZM2G018876	GRMZM2G018876_T01	2	34309164	34353587	44424	Promoter (<=1kb)	-290	34308673	34308874	202	*	112	49	12.23	11.48	1	B-box zinc finger family protein	AT1G06040.1	STO
GRMZM2G364597	GRMZM2G364597_T01	2	34354099	34357069	2971	Promoter (<=1kb)	-159	34357228	34357429	202	*	107	28	6.36	5.91	2	RNA-binding CRS1 / YhbY (CRM) domain protein	AT3G25440.1
GRMZM2G057113	GRMZM2G057113_T01	2	34463359	34469029	5671	5' UTR	97	34468731	34468932	202	*	113	49.9	12.51	11.75	2	S-adenosyl-L-methionine-dependent methyltransferases superfamily protein	AT2G43320.1
GRMZM5G876621	GRMZM5G876621_T01	2	34971738	34990453	18716	Promoter (<=1kb)	0	34990404	34990605	202	*	110	41	11.01	10.32	2	IBR domain-containing protein	AT1G65430.1,AT2G31510.1	ARI7,ATARI7,"ARI8,ATARI8"
GRMZM2G021560	GRMZM2G021560_T01	2	35895307	35898831	3525	Promoter (<=1kb)	0	35898745	35898946	202	*	115	61	15.66	14.78	2	PEBP (phosphatidylethanolamine-binding protein) family protein	AT1G65480.1	FT	pebp25	phosphatidylethanolamine-binding protein25	From: EU241936
GRMZM2G023204	GRMZM2G023204_T01	2	35953363	35955272	1910	Promoter (<=1kb)	-293	35955565	35955766	202	*	113	50	13.64	12.83	2	AGC (cAMP-dependent, cGMP-dependent and protein kinase C) kinase family protein	AT3G25250.1	AGC2,AGC2-1,AtOXI1,OXI1
AC211676.4_FG001	AC211676.4_FGT001	2	36110939	36111316	378	Promoter (<=1kb)	-412	36111728	36111929	202	*	110	38.6	10.43	9.77	2
AC211676.4_FG001	AC211676.4_FGT001	2	36110939	36111316	378	Promoter (<=1kb)	-559	36111875	36112076	202	*	126	101.5	28.99	27.65	2
AC211676.4_FG001	AC211676.4_FGT001	2	36110939	36111316	378	Promoter (<=1kb)	-758	36112074	36112275	202	*	136	138.9	39.99	38.29	2
GRMZM2G448126	GRMZM2G448126_T01	2	36110970	36112913	1944	Promoter (<=1kb)	-165	36110604	36110805	202	*	112	47	11.66	10.94	1
GRMZM2G152000	GRMZM2G152000_T01	2	36303381	36304580	1200	Promoter (<=1kb)	-866	36302314	36302515	202	*	107	29	7.54	7.01	1	RING-H2 finger protein 2B	AT2G01150.1	RHA2B
GRMZM2G021619	GRMZM2G021619_T01	2	36708164	36710640	2477	Promoter (<=1kb)	-562	36711202	36711403	202	*	110	39	10.43	9.76	2	Leucine-rich repeat protein kinase family protein	AT3G28450.1
GRMZM2G130224	GRMZM2G130224_T01	2	37079526	37082125	2600	Promoter (<=1kb)	-96	37082221	37082422	202	*	106	24	6.11	5.66	2	Restriction endonuclease, type II-like superfamily protein	AT1G67660.1
GRMZM2G130230	GRMZM2G130230_T01	2	37085168	37093582	8415	Promoter (<=1kb)	-71	37093653	37093854	202	*	107	28.2	7.54	7.02	2	glucose-6-phosphate dehydrogenase 6	AT5G40760.1	G6PD6	gpdh1	glucose-6-phosphate dehydrogenase1
GRMZM2G093832	GRMZM2G093832_T02	2	37202048	37207879	5832	Promoter (<=1kb)	0	37201973	37202174	202	*	133	127	34.91	33.37	1	myb-like HTH transcriptional regulator family protein	AT2G01060.1
GRMZM2G100872	GRMZM2G100872_T01	2	37226550	37231577	5028	Promoter (<=1kb)	0	37226434	37226635	202	*	105	22	5.54	5.14	1	radical SAM domain-containing protein / GCN5-related N-acetyltransferase (GNAT) family protein	AT5G50320.1	AtELP3,ELO3,ELP3,HAC8,HAG3	hagtf11	GNAT-transcription factor 11	GrassiusTF
GRMZM2G372930	GRMZM2G372930_T01	2	37246834	37247510	677	Promoter (<=1kb)	-67	37247577	37247778	202	*	123	88.4	25.13	23.92	2	Galactose oxidase/kelch repeat superfamily protein	AT5G50310.1
GRMZM2G045070	GRMZM2G045070_T01	2	37462054	37466996	4943	Promoter (<=1kb)	-457	37461396	37461597	202	*	107	28	6.36	5.91	1	MA3 domain-containing protein	AT5G63190.1,AT5G63190.2
GRMZM2G045070	GRMZM2G045070_T02	2	37464223	37466550	2328	Promoter (<=1kb)	-642	37463380	37463581	202	*	123	92	24.65	23.44	1	MA3 domain-containing protein	AT5G63190.1,AT5G63190.2
GRMZM2G165633	GRMZM2G165633_T01	2	37746183	37749448	3266	Promoter (<=1kb)	-3	37749451	37749652	202	*	128	108	29.33	27.97	2	Cellulase (glycosyl hydrolase family 5) protein	AT1G13130.1
GRMZM2G135387	GRMZM2G135387_T01	2	37819848	37821883	2036	Promoter (<=1kb)	0	37819734	37819935	202	*	108	31	7.18	6.68	1	cytochrome P450, family 71, subfamily B, polypeptide 34	AT3G26300.1	CYP71B34
GRMZM2G135396	GRMZM2G135396_T01	2	37823057	37825503	2447	Promoter (<=1kb)	0	37825454	37825655	202	*	112	49	13.34	12.55	2
GRMZM2G025875	GRMZM2G025875_T01	2	38201786	38202343	558	Promoter (<=1kb)	-410	38201175	38201376	202	*	108	32.4	7.74	7.21	1
GRMZM2G121700	GRMZM2G121700_T04	2	38821155	38822236	1082	Promoter (<=1kb)	-823	38820131	38820332	202	*	115	58	15.98	15.08	1	2-oxoglutarate (2OG) and Fe(II)-dependent oxygenase superfamily protein	AT1G14130.1
GRMZM2G060891	GRMZM2G060891_T01	2	38952357	38955554	3198	Promoter (<=1kb)	0	38955532	38955733	202	*	106	24.8	6.4	5.94	2	DZC (Disease resistance/zinc finger/chromosome condensation-like region) domain containing protein	AT3G14000.2	ATBRXL2,BRX-LIKE2
GRMZM2G124079	GRMZM2G124079_T01	2	39322132	39324061	1930	Promoter (<=1kb)	-271	39321660	39321861	202	*	118	71	19.81	18.77	1	F-box family protein	AT1G57790.1
GRMZM5G816457	GRMZM5G816457_T01	2	39388778	39394181	5404	Promoter (<=1kb)	0	39388585	39388786	202	*	123	91.5	26.02	24.78	1	WRKY DNA-binding protein 2	AT5G56270.1	ATWRKY2,WRKY2	wrky72	WRKY-transcription factor 72	GrassiusTF
GRMZM5G816457	GRMZM5G816457_T01	2	39388778	39394181	5404	Promoter (<=1kb)	0	39388700	39388901	202	*	108	31.5	8.4	7.84	1	WRKY DNA-binding protein 2	AT5G56270.1	ATWRKY2,WRKY2	wrky72	WRKY-transcription factor 72	GrassiusTF
GRMZM2G106810	GRMZM2G106810_T01	2	40243326	40250493	7168	Promoter (<=1kb)	0	40250433	40250634	202	*	115	61.3	17.16	16.22	2	Per1-like family protein	AT1G16560.1,AT1G16560.2
GRMZM2G370507	GRMZM2G370507_T01	2	40268059	40268624	566	Promoter (<=1kb)	-401	40267457	40267658	202	*	120	76.9	21.58	20.49	1	Heavy metal transport/detoxification superfamily protein	AT5G48290.1
GRMZM2G370507	GRMZM2G370507_T01	2	40268059	40268624	566	Promoter (<=1kb)	0	40267869	40268070	202	*	114	57.1	13.78	12.98	1	Heavy metal transport/detoxification superfamily protein	AT5G48290.1
GRMZM2G022637	GRMZM2G022637_T01	2	40632613	40633453	841	Promoter (<=1kb)	-319	40632093	40632294	202	*	115	58.9	13.16	12.37	1	Heavy metal transport/detoxification superfamily protein	AT5G48290.1
GRMZM2G022699	GRMZM2G022699_T01	2	40640328	40641493	1166	Promoter (<=1kb)	-246	40639881	40640082	202	*	109	36	9.56	8.93	1
GRMZM2G050435	GRMZM2G050435_T02	2	40780196	40780633	438	Promoter (<=1kb)	-437	40779558	40779759	202	*	118	70.6	18.54	17.55	1	18S pre-ribosomal assembly protein gar2-related	AT2G03810.3
GRMZM2G408598	GRMZM2G408598_T01	2	40967022	40980298	13277	Promoter (<=1kb)	0	40966845	40967046	202	*	110	39	10.43	9.76	1	ARM repeat superfamily protein	AT5G06350.1
GRMZM2G179253	GRMZM2G179253_T01	2	41124884	41127766	2883	Promoter (<=1kb)	-47	41127813	41128014	202	*	132	124	34.03	32.52	2
GRMZM2G102356	GRMZM2G102356_T01	2	41216939	41217919	981	Promoter (<=1kb)	-565	41218484	41218685	202	*	110	39.1	10.72	10.05	2	MLP-like protein 423	AT1G24020.1,AT1G24020.2	MLP423	prp2	pathogenesis-related protein2	Classical Gene
GRMZM2G094532	GRMZM2G094532_T01	2	41853494	41855092	1599	Promoter (<=1kb)	-584	41855676	41855877	202	*	106	24	6.11	5.66	2	Protein of unknown function, DUF593	AT1G74830.1		fl1	floury endosperm1	alignment of EF536720 to B73_v2 assembly
GRMZM2G103116	GRMZM2G103116_T01	2	41927971	41930481	2511	Promoter (<=1kb)	-99	41927671	41927872	202	*	112	47	11.66	10.94	1	Dynein light chain type 1 family protein	AT1G23220.1
GRMZM2G114523	GRMZM2G114523_T01	2	42108010	42110062	2053	Promoter (<=1kb)	-484	42107325	42107526	202	*	114	55	15.1	14.24	1	Transmembrane amino acid transporter family protein	AT1G25530.1
GRMZM2G414620	GRMZM2G414620_T01	2	42113278	42114321	1044	Promoter (<=1kb)	-178	42114499	42114700	202	*	117	69	16.88	15.95	2	Bifunctional inhibitor/lipid-transfer protein/seed storage 2S albumin superfamily protein	AT2G48130.1
GRMZM2G033093	GRMZM2G033093_T01	2	42361408	42365396	3989	Promoter (<=1kb)	0	42365294	42365495	202	*	113	52	14.22	13.39	2	AGAMOUS-like 16	AT3G57230.1	AGL16
GRMZM2G010238	GRMZM2G010238_T01	2	42527114	42530009	2896	Promoter (<=1kb)	-369	42530378	42530579	202	*	125	96	27.21	25.92	2	cofactor of nitrate reductase and xanthine dehydrogenase 3	AT1G01290.1,AT1G01290.2	CNX3
GRMZM2G083888	GRMZM2G083888_T01	2	42589461	42590525	1065	Promoter (<=1kb)	-721	42591246	42591447	202	*	106	24	6.11	5.66	2	Uncharacterised protein family (UPF0497)	AT5G15290.1
AC197340.3_FG003	AC197340.3_FGT003	2	42594227	42594601	375	Promoter (<=1kb)	-615	42593411	42593612	202	*	116	64.6	16.81	15.89	1		AT3G29034.1
AC197340.3_FG003	AC197340.3_FGT003	2	42594227	42594601	375	Promoter (<=1kb)	-222	42593804	42594005	202	*	112	47.4	11.95	11.21	1		AT3G29034.1
GRMZM2G009948	GRMZM2G009948_T01	2	42863278	42884486	21209	Promoter (<=1kb)	0	42863186	42863387	202	*	107	28	6.36	5.91	1	Mog1/PsbP/DUF1795-like photosystem II reaction center PsbP family protein	AT1G69680.1
GRMZM2G337113	GRMZM2G337113_T02	2	42886006	42888042	2037	Promoter (<=1kb)	-227	42888269	42888470	202	*	107	27	6.09	5.66	2	glyceraldehyde 3-phosphate dehydrogenase A subunit 2	AT1G12900.1	GAPA-2	gpa1	glyceraldehyde-3-phosphate dehydrogenase1	Classical Gene
GRMZM2G041356	GRMZM2G041356_T01	2	43049767	43052817	3051	Promoter (<=1kb)	-536	43053353	43053554	202	*	108	34	8.01	7.47	2	Galactose mutarotase-like superfamily protein	AT3G47800.1
GRMZM2G094792	GRMZM2G094792_T01	2	43247276	43251834	4559	Promoter (<=1kb)	-949	43252783	43252984	202	*	185	327.2	91.24	87.99	2	loricrin-related	AT5G09670.1,AT5G09670.2
GRMZM2G065073	GRMZM2G065073_T01	2	43418807	43421139	2333	Promoter (<=1kb)	-234	43418372	43418573	202	*	145	173.6	50.43	48.42	1	gamma-glutamyl transpeptidase 1	AT4G39640.1,AT4G39640.2	GGT1
GRMZM2G522241	GRMZM2G522241_T01	2	43422289	43422671	383	Promoter (<=1kb)	-997	43421091	43421292	202	*	108	30.8	8.11	7.56	1
GRMZM2G442523	GRMZM2G442523_T03	2	44001404	44003365	1962	Promoter (<=1kb)	-906	44000297	44000498	202	*	117	66	16.03	15.13	1	Major facilitator superfamily protein	AT1G34580.1
GRMZM2G061495	GRMZM2G061495_T01	2	44111233	44112053	821	Promoter (<=1kb)	-65	44112118	44112319	202	*	118	72	20.11	19.06	2	Major facilitator superfamily protein	AT1G34580.1
GRMZM2G049549	GRMZM2G049549_T01	2	44186481	44190062	3582	Promoter (<=1kb)	-762	44190824	44191025	202	*	106	24	6.11	5.66	2	cryptochrome 1	AT4G08920.1	ATCRY1,BLU1,CRY1,HY4,OOP2	cry2	cryptochrome2	from: BT036578
GRMZM2G171296	GRMZM2G171296_T01	2	44262352	44262845	494	Promoter (<=1kb)	-837	44263682	44263883	202	*	106	25.4	6.68	6.21	2
GRMZM2G009125	GRMZM2G009125_T01	2	44336664	44339115	2452	Promoter (<=1kb)	-81	44339196	44339397	202	*	107	30.6	7.18	6.69	2	UDP-glucosyl transferase 85A2	AT1G22360.1	AtUGT85A2,UGT85A2
GRMZM2G145758	GRMZM2G145758_T01	2	44796341	44798676	2336	Promoter (<=1kb)	-243	44798919	44799120	202	*	114	57	15.98	15.09	2	Histone superfamily protein	AT4G40030.2		rpl32	ribosomal protein L32 homolog32
GRMZM2G145758	GRMZM2G145758_T03	2	44796377	44798669	2293	5' UTR	54	44798414	44798615	202	*	123	91	23.16	22	2	Histone superfamily protein	AT4G40030.2		rpl32	ribosomal protein L32 homolog32
GRMZM2G171254	GRMZM2G171254_T03	2	44825960	44831256	5297	Promoter (<=1kb)	-466	44831722	44831923	202	*	112	49	12.23	11.48	2		AT2G14095.1
GRMZM2G160966	GRMZM2G160966_T01	2	44889374	44890968	1595	Promoter (<=1kb)	-19	44890987	44891188	202	*	108	33	8.01	7.47	2	RING/U-box superfamily protein	AT3G05200.1	ATL6
GRMZM2G046900	GRMZM2G046900_T03	2	44959141	44960018	878	Promoter (<=1kb)	-39	44960057	44960258	202	*	118	70	18.25	17.27	2	alpha/beta-Hydrolases superfamily protein	AT4G24380.1,AT5G65400.1
GRMZM2G046900	GRMZM2G046900_T01	2	44959141	44964906	5766	Promoter (<=1kb)	-490	44965396	44965597	202	*	111	44.5	12.18	11.44	2	alpha/beta-Hydrolases superfamily protein	AT4G24380.1,AT5G65400.1
GRMZM2G347488	GRMZM2G347488_T01	2	44965944	44966908	965	Promoter (<=1kb)	-242	44967150	44967351	202	*	108	33	8.69	8.11	2		AT3G60520.1
GRMZM2G347489	GRMZM2G347489_T01	2	44968691	44973718	5028	Promoter (<=1kb)	-221	44968269	44968470	202	*	109	37	8.85	8.26	1	MALE GAMETOPHYTE DEFECTIVE 2	AT1G08660.1	MGP2
GRMZM2G127184	GRMZM2G127184_T01	2	45063206	45065186	1981	Promoter (<=1kb)	-220	45062785	45062986	202	*	109	38	9.13	8.52	1	fucosyltransferase 7	AT1G14070.1	FUT7
GRMZM2G127173	GRMZM2G127173_T01	2	45065294	45068026	2733	Promoter (<=1kb)	-37	45068063	45068264	202	*	121	82	21.73	20.63	2	Mitochondrial substrate carrier family protein	AT1G14140.1
GRMZM2G062559	GRMZM2G062559_T01	2	45100268	45102857	2590	Promoter (<=1kb)	-48	45102905	45103106	202	*	116	64.5	15.75	14.86	2	Eukaryotic aspartyl protease family protein	AT2G03200.1
GRMZM2G474783	GRMZM2G474783_T01	2	45325674	45327398	1725	Promoter (<=1kb)	-330	45327728	45327929	202	*	109	37.8	10.14	9.49	2	Protein of unknown function (DUF3537)	AT3G20300.1
GRMZM2G105542	GRMZM2G105542_T01	2	45848350	45850684	2335	Promoter (<=1kb)	-524	45851208	45851409	202	*	121	80.7	22.77	21.63	2	Pentatricopeptide repeat (PPR-like) superfamily protein	AT1G09900.1
GRMZM2G105542	GRMZM2G105542_T01	2	45848350	45850684	2335	Promoter (<=1kb)	-713	45851397	45851598	202	*	132	126.3	36.42	34.83	2	Pentatricopeptide repeat (PPR-like) superfamily protein	AT1G09900.1
GRMZM2G131448	GRMZM2G131448_T01	2	46152807	46155241	2435	Promoter (<=1kb)	-765	46156006	46156207	202	*	138	148	42.68	40.88	2	OBP3-responsive gene 4	AT2G06010.1	ORG4
GRMZM2G021831	GRMZM2G021831_T01	2	46408460	46410063	1604	Promoter (<=1kb)	-5	46408254	46408455	202	*	109	36	8.57	7.99	1	sequence-specific DNA binding transcription factors	AT3G14180.1		thx15	Trihelix-transcription factor 15	GrassiusTF
GRMZM2G028258	GRMZM2G028258_T02	2	46616759	46620582	3824	Promoter (<=1kb)	-665	46615893	46616094	202	*	113	53	13.37	12.57	1	STELAR K+ outward rectifier	AT3G02850.1	SKOR
GRMZM2G028258	GRMZM2G028258_T02	2	46616759	46620582	3824	Promoter (<=1kb)	-140	46616418	46616619	202	*	107	30	7.83	7.29	1	STELAR K+ outward rectifier	AT3G02850.1	SKOR
GRMZM2G068510	GRMZM2G068510_T01	2	46833676	46835151	1476	Promoter (<=1kb)	-935	46832540	46832741	202	*	130	116	33.15	31.66	1	S-adenosyl-L-methionine-dependent methyltransferases superfamily protein	AT4G01240.1
GRMZM2G086971	GRMZM2G086971_T09	2	47740882	47742266	1385	Promoter (<=1kb)	-123	47742389	47742590	202	*	131	119.4	34.34	32.82	2	RAB GTPase homolog 1C,Ras-related small GTP-binding family protein,Thioredoxin family protein	AT3G11730.1,AT4G10000.1,AT4G10000.2,AT4G17530.1	ATFP8,ATRABD1,RABD1,"ATRAB1C,ATRABD2C,RAB1C",.	ypt1	ypt homolog1	Classical Gene
GRMZM2G151021	GRMZM2G151021_T02	2	48053542	48054276	735	Promoter (<=1kb)	-310	48053031	48053232	202	*	121	83	23.36	22.2	1
GRMZM2G016894	GRMZM2G016894_T01	2	48182991	48188659	5669	Promoter (<=1kb)	0	48182850	48183051	202	*	125	99	28.1	26.78	1	Transmembrane CLPTM1 family protein	AT5G08500.1
GRMZM2G161932	GRMZM2G161932_T04	2	49219192	49220011	820	Promoter (<=1kb)	0	49219085	49219286	202	*	149	188.3	53.23	51.13	1	Uncharacterised protein family UPF0090	AT1G77122.1
GRMZM2G161932	GRMZM2G161932_T04	2	49219192	49220011	820	Promoter (<=1kb)	0	49219135	49219336	202	*	135	135.7	37.56	35.93	1	Uncharacterised protein family UPF0090	AT1G77122.1
GRMZM2G018223	GRMZM2G018223_T01	2	49290335	49295336	5002	Promoter (<=1kb)	-927	49289207	49289408	202	*	108	31	8.4	7.84	1	IKI3 family protein	AT5G13680.1	ABO1,ELO2
GRMZM2G018223	GRMZM2G018223_T01	2	49290335	49295336	5002	Promoter (<=1kb)	0	49290313	49290514	202	*	115	61	16.86	15.93	1	IKI3 family protein	AT5G13680.1	ABO1,ELO2
GRMZM2G316840	GRMZM2G316840_T01	2	49451938	49453443	1506	Promoter (<=1kb)	-302	49453745	49453946	202	*	127	104	29.58	28.22	2	xylem NAC domain 1	AT5G64530.1	ANAC104,XND1	nactf76	NAC-transcription factor 76	GrassiusTF
GRMZM2G003720	GRMZM2G003720_T03	2	49629518	49630358	841	Promoter (<=1kb)	0	49629363	49629564	202	*	115	59	16.28	15.37	1	Thioesterase superfamily protein	AT1G04290.1
GRMZM2G003565	GRMZM2G003565_T02	2	49685916	49690865	4950	Promoter (<=1kb)	-255	49691120	49691321	202	*	108	33	7.74	7.2	2	Regulator of chromosome condensation (RCC1) family protein	AT5G63860.1	UVR8
GRMZM2G136023	GRMZM2G136023_T01	2	49985303	49985879	577	Promoter (<=1kb)	-84	49985018	49985219	202	*	105	23	5.83	5.4	1
GRMZM2G089619	GRMZM2G089619_T01	2	50140925	50142374	1450	Promoter (<=1kb)	-237	50142611	50142812	202	*	115	60	15.37	14.5	2	homeobox protein 22	AT4G24660.1	ATHB22,HB22,MEE68	zhd15	ZF-HD-transcription factor 15	GrassiusTF
GRMZM2G120517	GRMZM2G120517_T03	2	50350123	50362549	12427	Promoter (<=1kb)	-447	50362996	50363197	202	*	105	22.4	5.83	5.41	2	thylakoidal ascorbate peroxidase	AT1G77490.1	TAPX
GRMZM2G120517	GRMZM2G120517_T03	2	50350123	50362549	12427	Promoter (<=1kb)	-528	50363077	50363278	202	*	106	24.2	5.55	5.14	2	thylakoidal ascorbate peroxidase	AT1G77490.1	TAPX
GRMZM2G057006	GRMZM2G057006_T01	2	50553033	50556814	3782	Promoter (<=1kb)	-642	50552190	50552391	202	*	112	49	12.23	11.48	1	Protein of unknown function (DUF668)	AT1G34320.1
GRMZM2G347314	GRMZM2G347314_T01	2	50604427	50605394	968	Promoter (<=1kb)	-219	50604007	50604208	202	*	112	47	11.66	10.94	1
GRMZM2G113629	GRMZM2G113629_T01	2	50618990	50621060	2071	Promoter (<=1kb)	-11	50618778	50618979	202	*	117	69	19.22	18.2	1	PDI-like 5-2	AT1G35620.1	ATPDI8,ATPDIL5-2,PDI8,PDIL5-2	pdi10	protein disulfide isomerase10
GRMZM2G155593	GRMZM2G155593_T01	2	51441153	51446361	5209	Promoter (<=1kb)	0	51446343	51446544	202	*	107	28.9	7.54	7.02	2	Protein kinase superfamily protein,SNF1-related protein kinase 2.10	AT1G10940.1,AT1G60940.2	ASK1,SNRK2-4,SNRK2.4,SRK2A,"SNRK2-10,SNRK2.10,SRK2B"	snrkII7	SnRK2 serine threonine protein kinase7	aligns to sequence EU676039
GRMZM2G155593	GRMZM2G155593_T01	2	51441153	51446361	5209	Promoter (<=1kb)	-337	51446698	51446899	202	*	122	86.1	24.54	23.35	2	Protein kinase superfamily protein,SNF1-related protein kinase 2.10	AT1G10940.1,AT1G60940.2	ASK1,SNRK2-4,SNRK2.4,SRK2A,"SNRK2-10,SNRK2.10,SRK2B"	snrkII7	SnRK2 serine threonine protein kinase7	aligns to sequence EU676039
GRMZM2G155593	GRMZM2G155593_T02	2	51441362	51441991	630	Promoter (<=1kb)	-516	51442507	51442708	202	*	112	48	13.05	12.27	2	Protein kinase superfamily protein,SNF1-related protein kinase 2.10	AT1G10940.1,AT1G60940.2	ASK1,SNRK2-4,SNRK2.4,SRK2A,"SNRK2-10,SNRK2.10,SRK2B"	snrkII7	SnRK2 serine threonine protein kinase7	aligns to sequence EU676039
GRMZM2G131177	GRMZM2G131177_T01	2	51859923	51862668	2746	Promoter (<=1kb)	-986	51863654	51863855	202	*	110	42	10.25	9.59	2	Subtilase family protein	AT5G67360.1	ARA12
GRMZM5G806108	GRMZM5G806108_T01	2	51908589	51913952	5364	Promoter (<=1kb)	-836	51914788	51914989	202	*	124	95.3	25.82	24.58	2	Protein kinase superfamily protein	AT3G19300.1
GRMZM2G147685	GRMZM2G147685_T01	2	52437508	52442955	5448	Promoter (<=1kb)	-729	52443684	52443885	202	*	112	47	12.76	11.99	2	basic helix-loop-helix (bHLH) DNA-binding superfamily protein	AT1G49770.1	RGE1,ZOU	bhlh167	bHLH-transcription factor 167	GrassiusTF
GRMZM2G135727	GRMZM2G135727_T05	2	52799458	52801027	1570	Promoter (<=1kb)	-543	52801570	52801771	202	*	105	22	5.54	5.14	2	R-protein L3 B,ribosomal protein 1	AT1G43170.5,AT1G43170.6,AT1G61580.1	ARP1,emb2207,RP1,RPL3A,"ARP2,RPL3B"
GRMZM2G069093	GRMZM2G069093_T01	2	54244815	54246444	1630	Promoter (<=1kb)	0	54246382	54246583	202	*	115	58	15.98	15.09	2	Peroxidase superfamily protein	AT5G66390.1
GRMZM2G368698	GRMZM2G368698_T02	2	54308917	54309836	920	Promoter (<=1kb)	-165	54308551	54308752	202	*	131	122.6	35.23	33.68	1	cell wall / vacuolar inhibitor of fructosidase 2	AT5G64620.1	ATC/VIF2,C/VIF2
GRMZM2G362803	GRMZM2G362803_T01	2	54833433	54835123	1691	Promoter (<=1kb)	-319	54835442	54835643	202	*	108	34.5	9.27	8.66	2	O-acetylserine (thiol) lyase (OAS-TL) isoform A1	AT4G14880.4	ATCYS-3A,CYTACS1,OASA1,OLD3
GRMZM2G362803	GRMZM2G362803_T01	2	54833433	54835123	1691	Promoter (<=1kb)	-389	54835512	54835713	202	*	128	108.5	31.07	29.65	2	O-acetylserine (thiol) lyase (OAS-TL) isoform A1	AT4G14880.4	ATCYS-3A,CYTACS1,OASA1,OLD3
GRMZM5G864735	GRMZM5G864735_T01	2	55260327	55261020	694	Promoter (<=1kb)	-15	55261035	55261236	202	*	108	34	8.01	7.47	2	Histone superfamily protein	AT1G09200.1
GRMZM2G079323	GRMZM2G079323_T01	2	55592385	55597926	5542	Promoter (<=1kb)	-215	55591969	55592170	202	*	109	35	8.29	7.73	1	Transducin/WD40 repeat-like superfamily protein	AT5G53500.1
GRMZM2G098128	GRMZM2G098128_T01	2	55878172	55879980	1809	Promoter (<=1kb)	-387	55877584	55877785	202	*	108	34.4	8.29	7.73	1	plant U-box 23	AT2G35930.1	PUB23
GRMZM2G045185	GRMZM2G045185_T01	2	56937487	56943234	5748	Promoter (<=1kb)	0	56943157	56943358	202	*	110	39	9.41	8.79	2	OTU-like cysteine protease family protein	AT2G27350.6
GRMZM5G819523	GRMZM5G819523_T01	2	57694213	57695985	1773	Promoter (<=1kb)	0	57695938	57696139	202	*	121	84	22.32	21.19	2	Glutaredoxin family protein	AT5G03870.1
GRMZM5G819523	GRMZM5G819523_T01	2	57694213	57695985	1773	Promoter (<=1kb)	-542	57696527	57696728	202	*	109	37	8.85	8.26	2	Glutaredoxin family protein	AT5G03870.1
GRMZM2G076584	GRMZM2G076584_T01	2	57755133	57758575	3443	Promoter (<=1kb)	-922	57759497	57759698	202	*	111	45	11.1	10.4	2	Glycosyl hydrolase superfamily protein	AT2G27500.2
GRMZM2G102160	GRMZM2G102160_T01	2	59641972	59643075	1104	Promoter (<=1kb)	-252	59643327	59643528	202	*	144	171.1	46.73	44.81	2	Plant protein of unknown function (DUF868)	AT2G27770.1
GRMZM2G102160	GRMZM2G102160_T01	2	59641972	59643075	1104	Promoter (<=1kb)	-416	59643491	59643692	202	*	113	53.3	14.81	13.96	2	Plant protein of unknown function (DUF868)	AT2G27770.1
GRMZM2G102160	GRMZM2G102160_T01	2	59641972	59643075	1104	Promoter (<=1kb)	-799	59643874	59644075	202	*	116	63.6	17.75	16.79	2	Plant protein of unknown function (DUF868)	AT2G27770.1
GRMZM2G180612	GRMZM2G180612_T06	2	60257952	60263097	5146	Promoter (<=1kb)	0	60257835	60258036	202	*	108	32	7.46	6.94	1	Protein of unknown function (DUF1350)	AT5G47860.1
GRMZM2G134235	GRMZM2G134235_T01	2	60341380	60343188	1809	Promoter (<=1kb)	-111	60341068	60341269	202	*	108	34	7.21	6.71	1		AT3G06868.1
GRMZM5G876638	GRMZM5G876638_T01	2	60361577	60362713	1137	Promoter (<=1kb)	-278	60361098	60361299	202	*	110	39	10.43	9.76	1
GRMZM2G023946	GRMZM2G023946_T02	2	60701201	60709631	8431	Promoter (<=1kb)	-935	60700065	60700266	202	*	124	95	25.52	24.29	1	Protein of unknown function (DUF1624)	AT5G47900.1
GRMZM2G023946	GRMZM2G023946_T02	2	60701201	60709631	8431	Promoter (<=1kb)	-336	60700664	60700865	202	*	151	198	55.9	53.72	1	Protein of unknown function (DUF1624)	AT5G47900.1
GRMZM2G157269	GRMZM2G157269_T01	2	60902602	60907977	5376	Promoter (<=1kb)	-591	60908568	60908769	202	*	107	29	7.54	7.01	2	acetyl-CoA synthetase	AT5G36880.2	ACS
GRMZM2G069708	GRMZM2G069708_T01	2	61285692	61289836	4145	5' UTR	22	61289613	61289814	202	*	114	56	15.4	14.52	2	NAD(P)-binding Rossmann-fold superfamily protein	AT1G32220.1
GRMZM2G069708	GRMZM2G069708_T01	2	61285692	61289836	4145	Promoter (<=1kb)	-343	61290179	61290380	202	*	105	22	5.54	5.14	2	NAD(P)-binding Rossmann-fold superfamily protein	AT1G32220.1
GRMZM2G069856	GRMZM2G069856_T01	2	61290418	61296910	6493	Promoter (<=1kb)	-483	61297393	61297594	202	*	130	118.6	34.04	32.53	2	forkhead-associated domain-containing protein / FHA domain-containing protein	AT5G07400.1
GRMZM2G069856	GRMZM2G069856_T01	2	61290418	61296910	6493	Promoter (<=1kb)	-694	61297604	61297805	202	*	118	70.4	19.81	18.78	2	forkhead-associated domain-containing protein / FHA domain-containing protein	AT5G07400.1
GRMZM2G134668	GRMZM2G134668_T03	2	62121598	62123943	2346	Promoter (<=1kb)	-208	62124151	62124352	202	*	110	40.9	11.01	10.32	2	calnexin 1	AT5G61790.1	ATCNX1,CNX1,.	clx1	calnexin homolog1
GRMZM2G395267	GRMZM2G395267_T01	2	62501454	62505984	4531	Promoter (<=1kb)	0	62505871	62506072	202	*	109	35.4	9.56	8.94	2	high affinity K+ transporter 5	AT4G13420.1	ATHAK5,HAK5
GRMZM2G032430	GRMZM2G032430_T01	2	63040064	63041741	1678	Promoter (<=1kb)	-208	63041949	63042150	202	*	120	77	21.58	20.49	2
GRMZM2G171664	GRMZM2G171664_T01	2	63616736	63621854	5119	Promoter (<=1kb)	-564	63622418	63622619	202	*	115	58	12.89	12.11	2	Ubiquinol-cytochrome C reductase iron-sulfur subunit	AT5G13430.1
GRMZM2G170612	GRMZM2G170612_T01	2	64120918	64123694	2777	Promoter (<=1kb)	-437	64124131	64124332	202	*	114	57	15.69	14.8	2	Histone superfamily protein	AT5G50930.1
GRMZM2G096717	GRMZM2G096717_T01	2	64577147	64578093	947	Promoter (<=1kb)	0	64578032	64578233	202	*	125	97	22.76	21.63	2
GRMZM2G399641	GRMZM2G399641_T01	2	64588510	64589953	1444	Promoter (<=1kb)	-861	64590814	64591015	202	*	107	30	7.83	7.29	2	RING finger protein	AT1G28080.1
GRMZM5G848945	GRMZM5G848945_T01	2	65666122	65669147	3026	5' UTR	11	65666133	65666334	202	*	106	25	6.4	5.93	1	auxin signaling F-box 2,auxin signaling F-box 3	AT1G12820.1,AT3G26810.1	AFB2,AFB3
GRMZM2G086267	GRMZM2G086267_T02	2	68168982	68169749	768	Promoter (<=1kb)	0	68168893	68169094	202	*	105	22.8	5.83	5.4	1	Ubiquitin family protein	AT4G24990.1	ATGP4
GRMZM2G477837	GRMZM2G477837_T01	2	68475641	68476036	396	Promoter (<=1kb)	0	68475970	68476171	202	*	106	25	5.55	5.14	2	Beta-1,3-N-Acetylglucosaminyltransferase family protein	AT4G32105.1
GRMZM2G142863	GRMZM2G142863_T01	2	69920523	69927087	6565	Promoter (<=1kb)	0	69926984	69927185	202	*	106	24.5	6.4	5.94	2	2-oxoglutarate dehydrogenase, E1 component	AT5G65750.1
GRMZM2G142863	GRMZM2G142863_T01	2	69920523	69927087	6565	Promoter (<=1kb)	-72	69927159	69927360	202	*	137	145.6	42.08	40.3	2	2-oxoglutarate dehydrogenase, E1 component	AT5G65750.1
GRMZM2G142863	GRMZM2G142863_T01	2	69920523	69927087	6565	Promoter (<=1kb)	-155	69927242	69927443	202	*	123	88.8	25.13	23.92	2	2-oxoglutarate dehydrogenase, E1 component	AT5G65750.1
GRMZM5G826658	GRMZM5G826658_T01	2	70340627	70344760	4134	Promoter (<=1kb)	-11	70344771	70344972	202	*	128	108.9	29.62	28.25	2	Major facilitator superfamily protein	AT3G01930.2
GRMZM5G826658	GRMZM5G826658_T01	2	70340627	70344760	4134	Promoter (<=1kb)	-128	70344888	70345089	202	*	105	21.1	5.54	5.15	2	Major facilitator superfamily protein	AT3G01930.2
GRMZM2G025042	GRMZM2G025042_T01	2	71773934	71777826	3893	Promoter (<=1kb)	-78	71777904	71778105	202	*	120	79	22.17	21.05	2		AT1G27385.1
GRMZM2G000980	GRMZM2G000980_T01	2	72416123	72420409	4287	Promoter (<=1kb)	0	72420373	72420574	202	*	107	30	6.91	6.43	2	splicing factor-related	AT5G51300.1
GRMZM2G125263	GRMZM2G125263_T01	2	72520769	72523282	2514	Promoter (<=1kb)	-173	72520395	72520596	202	*	106	25.1	6.68	6.21	1	Leucine-rich repeat protein kinase family protein	AT3G47570.1
AC202435.3_FG001	AC202435.3_FGT001	2	72836254	72837650	1397	Promoter (<=1kb)	-32	72837682	72837883	202	*	120	76.8	20.28	19.23	2	HCP-like superfamily protein with MYND-type zinc finger	AT1G67340.1
AC202435.3_FG001	AC202435.3_FGT001	2	72836254	72837650	1397	Promoter (<=1kb)	-416	72838066	72838267	202	*	107	30.2	7.18	6.69	2	HCP-like superfamily protein with MYND-type zinc finger	AT1G67340.1
GRMZM2G520811	GRMZM2G520811_T01	2	73303695	73305018	1324	Promoter (<=1kb)	-696	73302798	73302999	202	*	114	55	15.1	14.24	1		AT5G47920.1
GRMZM2G173536	GRMZM2G173536_T02	2	73704385	73705541	1157	Promoter (<=1kb)	0	73704306	73704507	202	*	107	28	7.25	6.74	1	SNF1-related protein kinase regulatory subunit gamma 1	AT3G48530.1	KING1
GRMZM2G013612	GRMZM2G013612_T01	2	81352675	81355989	3315	Promoter (<=1kb)	-552	81356541	81356742	202	*	116	63.1	17.75	16.79	2	CheY-like two-component responsive regulator family protein	AT4G18020.2	APRR2,PRR2
GRMZM2G029211	GRMZM2G029211_T02	2	83273819	83274727	909	Promoter (<=1kb)	-894	83272724	83272925	202	*	111	43	11.59	10.87	1	NB-ARC domain-containing disease resistance protein	AT4G26090.1	RPS2
GRMZM2G117771	GRMZM2G117771_T01	2	84473175	84477525	4351	Promoter (<=1kb)	0	84477348	84477549	202	*	116	63	16.24	15.33	2		AT4G24175.1
GRMZM2G351514	GRMZM2G351514_T01	2	85152774	85154999	2226	Promoter (<=1kb)	0	85154872	85155073	202	*	115	59.3	16.57	15.65	2	DNAse I-like superfamily protein	AT4G30900.1
GRMZM2G351514	GRMZM2G351514_T01	2	85152774	85154999	2226	Promoter (<=1kb)	0	85154950	85155151	202	*	106	23.7	6.11	5.67	2	DNAse I-like superfamily protein	AT4G30900.1
GRMZM2G012942	GRMZM2G012942_T01	2	86090336	86117116	26781	Promoter (<=1kb)	-659	86117775	86117976	202	*	108	32	8.4	7.83	2	Sec1/munc18-like (SM) proteins superfamily	AT1G12360.1	KEU
GRMZM2G176274	GRMZM2G176274_T01	2	88350880	88353443	2564	Promoter (<=1kb)	0	88353421	88353622	202	*	110	40	10.72	10.04	2	F-box family protein with a domain of unknown function (DUF295)	AT4G17565.1
GRMZM2G115805	GRMZM2G115805_T02	2	88827724	88833975	6252	Promoter (<=1kb)	0	88827633	88827834	202	*	110	41	11.01	10.32	1	FMN-linked oxidoreductases superfamily protein	AT3G63510.1
GRMZM2G057136	GRMZM2G057136_T01	2	89002832	89004935	2104	Promoter (<=1kb)	0	89004767	89004968	202	*	107	27	6.97	6.47	2	Myzus persicae-induced lipase 1	AT5G14180.1	MPL1
GRMZM2G057136	GRMZM2G057136_T01	2	89002832	89004935	2104	Promoter (<=1kb)	-389	89005324	89005525	202	*	144	170	47.6	45.66	2	Myzus persicae-induced lipase 1	AT5G14180.1	MPL1
GRMZM5G806387	GRMZM5G806387_T01	2	89243177	89244042	866	Promoter (<=1kb)	-184	89242792	89242993	202	*	110	39	10.43	9.76	1	Uncharacterised protein family (UPF0497)	AT1G17200.1
GRMZM2G353548	GRMZM2G353548_T04	2	90326150	90340099	13950	Promoter (<=1kb)	0	90326006	90326207	202	*	110	40	9.69	9.06	1	Transducin family protein / WD-40 repeat family protein	AT1G04140.1,AT1G04140.2
GRMZM2G091313	GRMZM2G091313_T01	2	93406524	93407470	947	Promoter (<=1kb)	-246	93407716	93407917	202	*	115	59	16.28	15.37	2
GRMZM2G008864	GRMZM2G008864_T01	2	98795596	98809228	13633	Promoter (<=1kb)	-463	98794932	98795133	202	*	121	81	21.44	20.35	1	electron transfer flavoprotein beta	AT5G43430.1	ETFBETA
GRMZM2G008864	GRMZM2G008864_T01	2	98795596	98809228	13633	Promoter (<=1kb)	0	98795447	98795648	202	*	108	32	8.4	7.83	1	electron transfer flavoprotein beta	AT5G43430.1	ETFBETA
GRMZM2G170208	GRMZM2G170208_T01	2	99805638	99807544	1907	Promoter (<=1kb)	-351	99807895	99808096	202	*	105	23	6.11	5.67	2	phosphate transporter 1;5	AT2G32830.1	PHT1;5,PHT5	pht13	phosphate transporter protein13
GRMZM2G170208	GRMZM2G170208_T01	2	99805638	99807544	1907	Promoter (<=1kb)	-467	99808011	99808212	202	*	112	46.3	12.76	12	2	phosphate transporter 1;5	AT2G32830.1	PHT1;5,PHT5	pht13	phosphate transporter protein13
GRMZM2G009779	GRMZM2G009779_T01	2	99885266	99886925	1660	Promoter (<=1kb)	0	99885127	99885328	202	*	106	23.2	6.11	5.67	1	phosphate transporter 1;7	AT3G54700.1	PHT1;7	pht8	phosphate transporter protein8
GRMZM2G152089	GRMZM2G152089_T01	2	100012111	100012875	765	Promoter (<=1kb)	0	100011972	100012173	202	*	105	22	5.54	5.14	1
GRMZM2G097802	GRMZM2G097802_T01	2	102470112	102475626	5515	Promoter (<=1kb)	0	102475492	102475693	202	*	110	40	9.69	9.06	2	Transmembrane amino acid transporter family protein	AT2G39130.1
GRMZM2G134264	GRMZM2G134264_T01	2	102766801	102769426	2626	Promoter (<=1kb)	-585	102770011	102770212	202	*	127	104	29.58	28.22	2
GRMZM2G090028	GRMZM2G090028_T02	2	102910112	102913852	3741	Promoter (<=1kb)	0	102909929	102910130	202	*	110	38.7	9.41	8.79	1		AT5G27260.1
GRMZM2G365957	GRMZM2G365957_T01	2	103966794	103973039	6246	Promoter (<=1kb)	-504	103973543	103973744	202	*	105	21.1	5.54	5.15	2	multidrug resistance-associated protein 4	AT2G47800.1	ATMRP4,EST3,MRP4
GRMZM2G172695	GRMZM2G172695_T01	2	104803971	104806269	2299	Promoter (<=1kb)	-62	104803708	104803909	202	*	109	37	8.85	8.26	1	Protein of unknown function (DUF668)	AT3G23160.1
GRMZM2G149708	GRMZM2G149708_T02	2	105360159	105373201	13043	Promoter (<=1kb)	-929	105374130	105374331	202	*	108	33	8.69	8.11	2	WD-40 repeat family protein	AT5G67320.1	HOS15
GRMZM2G045809	GRMZM2G045809_T01	2	106916508	106917779	1272	Promoter (<=1kb)	0	106916332	106916533	202	*	121	83	22.02	20.91	1	RmlC-like cupins superfamily protein	AT3G05950.1
GRMZM2G367367	GRMZM2G367367_T01	2	110714853	110717285	2433	Promoter (<=1kb)	0	110714725	110714926	202	*	105	22	5.54	5.14	1	Cytidine/deoxycytidylate deaminase family protein	AT5G24670.2
GRMZM2G015568	GRMZM2G015568_T01	2	111248503	111249523	1021	Promoter (<=1kb)	-229	111248073	111248274	202	*	112	48	13.05	12.27	1
GRMZM2G021223	GRMZM2G021223_T05	2	111766444	111766785	342	Promoter (<=1kb)	-720	111765523	111765724	202	*	120	77	21.58	20.48	1	RNA-binding (RRM/RBD/RNP motifs) family protein	AT2G46610.2,AT3G61860.1	ATRSP31,RSP31,.
GRMZM2G129208	GRMZM2G129208_T01	2	111832647	111836733	4087	Promoter (<=1kb)	-79	111836812	111837013	202	*	107	30	7.83	7.29	2	ATP binding	AT3G24430.1	HCF101
AC209739.3_FG003	AC209739.3_FGT003	2	111946589	111947665	1077	Promoter (<=1kb)	-518	111948183	111948384	202	*	108	32.7	8.69	8.11	2	Calcium-dependent lipid-binding (CaLB domain) family protein	AT3G16510.1
GRMZM2G163079	GRMZM2G163079_T01	2	112550237	112550618	382	Promoter (<=1kb)	-387	112551005	112551206	202	*	104	18	5.42	5.02	2
GRMZM2G172605	GRMZM2G172605_T01	2	112603052	112604929	1878	Promoter (<=1kb)	-979	112605908	112606109	202	*	117	66.6	18.63	17.64	2	C2H2-like zinc finger protein	AT1G75710.1
GRMZM2G147623	GRMZM2G147623_T01	2	114431775	114441385	9611	Promoter (<=1kb)	0	114441340	114441541	202	*	106	24	6.11	5.66	2	zinc finger (CCCH-type) family protein	AT2G28450.1		c3h10	C3H-transcription factor 310	GrassiusTF
GRMZM2G480356	GRMZM2G480356_T01	2	114709304	114712915	3612	Promoter (<=1kb)	0	114709212	114709413	202	*	122	86	22.9	21.75	1	Protein of unknown function (DUF594)	AT5G45480.1
GRMZM2G108777	GRMZM2G108777_T01	2	117580482	117581043	562	Promoter (<=1kb)	-853	117581896	117582097	202	*	121	84	22.32	21.19	2
GRMZM2G047272	GRMZM2G047272_T01	2	119923832	119926759	2928	Promoter (<=1kb)	-713	119927472	119927673	202	*	116	64	17.75	16.78	2
GRMZM2G075680	GRMZM2G075680_T01	2	124724907	124738930	14024	Promoter (<=1kb)	-112	124739042	124739243	202	*	108	31	8.11	7.56	2	Sec23/Sec24 protein transport family protein	AT4G32640.2
GRMZM2G132154	GRMZM2G132154_T01	2	128073571	128076834	3264	Promoter (<=1kb)	0	128076769	128076970	202	*	108	32	8.4	7.83	2	serine carboxypeptidase-like 42	AT5G42240.1	scpl42
GRMZM2G025205	GRMZM2G025205_T01	2	130608944	130609749	806	Promoter (<=1kb)	-252	130610001	130610202	202	*	105	22	5.54	5.14	2				grp4	glycine rich protein4	from: AB014475
GRMZM2G164064	GRMZM2G164064_T01	2	130778492	130779353	862	Promoter (<=1kb)	-186	130779539	130779740	202	*	108	31.1	8.4	7.84	2
GRMZM2G164064	GRMZM2G164064_T01	2	130778492	130779353	862	Promoter (<=1kb)	-342	130779695	130779896	202	*	131	120.4	34.64	33.1	2
GRMZM2G164064	GRMZM2G164064_T01	2	130778492	130779353	862	Promoter (<=1kb)	-413	130779766	130779967	202	*	111	43.5	11.88	11.16	2
GRMZM2G088778	GRMZM2G088778_T01	2	131507028	131512775	5748	Promoter (<=1kb)	-45	131506782	131506983	202	*	118	70	18.25	17.27	1	ankyrin repeat family protein	AT1G03670.1
GRMZM2G416491	GRMZM2G416491_T01	2	132711490	132714660	3171	Promoter (<=1kb)	0	132711461	132711662	202	*	108	33	8.69	8.11	1	protein tyrosine phosphatase 1	AT1G71860.3	ATPTP1,PTP1,.
GRMZM2G178199	GRMZM2G178199_T01	2	133202453	133203441	989	Promoter (<=1kb)	0	133202445	133202646	202	*	126	101	23.88	22.71	1	Disease resistance-responsive (dirigent-like protein) family protein	AT1G65870.1
GRMZM2G000959	GRMZM2G000959_T01	2	133820203	133821806	1604	Promoter (<=1kb)	-34	133819968	133820169	202	*	120	77.5	20.57	19.51	1	O-Glycosyl hydrolases family 17 protein	AT3G23770.1
GRMZM2G117361	GRMZM2G117361_T01	2	134660290	134661107	818	Promoter (<=1kb)	0	134661028	134661229	202	*	109	35	7.48	6.96	2	RING/U-box superfamily protein	AT3G03550.1
GRMZM2G133716	GRMZM2G133716_T04	2	136740049	136745724	5676	Promoter (<=1kb)	0	136739855	136740056	202	*	107	28	7.25	6.74	1	forkhead-associated (FHA) domain-containing protein	AT1G34355.1	ATPS1,PS1	fha6	FHA-transcription factor 6	GrassiusTF
GRMZM2G133716	GRMZM2G133716_T03	2	136744821	136745753	933	Promoter (<=1kb)	0	136744799	136745000	202	*	111	44	10.81	10.13	1	forkhead-associated (FHA) domain-containing protein	AT1G34355.1	ATPS1,PS1	fha6	FHA-transcription factor 6	GrassiusTF
GRMZM2G047486	GRMZM2G047486_T05	2	136808901	136812840	3940	Promoter (<=1kb)	0	136808893	136809094	202	*	113	51.8	14.22	13.4	1	calcium-dependent protein kinase 2,calcium-dependent protein kinase 4	AT1G35670.1,AT4G09570.1	ATCDPK2,ATCPK11,CDPK2,CPK11,"ATCPK4,CPK4"	cdpk11	calcium dependent protein kinase11
GRMZM2G053466	GRMZM2G053466_T08	2	136979350	136982111	2762	5' UTR	8	136981902	136982103	202	*	108	33	7.74	7.2	2	fatty acid amide hydrolase	AT5G64440.1	AtFAAH,FAAH
AC194163.3_FG001	AC194163.3_FGT001	2	138128775	138129758	984	Promoter (<=1kb)	-72	138128502	138128703	202	*	119	74.4	20.99	19.92	1		AT2G24960.2
GRMZM2G057065	GRMZM2G057065_T01	2	141203276	141204383	1108	Promoter (<=1kb)	-522	141204905	141205106	202	*	151	197.8	57.6	55.37	2	Arabidopsis protein of unknown function (DUF241)	AT2G17080.1
GRMZM2G057065	GRMZM2G057065_T01	2	141203276	141204383	1108	Promoter (<=1kb)	-614	141204997	141205198	202	*	125	98.2	28.1	26.79	2	Arabidopsis protein of unknown function (DUF241)	AT2G17080.1
GRMZM2G032478	GRMZM2G032478_T01	2	142057406	142058499	1094	Promoter (<=1kb)	-395	142056810	142057011	202	*	152	202.2	59.1	56.81	1	ovate family protein 6	AT3G52525.1	ATOFP6,OFP6	ofp10	OVATE-transcription factor 10	GrassiusTF
GRMZM2G032478	GRMZM2G032478_T01	2	142057406	142058499	1094	Promoter (<=1kb)	-319	142056886	142057087	202	*	116	62.8	17.45	16.5	1	ovate family protein 6	AT3G52525.1	ATOFP6,OFP6	ofp10	OVATE-transcription factor 10	GrassiusTF
GRMZM2G069028	GRMZM2G069028_T02	2	143166134	143167976	1843	Promoter (<=1kb)	0	143165942	143166143	202	*	107	29	7.54	7.01	1	Homeodomain-like superfamily protein	AT2G28610.1	PRS,PRS1,WOX3	ns1	narrow sheath1	Classical Gene
GRMZM2G348855	GRMZM2G348855_T01	2	143678300	143680058	1759	Promoter (<=1kb)	-184	143677915	143678116	202	*	107	30	6.91	6.43	1	F-box family protein	AT2G27310.1
GRMZM2G028183	GRMZM2G028183_T01	2	143898466	143903136	4671	Promoter (<=1kb)	0	143898398	143898599	202	*	107	29	7.54	7.02	1	RING/U-box superfamily protein	AT1G65040.2,AT3G16090.1
GRMZM2G136039	GRMZM2G136039_T01	2	144039485	144063292	23808	Promoter (<=1kb)	-149	144039135	144039336	202	*	114	56	13.23	12.44	1	Concanavalin A-like lectin protein kinase family protein	AT5G06740.1
GRMZM2G450044	GRMZM2G450044_T01	2	144155346	144156281	936	Promoter (<=1kb)	-769	144154376	144154577	202	*	106	23.7	6.11	5.67	1		AT5G03890.1
GRMZM2G450044	GRMZM2G450044_T01	2	144155346	144156281	936	Promoter (<=1kb)	-625	144154520	144154721	202	*	124	93.3	26.62	25.35	1		AT5G03890.1
GRMZM2G356178	GRMZM2G356178_T01	2	144709198	144710892	1695	Promoter (<=1kb)	0	144710750	144710951	202	*	127	106	28.74	27.4	2
GRMZM2G051738	GRMZM2G051738_T02	2	145111470	145114292	2823	Promoter (<=1kb)	-786	145115078	145115279	202	*	112	47	12.76	11.99	2	AT-hook motif nuclear-localized protein 1	AT4G12080.1	AHL1,ATAHL1
GRMZM2G119117	GRMZM2G119117_T01	2	145312645	145315390	2746	Promoter (<=1kb)	-100	145312344	145312545	202	*	109	38	9.13	8.52	1		AT5G49210.1
GRMZM2G092581	GRMZM2G092581_T01	2	145434800	145438087	3288	Promoter (<=1kb)	-875	145438962	145439163	202	*	118	71.8	20.11	19.06	2	Heavy metal transport/detoxification superfamily protein	AT5G19090.1,AT5G19090.2,AT5G19090.3
AC207206.3_FG001	AC207206.3_FGT001	2	146412423	146412845	423	Promoter (<=1kb)	-78	146412923	146413124	202	*	126	102.6	29.29	27.93	2
GRMZM2G026556	GRMZM2G026556_T02	2	147042526	147045486	2961	Promoter (<=1kb)	-890	147041435	147041636	202	*	108	33	7.74	7.2	1	Ankyrin repeat family protein / BTB/POZ domain-containing protein	AT2G41370.1	BOP2
GRMZM2G424491	GRMZM2G424491_T01	2	147902840	147935935	33096	Promoter (<=1kb)	-480	147902159	147902360	202	*	105	22	5.83	5.41	1	cytochrome c biogenesis protein family	AT5G54290.1	CcdA
GRMZM2G424491	GRMZM2G424491_T01	2	147902840	147935935	33096	Promoter (<=1kb)	-266	147902373	147902574	202	*	117	66	18.34	17.35	1	cytochrome c biogenesis protein family	AT5G54290.1	CcdA
GRMZM2G123652	GRMZM2G123652_T01	2	147937439	147943881	6443	Promoter (<=1kb)	-839	147944720	147944921	202	*	106	25	6.4	5.93	2	Saccharopine dehydrogenase	AT1G50450.1
GRMZM2G074351	GRMZM2G074351_T03	2	148747449	148748145	697	Promoter (<=1kb)	-394	148746854	148747055	202	*	106	25	6.4	5.93	1	RNA binding (RRM/RBD/RNP motifs) family protein	AT5G16260.1	ELF9
GRMZM5G890976	GRMZM5G890976_T01	2	149836614	149838408	1795	Promoter (<=1kb)	-618	149835795	149835996	202	*	116	63	17.45	16.5	1
GRMZM5G816552	GRMZM5G816552_T01	2	149838957	149840211	1255	Promoter (<=1kb)	-102	149838654	149838855	202	*	110	40.1	11.01	10.32	1
GRMZM2G094589	GRMZM2G094589_T01	2	151469646	151470871	1226	Promoter (<=1kb)	-47	151469398	151469599	202	*	139	151	41.99	40.21	1	Late embryogenesis abundant (LEA) hydroxyproline-rich glycoprotein family	AT3G05975.1
GRMZM2G153675	GRMZM2G153675_T02	2	153135453	153137772	2320	5' UTR	77	153137494	153137695	202	*	107	27	6.09	5.66	2	Protein phosphatase 2C family protein	AT1G79630.1,AT1G79630.3
GRMZM5G846506	GRMZM5G846506_T01	2	153730130	153732080	1951	Promoter (<=1kb)	-103	153729826	153730027	202	*	107	27	6.09	5.66	1	myb-like HTH transcriptional regulator family protein	AT2G38300.1		glk35	G2-like-transcription factor 35	GrassiusTF
GRMZM2G180704	GRMZM2G180704_T01	2	154579939	154587570	7632	Promoter (<=1kb)	-49	154579689	154579890	202	*	124	92.2	26.32	25.07	1	SNF1 kinase homolog 10	AT3G01090.2	AKIN10,KIN10,SNRK1.1	snrk1a2	SNF1-related kinase alpha1-like2
GRMZM2G180697	GRMZM2G180697_T01	2	154589034	154589755	722	Promoter (<=1kb)	-885	154590640	154590841	202	*	106	25.4	5.82	5.4	2
GRMZM2G017382	GRMZM2G017382_T01	2	157033595	157035388	1794	Promoter (<=1kb)	-746	157032648	157032849	202	*	109	37	9.85	9.21	1	fatty acyl-ACP thioesterases B	AT1G08510.1	FATB
GRMZM2G052935	GRMZM2G052935_T01	2	157355447	157361044	5598	Promoter (<=1kb)	-242	157355004	157355205	202	*	113	50	13.64	12.83	1	Aspartate kinase family protein,aspartate kinase 1,aspartate kinase 3	AT3G02020.1,AT5G13280.1,AT5G14060.1	AK,AK-LYS1,AK1,AK3,CARAB-AK-LYS
GRMZM2G166245	GRMZM2G166245_T01	2	157870135	157872621	2487	Promoter (<=1kb)	0	157870128	157870329	202	*	105	23	5.83	5.4	1	xylulose kinase-1	AT2G21370.1	XK-1,XK1
GRMZM2G365035	GRMZM2G365035_T02	2	157924513	157925826	1314	Promoter (<=1kb)	-346	157926172	157926373	202	*	105	22.5	5.83	5.4	2	calcium-dependent protein kinase 16,calcium-dependent protein kinase 28	AT2G17890.1,AT5G66210.1	CPK16,CPK28
GRMZM2G163769	GRMZM2G163769_T01	2	160620927	160623348	2422	Promoter (<=1kb)	-90	160623438	160623639	202	*	106	25	6.4	5.93	2	Ribosomal protein L22p/L17e family protein	AT4G28360.1		pza02939
GRMZM2G127683	GRMZM2G127683_T01	2	160722169	160728007	5839	Promoter (<=1kb)	-104	160721864	160722065	202	*	109	38	10.14	9.48	1		AT1G55535.1
GRMZM2G068212	GRMZM2G068212_T01	2	162036805	162097479	60675	Promoter (<=1kb)	0	162097366	162097567	202	*	112	48	13.05	12.27	2	sulfate transporter 4.1	AT5G13550.1	SULTR4;1
GRMZM2G161382	GRMZM2G161382_T02	2	163951423	163953514	2092	Promoter (<=1kb)	-240	163950982	163951183	202	*	113	51	12.8	12.02	1	CYCLIN D3;1	AT4G34160.1	CYCD3,CYCD3;1
GRMZM2G087955	GRMZM2G087955_T01	2	164459324	164461196	1873	Promoter (<=1kb)	-539	164458584	164458785	202	*	115	58	15.98	15.08	1	myb domain protein 70	AT2G23290.1	AtMYB70,MYB70	myb139	MYB-transcription factor 139	GrassiusTF
GRMZM2G055883	GRMZM2G055883_T01	2	164821169	164825510	4342	Promoter (<=1kb)	-985	164826495	164826696	202	*	116	62	17.16	16.21	2	DYNAMIN-like 1C,DYNAMIN-like 1E	AT1G14830.1,AT3G60190.1	ADL1C,ADL5,DL1C,DRP1C,"ADL1E,ADL4,ADLP2,DL1E,DRP1E,EDR3"
GRMZM2G142502	GRMZM2G142502_T01	2	165514604	165515343	740	Promoter (<=1kb)	-193	165515536	165515737	202	*	120	80	22.47	21.34	2	C2H2-like zinc finger protein	AT4G25610.1
GRMZM2G098545	GRMZM2G098545_T01	2	166815647	166818054	2408	Promoter (<=1kb)	-141	166818195	166818396	202	*	110	41	11.01	10.32	2	Tetratricopeptide repeat (TPR)-like superfamily protein	AT3G26580.1
GRMZM2G048762	GRMZM2G048762_T04	2	166981465	166983418	1954	Promoter (<=1kb)	-61	166981203	166981404	202	*	116	62	17.16	16.21	1	mannosyltransferase family protein	AT5G22130.1	PNT1
GRMZM2G092125	GRMZM2G092125_T02	2	169186912	169188069	1158	Promoter (<=1kb)	-686	169186025	169186226	202	*	108	33	8.69	8.11	1	plasma membrane intrinsic protein 2	AT2G37170.1	PIP2;2,PIP2B	pip2b	plasma membrane intrinsic protein2	Classical Gene
GRMZM2G322661	GRMZM2G322661_T05	2	169342280	169343228	949	5' UTR	75	169342355	169342556	202	*	106	23.6	6.11	5.67	1	DNA directed RNA polymerase, 7 kDa subunit,3\'-5\' exonuclease domain-containing protein	AT5G24340.1,AT5G41010.1	NRPB12,NRPD12,NRPE12,.
GRMZM2G004408	GRMZM2G004408_T01	2	169429655	169431585	1931	Promoter (<=1kb)	-708	169432293	169432494	202	*	107	28	7.25	6.74	2	ROP-interactive CRIB motif-containing protein 5	AT3G23380.1	RIC5
GRMZM2G050885	GRMZM2G050885_T01	2	170126774	170130408	3635	Promoter (<=1kb)	-131	170126442	170126643	202	*	105	21.7	5.54	5.14	1	Ankyrin repeat family protein	AT1G04780.1
GRMZM2G028353	GRMZM2G028353_T01	2	170393027	170398878	5852	Promoter (<=1kb)	-326	170392500	170392701	202	*	105	23	5.83	5.4	1	cellulose synthase 6	AT5G64740.1	CESA6,E112,IXR2,PRC1
GRMZM2G008216	GRMZM2G008216_T04	2	170861349	170862407	1059	Promoter (<=1kb)	-459	170860689	170860890	202	*	106	23.3	6.11	5.67	1	Cytidine/deoxycytidylate deaminase family protein	AT5G28050.1,AT5G28050.2
GRMZM2G008216	GRMZM2G008216_T04	2	170861349	170862407	1059	Promoter (<=1kb)	-212	170860936	170861137	202	*	112	47	12.76	11.99	1	Cytidine/deoxycytidylate deaminase family protein	AT5G28050.1,AT5G28050.2
GRMZM2G008216	GRMZM2G008216_T02	2	170861787	170862484	698	Promoter (<=1kb)	0	170861652	170861853	202	*	106	26	7.83	7.28	1	Cytidine/deoxycytidylate deaminase family protein	AT5G28050.1,AT5G28050.2
GRMZM2G019119	GRMZM2G019119_T01	2	172384492	172387622	3131	Promoter (<=1kb)	-74	172384217	172384418	202	*	110	41.8	10.25	9.59	1	RAB GTPase homolog A4C	AT5G47960.1	ATRABA4C,RABA4C,SMG1	ras11E2	ras-related protein11E2
GRMZM2G014106	GRMZM2G014106_T01	2	172889948	172900259	10312	Promoter (<=1kb)	0	172900198	172900399	202	*	110	42	10.25	9.59	2	Enhancer of polycomb-like transcription factor protein	AT1G79020.1
GRMZM2G167886	GRMZM2G167886_T01	2	173816057	173849642	33586	Promoter (<=1kb)	-974	173814882	173815083	202	*	109	36	9.56	8.93	1	Transducin family protein / WD-40 repeat family protein	AT5G43930.1,AT5G43930.4
GRMZM2G167886	GRMZM2G167886_T01	2	173816057	173849642	33586	Promoter (<=1kb)	0	173815993	173816194	202	*	149	190	53.53	51.42	1	Transducin family protein / WD-40 repeat family protein	AT5G43930.1,AT5G43930.4
GRMZM2G090061	GRMZM2G090061_T01	2	174067296	174069386	2091	Promoter (<=1kb)	-319	174066776	174066977	202	*	107	30	7.83	7.29	1	Homeodomain-like superfamily protein	AT4G13640.1	UNE16
GRMZM2G090105	GRMZM2G090105_T01	2	174070617	174073773	3157	Promoter (<=1kb)	-940	174069476	174069677	202	*	106	25	5.55	5.14	1	Phosphatidylinositol N-acetylglucosaminyltransferase, GPI19/PIG-P subunit	AT2G39445.1
GRMZM2G090105	GRMZM2G090105_T01	2	174070617	174073773	3157	Promoter (<=1kb)	-26	174070390	174070591	202	*	119	75	20.99	19.91	1	Phosphatidylinositol N-acetylglucosaminyltransferase, GPI19/PIG-P subunit	AT2G39445.1
GRMZM2G138178	GRMZM2G138178_T01	2	174739894	174753703	13810	Promoter (<=1kb)	0	174753543	174753744	202	*	108	32	7.46	6.94	2	phytochrome and flowering time regulatory protein (PFT1)	AT1G25540.1	PFT1
GRMZM2G398089	GRMZM2G398089_T01	2	175252499	175253505	1007	Promoter (<=1kb)	-232	175252066	175252267	202	*	115	60.2	16.86	15.94	1
GRMZM2G398089	GRMZM2G398089_T01	2	175252499	175253505	1007	Promoter (<=1kb)	-171	175252127	175252328	202	*	110	39.8	10.72	10.04	1
AC193466.3_FG001	AC193466.3_FGT001	2	176426426	176426917	492	Promoter (<=1kb)	-840	176425385	176425586	202	*	113	50	13.64	12.83	1
GRMZM2G037113	GRMZM2G037113_T01	2	176664594	176668027	3434	Promoter (<=1kb)	-970	176663423	176663624	202	*	169	266.5	78.25	75.37	1	Sulfite exporter TauE/SafE family protein	AT2G25737.1
GRMZM2G055960	GRMZM2G055960_T01	2	176987650	176992337	4688	Promoter (<=1kb)	-790	176993127	176993328	202	*	109	38	10.14	9.48	2	Protein of unknown function (DUF810)	AT2G25800.1
GRMZM5G868354	GRMZM5G868354_T01	2	177200642	177203936	3295	Promoter (<=1kb)	-355	177200086	177200287	202	*	108	34.4	9.27	8.66	1	Uncharacterised conserved protein UCP009193	AT4G09830.1,AT5G64780.1
GRMZM2G161846	GRMZM2G161846_T01	2	177655313	177656297	985	Promoter (<=1kb)	-171	177654941	177655142	202	*	117	67.2	18.93	17.92	1	Heavy metal transport/detoxification superfamily protein	AT4G39700.1
GRMZM2G161846	GRMZM2G161846_T01	2	177655313	177656297	985	5' UTR	84	177655397	177655598	202	*	108	32	8.4	7.84	1	Heavy metal transport/detoxification superfamily protein	AT4G39700.1
GRMZM2G462924	GRMZM2G462924_T01	2	178062009	178062748	740	Promoter (<=1kb)	-103	178061705	178061906	202	*	114	57.4	15.98	15.09	1
GRMZM2G509619	GRMZM2G509619_T01	2	178141174	178144825	3652	Promoter (<=1kb)	-716	178140257	178140458	202	*	109	37	9.85	9.21	1
GRMZM2G110412	GRMZM2G110412_T01	2	178426131	178428449	2319	Promoter (<=1kb)	-393	178428842	178429043	202	*	117	68.2	16.88	15.95	2	Protein kinase superfamily protein	AT1G24030.2
GRMZM2G110412	GRMZM2G110412_T01	2	178426131	178428449	2319	Promoter (<=1kb)	-864	178429313	178429514	202	*	110	42	11.59	10.88	2	Protein kinase superfamily protein	AT1G24030.2
GRMZM2G030241	GRMZM2G030241_T02	2	179687436	179689913	2478	Promoter (<=1kb)	0	179689740	179689941	202	*	115	61	16.86	15.93	2	carbon-sulfur lyases	AT5G16940.2
GRMZM2G356103	GRMZM2G356103_T01	2	179732102	179732604	503	Promoter (<=1kb)	-246	179732850	179733051	202	*	106	25	6.4	5.93	2	carbon-sulfur lyases	AT5G16940.2
GRMZM2G040692	GRMZM2G040692_T01	2	180465569	180466896	1328	Promoter (<=1kb)	-308	180465060	180465261	202	*	104	18	5.42	5.02	1	TBP-associated factor 2	AT1G73960.1	TAF2
GRMZM2G475536	GRMZM2G475536_T03	2	180817390	180819046	1657	Promoter (<=1kb)	-86	180817103	180817304	202	*	111	44	10.81	10.13	1		AT1G23110.1,AT1G23110.2,AT1G23110.5
GRMZM2G057011	GRMZM2G057011_T01	2	181270963	181272226	1264	Promoter (<=1kb)	-166	181270596	181270797	202	*	106	25	6.4	5.93	1	WRKY DNA-binding protein 40	AT1G80840.1	ATWRKY40,WRKY40	wrky55	WRKY-transcription factor 55	GrassiusTF
GRMZM2G350165	GRMZM2G350165_T01	2	181310638	181313797	3160	Promoter (<=1kb)	-419	181310018	181310219	202	*	134	132.9	36.68	35.08	1	LJRHL1-like 1	AT2G24260.1	LRL1	bhlh88	bHLH-transcription factor 88	GrassiusTF
GRMZM2G059106	GRMZM2G059106_T02	2	181481591	181482688	1098	5' UTR	5	181482482	181482683	202	*	110	39	10.43	9.76	2	golgi snare 11	AT1G15880.1	atgos11,GOS11
GRMZM2G001750	GRMZM2G001750_T03	2	182190167	182190971	805	Promoter (<=1kb)	-71	182191042	182191243	202	*	105	22	5.54	5.14	2	alpha/beta-Hydrolases superfamily protein	AT1G74640.1
GRMZM2G001750	GRMZM2G001750_T02	2	182190167	182197412	7246	Promoter (<=1kb)	0	182197384	182197585	202	*	108	32	7.46	6.94	2	alpha/beta-Hydrolases superfamily protein	AT1G74640.1
GRMZM2G088819	GRMZM2G088819_T01	2	182492510	182493406	897	5' UTR	26	182492536	182492737	202	*	117	68	16.6	15.67	1	Calcium-binding EF-hand family protein	AT3G29000.1
GRMZM2G083759	GRMZM2G083759_T01	2	182622042	182628425	6384	Promoter (<=1kb)	-232	182628657	182628858	202	*	108	32.8	7.74	7.21	2	Phototropic-responsive NPH3 family protein	AT4G31820.1	ENP,MAB4,NPY1
GRMZM2G036783	GRMZM2G036783_T01	2	183259936	183261227	1292	Promoter (<=1kb)	0	183259927	183260128	202	*	115	60	14.34	13.51	1	Class I glutamine amidotransferase-like superfamily protein	AT4G30550.1
GRMZM2G036832	GRMZM2G036832_T01	2	183268906	183275022	6117	Promoter (<=1kb)	-114	183275136	183275337	202	*	116	64	17.75	16.78	2	gamete expressed 2	AT5G49150.1	ATGEX2,GEX2
GRMZM2G019901	GRMZM2G019901_T01	2	183506892	183523779	16888	Promoter (<=1kb)	-33	183506658	183506859	202	*	109	36	8.85	8.26	1	pentatricopeptide (PPR) repeat-containing protein / CBS domain-containing protein	AT5G10690.1
GRMZM2G057779	GRMZM2G057779_T01	2	183848059	183849948	1890	Promoter (<=1kb)	-191	183850139	183850340	202	*	117	68	17.68	16.72	2	Galactosyltransferase family protein	AT5G57500.1
GRMZM2G140156	GRMZM2G140156_T01	2	184041779	184053401	11623	Promoter (<=1kb)	-119	184053520	184053721	202	*	118	72.9	20.4	19.35	2	ARID/BRIGHT DNA-binding domain-containing protein	AT3G43240.1		arid2	ARID-transcription factor 2	GrassiusTF
GRMZM2G140156	GRMZM2G140156_T01	2	184041779	184053401	11623	Promoter (<=1kb)	-149	184053550	184053751	202	*	115	58.1	16.28	15.37	2	ARID/BRIGHT DNA-binding domain-containing protein	AT3G43240.1		arid2	ARID-transcription factor 2	GrassiusTF
GRMZM2G342401	GRMZM2G342401_T01	2	184502599	184503318	720	Promoter (<=1kb)	-630	184503948	184504149	202	*	151	198	57.6	55.36	2		AT3G43110.1
GRMZM2G399284	GRMZM2G399284_T01	2	184578619	184584414	5796	Promoter (<=1kb)	0	184584414	184584615	202	*	111	43	11.59	10.87	2	chaperonin 20	AT5G20720.1,AT5G20720.2,AT5G20720.3	ATCPN21,CHCPN10,CPN10,CPN20,CPN21
GRMZM2G005954	GRMZM2G005954_T01	2	184649167	184651569	2403	Promoter (<=1kb)	-47	184651616	184651817	202	*	126	102.2	26.61	25.35	2	jasmonate-zim-domain protein 1	AT1G19180.1,AT1G19180.2	JAZ1,TIFY10A	zim13	ZIM-transcription factor 13	GrassiusTF
GRMZM2G117412	GRMZM2G117412_T04	2	184661320	184662242	923	Promoter (<=1kb)	-77	184661042	184661243	202	*	115	59	15.09	14.23	1	photosystem I light harvesting complex gene 6	AT1G19150.1	LHCA2*1,LHCA6
GRMZM2G091588	GRMZM2G091588_T01	2	184817709	184821832	4124	Promoter (<=1kb)	-54	184821886	184822087	202	*	115	57.8	15.98	15.09	2	Cytochrome P450 superfamily protein	AT5G07990.1	CYP75B1,D501,TT7	cyp12	cytochrome P450 12	Match to sequence published in Persans et al.
GRMZM2G091588	GRMZM2G091588_T01	2	184817709	184821832	4124	Promoter (<=1kb)	-419	184822251	184822452	202	*	110	39.2	10.72	10.04	2	Cytochrome P450 superfamily protein	AT5G07990.1	CYP75B1,D501,TT7	cyp12	cytochrome P450 12	Match to sequence published in Persans et al.
GRMZM2G119516	GRMZM2G119516_T01	2	185865713	185868863	3151	Promoter (<=1kb)	-768	185869631	185869832	202	*	105	23	5.83	5.4	2	RHOMBOID-like protein 10	AT1G25290.2	ATRBL10,RBL10,.
GRMZM2G176486	GRMZM2G176486_T01	2	185882089	185884296	2208	Promoter (<=1kb)	-888	185881000	185881201	202	*	106	25.9	6.68	6.21	1	Histone H3 K4-specific methyltransferase SET7/9 family protein	AT1G21920.1
GRMZM2G134430	GRMZM2G134430_T01	2	186030225	186036888	6664	Promoter (<=1kb)	-427	186029597	186029798	202	*	107	28.9	7.54	7.02	1		AT1G36980.1
GRMZM2G335419	GRMZM2G335419_T01	2	186290939	186292608	1670	Promoter (<=1kb)	-990	186293598	186293799	202	*	109	38.3	10.43	9.77	2	ENTH/VHS/GAT family protein	AT1G25240.1
GRMZM2G501652	GRMZM2G501652_T01	2	186416709	186419287	2579	Promoter (<=1kb)	0	186416542	186416743	202	*	134	132	36.38	34.79	1		AT3G14760.1
GRMZM2G063647	GRMZM2G063647_T01	2	186477161	186479620	2460	Promoter (<=1kb)	-638	186480258	186480459	202	*	154	211	61.49	59.13	2		AT1G14630.1
GRMZM2G366101	GRMZM2G366101_T01	2	186571926	186572201	276	Promoter (<=1kb)	-238	186572439	186572640	202	*	113	53	14.52	13.67	2		AT2G31945.1
GRMZM2G002075	GRMZM2G002075_T01	2	186805631	186808459	2829	Promoter (<=1kb)	-259	186805171	186805372	202	*	122	87	24.54	23.34	1	abscisic acid responsive element-binding factor 1	AT1G49720.1	ABF1	bzip123	bZIP-transcription factor 123	GrassiusTF
GRMZM2G002104	GRMZM2G002104_T01	2	186821214	186822710	1497	Promoter (<=1kb)	-350	186823060	186823261	202	*	112	48	13.05	12.27	2		AT5G67020.1
GRMZM2G138468	GRMZM2G138468_T01	2	186911744	186913606	1863	Promoter (<=1kb)	0	186911571	186911772	202	*	107	29	7.54	7.01	1	alpha-amylase-like	AT4G25000.1	AMY1,ATAMY1	amya3	alpha amylase3	Classical Gene
GRMZM2G381059	GRMZM2G381059_T02	2	187085240	187088039	2800	Promoter (<=1kb)	-448	187084591	187084792	202	*	125	96	27.21	25.92	1	Leucine-rich repeat (LRR) family protein	AT3G19230.1
GRMZM2G381059	GRMZM2G381059_T02	2	187085240	187088039	2800	Promoter (<=1kb)	0	187085132	187085333	202	*	106	26	6.68	6.2	1	Leucine-rich repeat (LRR) family protein	AT3G19230.1
GRMZM2G001977	GRMZM2G001977_T01	2	187436883	187438434	1552	Promoter (<=1kb)	-135	187438569	187438770	202	*	112	47	11.66	10.94	2	alpha/beta-Hydrolases superfamily protein	AT1G47480.1
GRMZM2G323504	GRMZM2G323504_T01	2	187466682	187468109	1428	Promoter (<=1kb)	-918	187465563	187465764	202	*	127	106.4	30.47	29.08	1	alpha/beta-Hydrolases superfamily protein	AT2G03550.1
GRMZM2G113257	GRMZM2G113257_T01	2	187772580	187773665	1086	Promoter (<=1kb)	-507	187771872	187772073	202	*	108	31	7.18	6.69	1	basic helix-loop-helix 32	AT3G25710.1	ATAIG1,BHLH32,TMO5	bhlh169	bHLH-transcription factor 169	GrassiusTF
GRMZM2G076017	GRMZM2G076017_T01	2	188016782	188024390	7609	Promoter (<=1kb)	-282	188016299	188016500	202	*	104	19	5.72	5.31	1		AT4G38100.1
GRMZM2G178229	GRMZM2G178229_T03	2	188090636	188092488	1853	Promoter (<=1kb)	-419	188090016	188090217	202	*	109	37	9.85	9.21	1	CYCLIN D4;1,cyclin d4;2	AT5G10440.1,AT5G65420.1	CYCD4;1,CYCD4;2
GRMZM2G389379	GRMZM2G389379_T01	2	188271896	188273136	1241	Promoter (<=1kb)	-682	188273818	188274019	202	*	115	60	14.34	13.51	2	homeobox protein 24	AT2G18350.1	AtHB24,HB24	zhd16	ZF-HD-transcription factor 16	GrassiusTF
GRMZM2G015409	GRMZM2G015409_T01	2	188471673	188473332	1660	Promoter (<=1kb)	-137	188473469	188473670	202	*	112	48	11.95	11.21	2	RING/U-box superfamily protein	AT1G72220.1
GRMZM2G040933	GRMZM2G040933_T01	2	188701434	188706443	5010	Promoter (<=1kb)	-62	188701171	188701372	202	*	112	49.4	13.64	12.84	1	dicarboxylate transport 2.1,dicarboxylate transporter 2.2	AT5G64280.1,AT5G64290.1	DCT,DIT2.1,DiT2.2	dct1	dicarboxylic acid transporter1	from B73_v2 alignment to cDNA AB112937
GRMZM2G040933	GRMZM2G040933_T02	2	188701631	188706345	4715	Promoter (<=1kb)	0	188701501	188701702	202	*	120	77.6	20.57	19.51	1	dicarboxylate transport 2.1,dicarboxylate transporter 2.2	AT5G64280.1,AT5G64290.1	DCT,DIT2.1,DiT2.2	dct1	dicarboxylic acid transporter1	from B73_v2 alignment to cDNA AB112937
GRMZM2G137541	GRMZM2G137541_T01	2	189054253	189057549	3297	Promoter (<=1kb)	-759	189053293	189053494	202	*	106	24.2	6.4	5.94	1	basic helix-loop-helix (bHLH) DNA-binding superfamily protein	AT1G68920.2		bhlh151	bHLH-transcription factor 151	GrassiusTF
GRMZM2G137558	GRMZM2G137558_T01	2	189065186	189067882	2697	Promoter (<=1kb)	-630	189068512	189068713	202	*	125	97	27.51	26.21	2	phosphoinositide 4-kinase gamma 7	AT2G03890.1	ATPI4K GAMMA 7,PI4K GAMMA 7,UBDK GAMMA 7
GRMZM2G703293	GRMZM2G703293_T01	2	189467433	189470010	2578	Promoter (<=1kb)	-444	189466788	189466989	202	*	110	39	10.43	9.76	1	serine carboxypeptidase-like 28	AT2G35770.1	scpl28
GRMZM2G026065	GRMZM2G026065_T01	2	189521916	189525723	3808	Promoter (<=1kb)	-526	189521189	189521390	202	*	155	213	62.09	59.72	1	D6 protein kinase like 2	AT5G47750.1	D6PKL2,PK5
GRMZM5G899512	GRMZM5G899512_T01	2	189784622	189785657	1036	Promoter (<=1kb)	-57	189784364	189784565	202	*	140	157	42.33	40.54	1
GRMZM2G171108	GRMZM2G171108_T01	2	189836892	189837568	677	Promoter (<=1kb)	-914	189838482	189838683	202	*	117	68	18.93	17.92	2
GRMZM2G031837	GRMZM2G031837_T01	2	189869542	189875315	5774	Promoter (<=1kb)	-238	189869103	189869304	202	*	106	25	5.55	5.14	1	Sec14p-like phosphatidylinositol transfer family protein	AT4G39170.1
GRMZM2G003992	GRMZM2G003992_T01	2	189923247	189926359	3113	Promoter (<=1kb)	-235	189926594	189926795	202	*	131	120.8	31.83	30.38	2
GRMZM2G003992	GRMZM2G003992_T01	2	189923247	189926359	3113	Promoter (<=1kb)	-379	189926738	189926939	202	*	108	31.2	7.46	6.95	2
GRMZM2G081017	GRMZM2G081017_T01	2	190138344	190140267	1924	Promoter (<=1kb)	-177	190140444	190140645	202	*	108	33.9	8.98	8.38	2	FASCICLIN-like arabinoogalactan 7	AT2G04780.1	FLA7
GRMZM2G080466	GRMZM2G080466_T04	2	190149383	190150773	1391	Promoter (<=1kb)	-260	190148922	190149123	202	*	131	121	33.14	31.66	1
GRMZM2G134334	GRMZM2G134334_T01	2	190221217	190222430	1214	Promoter (<=1kb)	-443	190220573	190220774	202	*	106	25.7	5.82	5.4	1	A20/AN1-like zinc finger family protein	AT3G12630.1
GRMZM2G417597	GRMZM2G417597_T01	2	190350810	190353409	2600	Promoter (<=1kb)	-848	190349761	190349962	202	*	108	31.4	8.4	7.84	1	basic helix-loop-helix (bHLH) DNA-binding superfamily protein	AT2G42280.1		bhlh6	bHLH-transcription factor 6	GrassiusTF
GRMZM2G120091	GRMZM2G120091_T01	2	190365539	190368009	2471	Promoter (<=1kb)	0	190365367	190365568	202	*	109	34.9	8.29	7.73	1		AT5G12930.1
GRMZM2G003947	GRMZM2G003947_T01	2	190587064	190588238	1175	Promoter (<=1kb)	-443	190588681	190588882	202	*	107	29.2	7.83	7.29	2		AT2G42190.1
GRMZM2G159828	GRMZM2G159828_T01	2	190674540	190676156	1617	Promoter (<=1kb)	-453	190676609	190676810	202	*	130	117	33.45	31.95	2		AT3G57990.1
GRMZM2G159926	GRMZM2G159926_T01	2	190733930	190735763	1834	Promoter (<=1kb)	0	190735743	190735944	202	*	116	63.5	17.75	16.79	2	AT hook motif DNA-binding family protein	AT2G33620.2,AT5G51590.1
GRMZM2G058095	GRMZM2G058095_T01	2	191064871	191069427	4557	Promoter (<=1kb)	-26	191064644	191064845	202	*	115	59	16.28	15.37	1	hydroxy methylglutaryl CoA reductase 1	AT1G76490.1	HMG1,HMGR1
GRMZM2G305864	GRMZM2G305864_T01	2	191494131	191497502	3372	5' UTR	18	191497283	191497484	202	*	133	128	36.72	35.12	2	lipid-binding serum glycoprotein family protein	AT3G20270.1,AT3G20270.3
GRMZM2G008374	GRMZM2G008374_T01	2	191504046	191505927	1882	Promoter (<=1kb)	-55	191505982	191506183	202	*	108	34	8.01	7.47	2	NAC domain containing protein 38	AT2G24430.2	ANAC038,ANAC039,NAC038	nactf24	NAC-transcription factor 24	GrassiusTF
GRMZM2G158884	GRMZM2G158884_T02	2	191584860	191589072	4213	Promoter (<=1kb)	0	191584719	191584920	202	*	110	39	8.55	7.98	1	RNA-binding KH domain-containing protein	AT1G51580.1,AT5G64390.1	HEN4
GRMZM2G318220	GRMZM2G318220_T01	2	192420968	192422652	1685	Promoter (<=1kb)	-525	192423177	192423378	202	*	124	95.5	25.82	24.58	2	RING/U-box superfamily protein	AT3G25030.2
GRMZM2G479596	GRMZM2G479596_T01	2	193067647	193068233	587	Promoter (<=1kb)	-763	193068996	193069197	202	*	111	44	10.81	10.13	2	SAUR-like auxin-responsive protein family	AT4G34750.1
GRMZM2G179002	GRMZM2G179002_T02	2	193070899	193075440	4542	Promoter (<=1kb)	-318	193075758	193075959	202	*	107	29	6.64	6.17	2	DHHC-type zinc finger family protein	AT3G26935.1
GRMZM2G179049	GRMZM2G179049_T01	2	193103406	193104880	1475	Promoter (<=1kb)	0	193103242	193103443	202	*	107	27	6.97	6.47	1	NAC domain containing protein 41	AT2G33480.1	ANAC041,NAC041	nactf35	NAC-transcription factor 35	GrassiusTF
GRMZM2G178182	GRMZM2G178182_T01	2	193433358	193435869	2512	Promoter (<=1kb)	-288	193436157	193436358	202	*	126	101	28.69	27.36	2	basic helix-loop-helix (bHLH) DNA-binding superfamily protein	AT5G50915.1		bhlh23	bHLH-transcription factor 23	GrassiusTF
GRMZM2G178182	GRMZM2G178182_T01	2	193433358	193435869	2512	Promoter (<=1kb)	-325	193436194	193436395	202	*	114	56	15.69	14.81	2	basic helix-loop-helix (bHLH) DNA-binding superfamily protein	AT5G50915.1		bhlh23	bHLH-transcription factor 23	GrassiusTF
GRMZM2G181018	GRMZM2G181018_T01	2	193518103	193523055	4953	Promoter (<=1kb)	-522	193517380	193517581	202	*	118	72.7	20.4	19.35	1		AT5G11680.1
GRMZM2G181018	GRMZM2G181018_T01	2	193518103	193523055	4953	Promoter (<=1kb)	-408	193517494	193517695	202	*	118	70.3	19.81	18.78	1		AT5G11680.1
GRMZM2G181018	GRMZM2G181018_T01	2	193518103	193523055	4953	5' UTR	3	193518106	193518307	202	*	115	59	16.28	15.37	1		AT5G11680.1
GRMZM2G158809	GRMZM2G158809_T01	2	193839589	193845094	5506	Promoter (<=1kb)	-578	193845672	193845873	202	*	106	25	6.4	5.93	2	PEBP (phosphatidylethanolamine-binding protein) family protein	AT1G65480.1	FT	pebp18	phosphatidylethanolamine-binding protein18	Classical Gene
GRMZM2G023080	GRMZM2G023080_T01	2	194066330	194069720	3391	Promoter (<=1kb)	-171	194069891	194070092	202	*	107	28	7.25	6.74	2	20S proteasome beta subunit G1	AT1G56450.1	PBG1
GRMZM2G150503	GRMZM2G150503_T01	2	194151436	194157257	5822	Promoter (<=1kb)	0	194151291	194151492	202	*	114	57.3	15.98	15.09	1	Plant protein of unknown function (DUF936)	AT1G08760.1
GRMZM2G150533	GRMZM2G150533_T01	2	194161894	194163161	1268	Promoter (<=1kb)	-267	194161426	194161627	202	*	150	195	56.71	54.5	1	glyoxalase 2-5	AT2G31350.1	GLX2-5
GRMZM2G170276	GRMZM2G170276_T01	2	194485998	194488592	2595	Promoter (<=1kb)	-717	194485080	194485281	202	*	123	89.5	24.06	22.88	1		AT1G10865.1
GRMZM2G170276	GRMZM2G170276_T01	2	194485998	194488592	2595	Promoter (<=1kb)	-473	194485324	194485525	202	*	109	37.5	10.14	9.49	1		AT1G10865.1
GRMZM2G170253	GRMZM2G170253_T01	2	194492338	194493853	1516	Promoter (<=1kb)	-158	194494011	194494212	202	*	112	47.7	11.95	11.21	2	S-adenosyl-L-methionine-dependent methyltransferases superfamily protein	AT1G01180.1
GRMZM2G170253	GRMZM2G170253_T01	2	194492338	194493853	1516	Promoter (<=1kb)	-370	194494223	194494424	202	*	163	245.3	67.05	64.54	2	S-adenosyl-L-methionine-dependent methyltransferases superfamily protein	AT1G01180.1
GRMZM2G164963	GRMZM2G164963_T01	2	194806570	194808369	1800	Promoter (<=1kb)	0	194808210	194808411	202	*	110	41.4	11.3	10.6	2		AT4G22830.2
GRMZM2G164945	GRMZM2G164945_T01	2	194814425	194816502	2078	Promoter (<=1kb)	0	194816378	194816579	202	*	121	84	22.32	21.19	2	alpha-L-fucosidase 1	AT2G28100.1	ATFUC1,FUC1
AC199782.5_FG002	AC199782.5_FGT002	2	195008292	195011506	3215	Promoter (<=1kb)	0	195008281	195008482	202	*	160	231	65.7	63.23	1	hydroxymethylglutaryl-CoA synthase / HMG-CoA synthase / 3-hydroxy-3-methylglutaryl coenzyme A synthase	AT4G11820.2	EMB2778,FKP1,HMGS,MVA1
GRMZM2G034471	GRMZM2G034471_T01	2	195685844	195688226	2383	Promoter (<=1kb)	-504	195688730	195688931	202	*	140	157	43.76	41.93	2	cytochrome P450, family 78, subfamily A, polypeptide 6	AT2G46660.1	CYP78A6
GRMZM2G367834	GRMZM2G367834_T01	2	196361823	196383651	21829	Promoter (<=1kb)	-459	196384110	196384311	202	*	116	64.8	16.81	15.89	2	pseudo-response regulator 9	AT2G46790.1	APRR9,PRR9,TL1
GRMZM2G367834	GRMZM2G367834_T01	2	196361823	196383651	21829	Promoter (<=1kb)	-876	196384527	196384728	202	*	120	79.2	22.47	21.34	2	pseudo-response regulator 9	AT2G46790.1	APRR9,PRR9,TL1
GRMZM2G365613	GRMZM2G365613_T01	2	196488973	196489837	865	Promoter (<=1kb)	-201	196490038	196490239	202	*	114	55.4	15.4	14.52	2	Abscisic acid-responsive (TB2/DP1, HVA22) family protein	AT5G42560.1
GRMZM2G365613	GRMZM2G365613_T01	2	196488973	196489837	865	Promoter (<=1kb)	-447	196490284	196490485	202	*	128	107.7	30.77	29.37	2	Abscisic acid-responsive (TB2/DP1, HVA22) family protein	AT5G42560.1
GRMZM2G365613	GRMZM2G365613_T01	2	196488973	196489837	865	Promoter (<=1kb)	-537	196490374	196490575	202	*	111	43.8	11.88	11.16	2	Abscisic acid-responsive (TB2/DP1, HVA22) family protein	AT5G42560.1
GRMZM2G365613	GRMZM2G365613_T01	2	196488973	196489837	865	Promoter (<=1kb)	-677	196490514	196490715	202	*	107	28.1	7.54	7.02	2	Abscisic acid-responsive (TB2/DP1, HVA22) family protein	AT5G42560.1
GRMZM2G130278	GRMZM2G130278_T02	2	196559098	196559812	715	Promoter (<=1kb)	-30	196558867	196559068	202	*	135	137	39.4	37.71	1	ER lumen protein retaining receptor family protein	AT1G75760.1,AT4G38790.1
GRMZM2G050714	GRMZM2G050714_T01	2	196730808	196734599	3792	Promoter (<=1kb)	-421	196735020	196735221	202	*	122	85	22.61	21.47	2	XAP5 family protein	AT2G21150.1	XCT
GRMZM2G050714	GRMZM2G050714_T01	2	196730808	196734599	3792	Promoter (<=1kb)	-962	196735561	196735762	202	*	128	108	30.77	29.36	2	XAP5 family protein	AT2G21150.1	XCT
GRMZM2G050714	GRMZM2G050714_T03	2	196730843	196731249	407	Promoter (<=1kb)	-218	196731467	196731668	202	*	123	90	24.06	22.88	2	XAP5 family protein	AT2G21150.1	XCT
GRMZM2G433847	GRMZM2G433847_T01	2	196787437	196788448	1012	Promoter (<=1kb)	-172	196788620	196788821	202	*	127	104.6	28.45	27.12	2	PLC-like phosphodiesterases superfamily protein	AT4G38690.1
GRMZM2G433847	GRMZM2G433847_T01	2	196787437	196788448	1012	Promoter (<=1kb)	-216	196788664	196788865	202	*	107	28.4	7.54	7.02	2	PLC-like phosphodiesterases superfamily protein	AT4G38690.1
GRMZM2G050193	GRMZM2G050193_T01	2	196979616	196986363	6748	Promoter (<=1kb)	-532	196986895	196987096	202	*	111	44.5	12.18	11.44	2	synaptotagmin A	AT2G20990.1	ATSYTA,NTMC2T1.1,NTMC2TYPE1.1,SYT1,SYTA
GRMZM2G573867	GRMZM2G573867_T01	2	197009518	197013583	4066	Promoter (<=1kb)	-181	197013764	197013965	202	*	108	32	8.4	7.83	2	3-dehydroquinate synthase, putative	AT5G66120.2
GRMZM2G114107	GRMZM2G114107_T01	2	197056811	197062437	5627	Promoter (<=1kb)	-200	197062637	197062838	202	*	122	88	23.48	22.32	2	winged-helix DNA-binding transcription factor family protein	AT4G35890.1,AT5G66100.1
GRMZM6G219311	GRMZM6G219311_T01	2	197165015	197165718	704	Promoter (<=1kb)	-329	197164485	197164686	202	*	108	31	8.11	7.56	1
GRMZM2G108912	GRMZM2G108912_T01	2	197187325	197194172	6848	Promoter (<=1kb)	0	197187166	197187367	202	*	125	99	28.1	26.78	1	phospholipase D delta	AT4G35790.2	ATPLDDELTA,PLDDELTA
GRMZM2G459854	GRMZM2G459854_T01	2	197513532	197522726	9195	Promoter (<=1kb)	0	197513361	197513562	202	*	107	28	7.25	6.74	1	ACT-like protein tyrosine kinase family protein	AT4G35780.1
GRMZM2G042712	GRMZM2G042712_T01	2	197660258	197661752	1495	Promoter (<=1kb)	0	197661703	197661904	202	*	105	22	5.54	5.14	2	SAUR-like auxin-responsive protein family	AT1G29510.1	SAUR68
GRMZM2G117870	GRMZM2G117870_T03	2	198235693	198242167	6475	Promoter (<=1kb)	-636	198234856	198235057	202	*	105	22	5.54	5.14	1	valyl-tRNA synthetase / valine--tRNA ligase (VALRS)	AT1G14610.1	TWN2,VALRS,.
AC233910.1_FG010	AC233910.1_FGT010	2	198387583	198390322	2740	Promoter (<=1kb)	-540	198390862	198391063	202	*	111	43.6	11.88	11.16	2	Protein kinase superfamily protein	AT4G35500.1
AC233910.1_FG008	AC233910.1_FGT008	2	198426511	198427887	1377	Promoter (<=1kb)	-140	198428027	198428228	202	*	129	113	30.79	29.38	2	PRLI-interacting factor, putative	AT5G19900.1
AC233910.1_FG001	AC233910.1_FGT001	2	198469134	198472361	3228	Promoter (<=1kb)	-2	198472363	198472564	202	*	111	44	10.81	10.13	2	phosphate transporter 3;3	AT2G17270.1	PHT3;3
AC233910.1_FG004	AC233910.1_FGT004	2	198480833	198484864	4032	Promoter (<=1kb)	-963	198485827	198486028	202	*	130	118	33.74	32.24	2	RING/U-box superfamily protein	AT4G03000.2
GRMZM2G091558	GRMZM2G091558_T03	2	198644383	198645793	1411	Promoter (<=1kb)	-715	198646508	198646709	202	*	110	39	10.43	9.76	2	Signal peptidase subunit	AT5G27430.1
GRMZM2G409213	GRMZM2G409213_T04	2	198768364	198770806	2443	Promoter (<=1kb)	-138	198770944	198771145	202	*	117	66	17.1	16.16	2	Mitochondrial glycoprotein family protein	AT4G31930.1
GRMZM2G039811	GRMZM2G039811_T01	2	198972487	198976561	4075	Promoter (<=1kb)	-185	198972101	198972302	202	*	121	84	22.32	21.19	1	Endomembrane protein 70 protein family	AT5G10840.1
GRMZM2G153369	GRMZM2G153369_T02	2	199044953	199046276	1324	Promoter (<=1kb)	-630	199044122	199044323	202	*	124	95.5	27.21	25.93	1	Low temperature and salt responsive protein family	AT3G05890.1,AT4G28088.1	RCI2B	pmpm2	proteolipid membrane potential regulator2	from alignment to sequence in Fu et al (2012), and to accession EU959002
GRMZM2G153575	GRMZM2G153575_T01	2	199053846	199059049	5204	Promoter (<=1kb)	-523	199053122	199053323	202	*	109	35	8.29	7.73	1	sequence-specific DNA binding transcription factors	AT3G54390.1
GRMZM2G056606	GRMZM2G056606_T01	2	199098735	199107516	8782	Promoter (<=1kb)	-657	199108173	199108374	202	*	105	22	5.54	5.14	2		AT4G00585.1
GRMZM2G056632	GRMZM2G056632_T01	2	199108728	199110043	1316	Promoter (<=1kb)	0	199110018	199110219	202	*	106	26	6.68	6.2	2		AT1G69980.1
GRMZM2G004784	GRMZM2G004784_T02	2	199373402	199376552	3151	Promoter (<=1kb)	-376	199372825	199373026	202	*	106	25	6.4	5.93	1	SNARE associated Golgi protein family	AT1G12450.1,AT2G02370.1
GRMZM2G172945	GRMZM2G172945_T01	2	199819641	199821135	1495	Promoter (<=1kb)	0	199819448	199819649	202	*	110	41	9.97	9.32	1
GRMZM2G146761	GRMZM2G146761_T01	2	199836120	199838471	2352	Promoter (<=1kb)	-371	199838842	199839043	202	*	118	71.7	20.11	19.06	2	rRNA processing protein-related	AT3G22660.1
GRMZM2G146761	GRMZM2G146761_T01	2	199836120	199838471	2352	Promoter (<=1kb)	-550	199839021	199839222	202	*	110	40.3	11.01	10.32	2	rRNA processing protein-related	AT3G22660.1
GRMZM2G164426	GRMZM2G164426_T01	2	199998172	200001118	2947	Promoter (<=1kb)	-75	200001193	200001394	202	*	114	57	15.69	14.8	2	NEP-interacting protein 2	AT2G17730.1	NIP2
GRMZM5G877483	GRMZM5G877483_T01	2	200219475	200220105	631	Promoter (<=1kb)	-167	200219107	200219308	202	*	112	48	11.95	11.21	1	FBD, F-box and Leucine Rich Repeat domains containing protein	AT2G04230.1
GRMZM2G135111	GRMZM2G135111_T01	2	200243145	200243573	429	Promoter (<=1kb)	-282	200243855	200244056	202	*	109	35	9.27	8.66	2	Class II aminoacyl-tRNA and biotin synthetases superfamily protein	AT4G17300.1	ATNS1,NS1,OVA8
GRMZM2G173186	GRMZM2G173186_T02	2	200327283	200335218	7936	Promoter (<=1kb)	-533	200326549	200326750	202	*	108	34	8.01	7.47	1	MUTS-like protein 4	AT4G17380.1	ATMSH4,MSH4
GRMZM2G133421	GRMZM2G133421_T03	2	200472478	200474134	1657	Promoter (<=1kb)	-575	200474709	200474910	202	*	108	33	7.74	7.21	2	lipid transporters	AT5G07630.1
GRMZM2G034410	GRMZM2G034410_T01	2	200546800	200552546	5747	Promoter (<=1kb)	-446	200546153	200546354	202	*	114	54.9	15.1	14.24	1	small G protein family protein / RhoGAP family protein	AT5G61530.1
GRMZM5G871013	GRMZM5G871013_T01	2	200742137	200743541	1405	Promoter (<=1kb)	-729	200741207	200741408	202	*	114	57	15.69	14.8	1	expansin A16	AT3G55500.1	ATEXP16,ATEXPA16,ATHEXP ALPHA 1.7,EXP16,EXPA16
GRMZM5G871013	GRMZM5G871013_T01	2	200742137	200743541	1405	Promoter (<=1kb)	-418	200741518	200741719	202	*	130	116.4	33.45	31.95	1	expansin A16	AT3G55500.1	ATEXP16,ATEXPA16,ATHEXP ALPHA 1.7,EXP16,EXPA16
GRMZM5G871013	GRMZM5G871013_T01	2	200742137	200743541	1405	Promoter (<=1kb)	-32	200741904	200742105	202	*	123	90.6	25.73	24.49	1	expansin A16	AT3G55500.1	ATEXP16,ATEXPA16,ATHEXP ALPHA 1.7,EXP16,EXPA16
GRMZM2G158216	GRMZM2G158216_T01	2	201400278	201401384	1107	Promoter (<=1kb)	-678	201399399	201399600	202	*	116	63	17.45	16.5	1		AT5G44660.1
GRMZM2G388018	GRMZM2G388018_T01	2	201447985	201448992	1008	Promoter (<=1kb)	-85	201449077	201449278	202	*	106	25	6.4	5.93	2		AT4G20160.1
GRMZM2G172442	GRMZM2G172442_T05	2	201561992	201562694	703	Promoter (<=1kb)	-727	201563421	201563622	202	*	125	96.5	27.51	26.21	2		AT4G20150.1
GRMZM2G173416	GRMZM2G173416_T01	2	201570791	201583352	12562	Promoter (<=1kb)	-717	201584069	201584270	202	*	116	63.4	17.75	16.79	2	peptide-N-glycanase 1	AT5G49570.1	AtPNG1,PNG1
GRMZM2G171628	GRMZM2G171628_T02	2	202328135	202328854	720	Promoter (<=1kb)	0	202328026	202328227	202	*	109	35	9.27	8.66	1	ATPase, F1 complex, delta/epsilon subunit	AT5G47030.1		atp3	ATP synthase3	from: BT062053
GRMZM2G421655	GRMZM2G421655_T01	2	202438201	202453405	15205	Promoter (<=1kb)	-1000	202437000	202437201	202	*	108	33	8.69	8.11	1	P-loop containing nucleoside triphosphate hydrolases superfamily protein	AT4G25120.1	ATSRS2,SRS2
GRMZM2G421655	GRMZM2G421655_T01	2	202438201	202453405	15205	Promoter (<=1kb)	-28	202437972	202438173	202	*	113	52	14.22	13.39	1	P-loop containing nucleoside triphosphate hydrolases superfamily protein	AT4G25120.1	ATSRS2,SRS2
GRMZM2G113794	GRMZM2G113794_T01	2	202620417	202624450	4034	Promoter (<=1kb)	-61	202620155	202620356	202	*	134	133	38.21	36.55	1	UDP-glucosyl transferase 71B1	AT3G21750.1	UGT71B1
GRMZM2G301738	GRMZM2G301738_T01	2	203298535	203301005	2471	Promoter (<=1kb)	-50	203301055	203301256	202	*	110	39	9.41	8.79	2	S-locus lectin protein kinase family protein	AT2G19130.1
GRMZM2G125487	GRMZM2G125487_T02	2	204243355	204245276	1922	Promoter (<=1kb)	-911	204242243	204242444	202	*	109	35	9.27	8.66	1
GRMZM2G125487	GRMZM2G125487_T02	2	204243355	204245276	1922	Promoter (<=1kb)	-299	204242855	204243056	202	*	110	39	10.43	9.76	1
GRMZM2G125850	GRMZM2G125850_T01	2	204288581	204289263	683	Promoter (<=1kb)	-15	204289278	204289479	202	*	122	88	23.48	22.32	2	glucose-6-phosphate/phosphate translocator 2	AT1G61800.1	ATGPT2,GPT2,.
GRMZM2G125850	GRMZM2G125850_T01	2	204288581	204289263	683	Promoter (<=1kb)	-589	204289852	204290053	202	*	121	82	23.06	21.91	2	glucose-6-phosphate/phosphate translocator 2	AT1G61800.1	ATGPT2,GPT2,.
GRMZM2G046933	GRMZM2G046933_T01	2	204555901	204558048	2148	Promoter (<=1kb)	-14	204558062	204558263	202	*	146	180	50.57	48.54	2		AT4G21215.2
GRMZM2G175874	GRMZM2G175874_T04	2	204604213	204607070	2858	Promoter (<=1kb)	-59	204603953	204604154	202	*	123	90	24.06	22.88	1	cysteine-rich RLK (RECEPTOR-like protein kinase) 23	AT4G23310.1	CRK23
GRMZM5G846916	GRMZM5G846916_T01	2	204822197	204823140	944	Promoter (<=1kb)	-983	204821013	204821214	202	*	109	38	10.14	9.48	1	O-Glycosyl hydrolases family 17 protein	AT5G55180.1
GRMZM5G846916	GRMZM5G846916_T01	2	204822197	204823140	944	Promoter (<=1kb)	-254	204821742	204821943	202	*	108	32	8.4	7.83	1	O-Glycosyl hydrolases family 17 protein	AT5G55180.1
GRMZM5G803981	GRMZM5G803981_T01	2	204826414	204829319	2906	5' UTR	46	204826460	204826661	202	*	106	24	6.11	5.66	1	beta-amylase 5	AT4G15210.1	AT-BETA-AMY,ATBETA-AMY,BAM5,BMY1,RAM1
GRMZM2G151726	GRMZM2G151726_T03	2	204895459	204896576	1118	Promoter (<=1kb)	-291	204894967	204895168	202	*	107	29	7.54	7.01	1	histone H2A 2	AT4G27230.1,AT4G27230.2	HTA2
GRMZM5G821439	GRMZM5G821439_T01	2	204949825	204954417	4593	Promoter (<=1kb)	-81	204949543	204949744	202	*	169	265	75.82	73.04	1	GRAS family transcription factor	AT5G48150.2	PAT1	gras49	GRAS-transcription factor 49	GrassiusTF
GRMZM2G346499	GRMZM2G346499_T01	2	205000031	205000471	441	Promoter (<=1kb)	-43	205000514	205000715	202	*	111	44.9	12.18	11.43	2		AT5G01015.1
GRMZM2G346499	GRMZM2G346499_T01	2	205000031	205000471	441	Promoter (<=1kb)	-119	205000590	205000791	202	*	110	39.1	10.72	10.05	2		AT5G01015.1
GRMZM2G045732	GRMZM2G045732_T01	2	205211282	205213370	2089	Promoter (<=1kb)	-371	205213741	205213942	202	*	113	52.3	14.52	13.68	2	Adenine nucleotide alpha hydrolases-like superfamily protein	AT1G11360.2
GRMZM2G045732	GRMZM2G045732_T01	2	205211282	205213370	2089	Promoter (<=1kb)	-636	205214006	205214207	202	*	110	39.7	10.72	10.04	2	Adenine nucleotide alpha hydrolases-like superfamily protein	AT1G11360.2
GRMZM2G414995	GRMZM2G414995_T02	2	205540122	205540933	812	Promoter (<=1kb)	0	205540753	205540954	202	*	132	126	34.62	33.09	2		AT4G28100.1
GRMZM2G448715	GRMZM2G448715_T01	2	205721019	205724462	3444	Promoter (<=1kb)	0	205724363	205724564	202	*	110	41	9.97	9.32	2	secretory carrier 3	AT1G61250.1	SC3
GRMZM2G099622	GRMZM2G099622_T03	2	206567610	206569157	1548	Promoter (<=1kb)	-618	206566791	206566992	202	*	127	107	30.47	29.08	1	CCCH-type zinc finger protein with ARM repeat domain	AT2G41900.1		c3h15	C3H-transcription factor 315	GrassiusTF
GRMZM2G099239	GRMZM2G099239_T02	2	206621343	206622733	1391	Promoter (<=1kb)	0	206622730	206622931	202	*	108	32	7.46	6.94	2	Remorin family protein	AT2G41870.1
GRMZM2G060271	GRMZM2G060271_T01	2	206709745	206711871	2127	Promoter (<=1kb)	-978	206712849	206713050	202	*	113	51	13.93	13.11	2	Concanavalin A-like lectin protein kinase family protein	AT5G10530.1
GRMZM2G060161	GRMZM2G060161_T01	2	206744431	206745494	1064	Promoter (<=1kb)	-302	206745796	206745997	202	*	112	48.5	12.23	11.48	2
GRMZM2G060161	GRMZM2G060161_T01	2	206744431	206745494	1064	Promoter (<=1kb)	-758	206746252	206746453	202	*	109	35.5	9.56	8.94	2
GRMZM2G060114	GRMZM2G060114_T01	2	206785654	206788258	2605	Promoter (<=1kb)	-949	206784504	206784705	202	*	107	29.1	7.83	7.29	1	Mitochondrial transcription termination factor family protein	AT5G07900.1		mterf8	mTERF-domain protein8	GrassiusTF
GRMZM2G032154	GRMZM2G032154_T01	2	207161546	207162333	788	Promoter (<=1kb)	-939	207160406	207160607	202	*	109	36.1	9.85	9.22	1
GRMZM2G032154	GRMZM2G032154_T01	2	207161546	207162333	788	Promoter (<=1kb)	-808	207160537	207160738	202	*	106	26.4	6.97	6.48	1
GRMZM2G032154	GRMZM2G032154_T01	2	207161546	207162333	788	Promoter (<=1kb)	-603	207160742	207160943	202	*	107	28.7	7.54	7.02	1
GRMZM2G032154	GRMZM2G032154_T01	2	207161546	207162333	788	Promoter (<=1kb)	-257	207161088	207161289	202	*	111	45.4	11.38	10.67	1
GRMZM2G031909	GRMZM2G031909_T01	2	207202345	207203996	1652	Promoter (<=1kb)	-609	207204605	207204806	202	*	107	27	7.25	6.75	2	cytochrome P450, family 87, subfamily A, polypeptide 6	AT1G64940.1	CYP89A6
GRMZM2G137864	GRMZM2G137864_T01	2	207242499	207243083	585	Promoter (<=1kb)	-490	207241808	207242009	202	*	108	31	8.11	7.56	1
GRMZM2G099167	GRMZM2G099167_T01	2	207291939	207295620	3682	Promoter (<=1kb)	0	207291880	207292081	202	*	119	75	20.99	19.91	1	tubulin alpha-5	AT5G19780.1	TUA5	tua5	alpha tubulin5	Classical Gene
GRMZM2G011236	GRMZM2G011236_T01	2	207364254	207365473	1220	Promoter (<=1kb)	-125	207365598	207365799	202	*	111	43	10.53	9.86	2	related to AP2 11	AT5G19790.1	RAP2.11	ereb62	AP2-EREBP-transcription factor 62	GrassiusTF
GRMZM2G011236	GRMZM2G011236_T01	2	207364254	207365473	1220	Promoter (<=1kb)	-743	207366216	207366417	202	*	110	41	11.01	10.32	2	related to AP2 11	AT5G19790.1	RAP2.11	ereb62	AP2-EREBP-transcription factor 62	GrassiusTF
GRMZM2G113370	GRMZM2G113370_T01	2	207567150	207569051	1902	Promoter (<=1kb)	-452	207566497	207566698	202	*	119	73	20.4	19.34	1
GRMZM2G121458	GRMZM2G121458_T03	2	207814301	207818284	3984	Promoter (<=1kb)	0	207814213	207814414	202	*	131	119	32.56	31.09	1	Major facilitator superfamily protein	AT1G42440.1,AT2G44280.1
GRMZM2G358139	GRMZM2G358139_T01	2	208303904	208306096	2193	Promoter (<=1kb)	-875	208306971	208307172	202	*	107	30	7.83	7.29	2	S-adenosyl-L-methionine-dependent methyltransferases superfamily protein	AT3G51070.1
GRMZM2G014400	GRMZM2G014400_T02	2	208625012	208626170	1159	Promoter (<=1kb)	-868	208623943	208624144	202	*	114	57	15.69	14.8	1	RNA-binding (RRM/RBD/RNP motifs) family protein	AT3G07810.1,AT5G55550.3
GRMZM2G034764	GRMZM2G034764_T02	2	208743159	208743502	344	Promoter (<=1kb)	-136	208742822	208743023	202	*	110	39	9.41	8.79	1	Calcium-dependent lipid-binding (CaLB domain) family protein	AT5G55530.1
GRMZM2G105302	GRMZM2G105302_T01	2	208792243	208794560	2318	Promoter (<=1kb)	-589	208795149	208795350	202	*	122	86	22.9	21.75	2		AT1G27461.1
GRMZM2G019060	GRMZM2G019060_T01	2	209040871	209042963	2093	Promoter (<=1kb)	-288	209040382	209040583	202	*	106	25	5.55	5.14	1	GRAS family transcription factor	AT4G37650.1	SGR7,SHR	gras85	GRAS-transcription factor 85	GrassiusTF
GRMZM2G090274	GRMZM2G090274_T01	2	209195057	209199581	4525	Promoter (<=1kb)	-832	209200413	209200614	202	*	120	80	24.08	22.9	2	eukaryotic release factor 1-3	AT3G26618.1	ERF1-3
AC211702.2_FG002	AC211702.2_FGT002	2	209318965	209320530	1566	Promoter (<=1kb)	-444	209318320	209318521	202	*	113	51	13.93	13.11	1	C2H2 and C2HC zinc fingers superfamily protein	AT3G49930.1
GRMZM2G177110	GRMZM2G177110_T01	2	209518630	209519766	1137	Promoter (<=1kb)	-1000	209517429	209517630	202	*	112	48.9	12.23	11.48	1	LOB domain-containing protein 38	AT3G49940.1	LBD38	lbd14	LBD-transcription factor 14	GrassiusTF
GRMZM2G177110	GRMZM2G177110_T01	2	209518630	209519766	1137	Promoter (<=1kb)	-655	209517774	209517975	202	*	115	61.1	17.16	16.22	1	LOB domain-containing protein 38	AT3G49940.1	LBD38	lbd14	LBD-transcription factor 14	GrassiusTF
GRMZM2G177110	GRMZM2G177110_T01	2	209518630	209519766	1137	Promoter (<=1kb)	-271	209518158	209518359	202	*	109	36.9	9.85	9.21	1	LOB domain-containing protein 38	AT3G49940.1	LBD38	lbd14	LBD-transcription factor 14	GrassiusTF
GRMZM2G108040	GRMZM2G108040_T01	2	209607225	209608082	858	Promoter (<=1kb)	-317	209608399	209608600	202	*	112	48	13.05	12.27	2
GRMZM2G376432	GRMZM2G376432_T03	2	209674798	209676214	1417	Promoter (<=1kb)	-304	209676518	209676719	202	*	135	138.1	39.99	38.29	2	Eukaryotic aspartyl protease family protein	AT5G43100.1
GRMZM2G378106	GRMZM2G378106_T01	2	209775090	209777671	2582	Promoter (<=1kb)	-825	209778496	209778697	202	*	130	116	33.15	31.66	2	Auxin-responsive GH3 family protein	AT2G14960.1	GH3.1
GRMZM2G079067	GRMZM2G079067_T01	2	209783968	209784579	612	Promoter (<=1kb)	-119	209783648	209783849	202	*	116	65	18.04	17.06	1	zinc finger protein 7	AT1G24625.1	ZFP7
GRMZM2G378121	GRMZM2G378121_T01	2	209796249	209797246	998	Promoter (<=1kb)	-372	209795676	209795877	202	*	107	29.1	7.83	7.29	1	WPP domain protein 1	AT5G43070.1	WPP1
GRMZM2G378121	GRMZM2G378121_T01	2	209796249	209797246	998	Promoter (<=1kb)	-83	209795965	209796166	202	*	116	63.9	17.75	16.78	1	WPP domain protein 1	AT5G43070.1	WPP1
GRMZM2G414002	GRMZM2G414002_T01	2	209912714	209928000	15287	Promoter (<=1kb)	-668	209928668	209928869	202	*	115	58.8	16.28	15.37	2	actin binding	AT5G07740.1
GRMZM2G113696	GRMZM2G113696_T04	2	209954275	209956213	1939	Promoter (<=1kb)	-452	209956665	209956866	202	*	107	30	7.83	7.29	2	eukaryotic elongation factor 5A-1	AT1G13950.1	ATELF5A-1,EIF-5A,EIF5A,ELF5A-1,.	eif5a	elongation initiation factor5A	Classical Gene
GRMZM2G115817	GRMZM2G115817_T01	2	209964825	209968630	3806	Promoter (<=1kb)	-281	209964343	209964544	202	*	107	29	6.64	6.17	1	EID1-like 2	AT5G39360.1	EDL2
GRMZM2G146292	GRMZM2G146292_T03	2	210001982	210003221	1240	Promoter (<=1kb)	0	210003161	210003362	202	*	124	93.7	26.62	25.35	2
GRMZM2G146292	GRMZM2G146292_T03	2	210001982	210003221	1240	Promoter (<=1kb)	-21	210003242	210003443	202	*	112	47.3	13.05	12.28	2
GRMZM2G146416	GRMZM2G146416_T01	2	210014359	210018442	4084	Promoter (<=1kb)	0	210018417	210018618	202	*	113	52	13.08	12.3	2	myosin heavy chain-related	AT5G07890.1,AT5G07890.3
GRMZM5G807931	GRMZM5G807931_T01	2	210144279	210144778	500	Promoter (<=1kb)	-237	210145015	210145216	202	*	107	28	6.64	6.17	2
GRMZM2G036752	GRMZM2G036752_T03	2	210248720	210250633	1914	Promoter (<=1kb)	-340	210248179	210248380	202	*	117	66	17.1	16.16	1	plasmodesmata callose-binding protein 3	AT1G18650.1	PDCB3
GRMZM2G164325	GRMZM2G164325_T02	2	210485382	210487119	1738	Promoter (<=1kb)	-933	210484248	210484449	202	*	107	27	6.09	5.66	1	DNA replication protein-related	AT5G49010.1,AT5G49010.2	SLD5
GRMZM2G464000	GRMZM2G464000_T03	2	210487907	210500912	13006	Promoter (<=1kb)	-294	210501206	210501407	202	*	106	25.6	6.68	6.21	2		AT5G08450.1,AT5G08450.2,AT5G08450.3
GRMZM2G464000	GRMZM2G464000_T03	2	210487907	210500912	13006	Promoter (<=1kb)	-613	210501525	210501726	202	*	142	162.4	45.53	43.65	2		AT5G08450.1,AT5G08450.2,AT5G08450.3
GRMZM2G043154	GRMZM2G043154_T01	2	210696695	210698579	1885	Promoter (<=1kb)	-66	210696428	210696629	202	*	114	55	15.1	14.24	1	HXXXD-type acyl-transferase family protein	AT5G17540.1
GRMZM2G180947	GRMZM2G180947_T01	2	211052666	211054021	1356	Promoter (<=1kb)	0	211052646	211052847	202	*	115	58	14.8	13.95	1	nuclear factor Y, subunit B3	AT4G14540.1	NF-YB3	cadtfr6	CCAAT-DR1-transcription factor 6	GrassiusTF
GRMZM2G180950	GRMZM2G180950_T01	2	211058013	211058620	608	Promoter (<=1kb)	-331	211058951	211059152	202	*	108	33	7.74	7.21	2
GRMZM2G040349	GRMZM2G040349_T01	2	211453451	211457855	4405	Promoter (<=1kb)	-138	211457993	211458194	202	*	107	28.2	7.54	7.02	2	nuclear factor Y, subunit A3	AT1G72830.1	ATHAP2C,HAP2C,NF-YA3	ca2p4	CCAAT-HAP2-transcription factor 24	GrassiusTF
GRMZM2G040349	GRMZM2G040349_T01	2	211453451	211457855	4405	Promoter (<=1kb)	-221	211458076	211458277	202	*	107	27.8	7.25	6.75	2	nuclear factor Y, subunit A3	AT1G72830.1	ATHAP2C,HAP2C,NF-YA3	ca2p4	CCAAT-HAP2-transcription factor 24	GrassiusTF
GRMZM2G125004	GRMZM2G125004_T01	2	212176609	212178599	1991	Promoter (<=1kb)	0	212176435	212176636	202	*	108	32	7.46	6.94	1	F-box family protein	AT4G33160.1
GRMZM2G124963	GRMZM2G124963_T01	2	212180526	212185824	5299	Promoter (<=1kb)	-339	212186163	212186364	202	*	106	26	6.68	6.2	2	alanine aminotransferase 2	AT1G72330.3	ALAAT2	alt10	alanine aminotransferase10	from Tausta et al 2014
GRMZM2G358987	GRMZM2G358987_T01	2	212254890	212256304	1415	Promoter (<=1kb)	-68	212256372	212256573	202	*	108	34	8.01	7.47	2	RING/U-box superfamily protein	AT1G72310.1	ATL3
GRMZM2G031143	GRMZM2G031143_T03	2	212325421	212327937	2517	Promoter (<=1kb)	-256	212324964	212325165	202	*	111	44	11.88	11.15	1
GRMZM2G117993	GRMZM2G117993_T01	2	212900215	212905203	4989	Promoter (<=1kb)	-278	212905481	212905682	202	*	106	25	5.55	5.14	2	peptidases	AT1G34640.1
GRMZM5G879278	GRMZM5G879278_T01	2	213070072	213073050	2979	Promoter (<=1kb)	-217	213073267	213073468	202	*	134	131	36.09	34.51	2		AT1G35780.1,AT1G78150.2
GRMZM2G416964	GRMZM2G416964_T01	2	213148829	213150287	1459	Promoter (<=1kb)	0	213148654	213148855	202	*	115	60	15.37	14.5	1	SKP1-like 3	AT2G25700.1	ASK3,SK3
AC194203.3_FG003	AC194203.3_FGT003	2	213151791	213152213	423	Promoter (<=1kb)	-144	213152357	213152558	202	*	105	22	5.54	5.14	2	Bifunctional inhibitor/lipid-transfer protein/seed storage 2S albumin superfamily protein	AT5G64080.2
GRMZM2G044175	GRMZM2G044175_T01	2	213209320	213212761	3442	Promoter (<=1kb)	-198	213208921	213209122	202	*	109	35	10.54	9.86	1	sphingoid base hydroxylase 2	AT1G14290.1	SBH2
GRMZM2G044198	GRMZM2G044198_T01	2	213213154	213216671	3518	Promoter (<=1kb)	-43	213216714	213216915	202	*	109	38	10.14	9.48	2
GRMZM2G064630	GRMZM2G064630_T01	2	213301143	213305674	4532	Promoter (<=1kb)	-340	213306014	213306215	202	*	110	40	9.69	9.06	2	Duplicated homeodomain-like superfamily protein	AT1G14350.2	AtMYB124,FLP,MYB124	myb7	MYB-transcription factor 7	GrassiusTF
GRMZM2G139284	GRMZM2G139284_T01	2	213409017	213410688	1672	Promoter (<=1kb)	0	213410634	213410835	202	*	105	21.4	5.54	5.14	2	myb domain protein 96	AT5G62470.2	ATMYB96,MYB96,MYBCOV1	myb70	MYB-transcription factor 70	GrassiusTF
GRMZM2G075744	GRMZM2G075744_T01	2	213473471	213474651	1181	Promoter (<=1kb)	-991	213472279	213472480	202	*	117	67.1	17.68	16.72	1	zinc knuckle (CCHC-type) family protein	AT5G49400.1
GRMZM2G375310	GRMZM2G375310_T01	2	213871063	213871533	471	Promoter (<=1kb)	-253	213871786	213871987	202	*	128	109.3	31.37	29.94	2
GRMZM2G375310	GRMZM2G375310_T01	2	213871063	213871533	471	Promoter (<=1kb)	-309	213871842	213872043	202	*	121	80.7	22.77	21.63	2
GRMZM2G053833	GRMZM2G053833_T01	2	213975095	213976208	1114	Promoter (<=1kb)	-622	213974272	213974473	202	*	110	41	11.01	10.32	1	Calcium-binding EF-hand family protein	AT5G39670.1
GRMZM2G422576	GRMZM2G422576_T03	2	214250755	214256002	5248	Promoter (<=1kb)	-985	214256987	214257188	202	*	119	73	20.4	19.34	2	CDPK-related kinase 1	AT2G41140.1	ATCBK3,ATCRK1,CRK1
GRMZM2G035356	GRMZM2G035356_T02	2	214321754	214324612	2859	Promoter (<=1kb)	0	214321728	214321929	202	*	109	35	8.29	7.73	1		AT5G12240.1,AT5G12240.2
GRMZM2G322618	GRMZM2G322618_T01	2	214663333	214664742	1410	Promoter (<=1kb)	-267	214665009	214665210	202	*	106	26	5.82	5.4	2	Glycoprotein membrane precursor GPI-anchored	AT3G06035.1
GRMZM2G082627	GRMZM2G082627_T01	2	214873760	214874579	820	5' UTR	45	214874333	214874534	202	*	108	34	8.01	7.47	2
GRMZM2G082448	GRMZM2G082448_T01	2	214876216	214881588	5373	Promoter (<=1kb)	0	214876112	214876313	202	*	118	72	18.83	17.83	1	Mo25 family protein	AT5G18940.1
GRMZM2G071076	GRMZM2G071076_T01	2	215278233	215281769	3537	Promoter (<=1kb)	0	215281743	215281944	202	*	107	26.9	6.09	5.66	2	Plasma-membrane choline transporter family protein	AT5G13760.1
GRMZM2G340359	GRMZM2G340359_T01	2	215673780	215681681	7902	Promoter (<=1kb)	-811	215672768	215672969	202	*	109	38	11.44	10.73	1	Rho GTPase activation protein (RhoGAP) with PH domain	AT5G19390.2
GRMZM2G163826	GRMZM2G163826_T01	2	215683063	215687658	4596	Promoter (<=1kb)	0	215687628	215687829	202	*	106	23.9	6.11	5.67	2	phosphatidyl inositol monophosphate 5 kinase 4	AT3G56960.1	PIP5K4
GRMZM2G163826	GRMZM2G163826_T01	2	215683063	215687658	4596	Promoter (<=1kb)	-280	215687938	215688139	202	*	105	21.1	5.54	5.15	2	phosphatidyl inositol monophosphate 5 kinase 4	AT3G56960.1	PIP5K4
GRMZM2G440459	GRMZM2G440459_T01	2	215755359	215758839	3481	Promoter (<=1kb)	-77	215758916	215759117	202	*	128	109.5	31.37	29.94	2	Haloacid dehalogenase-like hydrolase (HAD) superfamily protein	AT2G41250.1
GRMZM2G440459	GRMZM2G440459_T01	2	215755359	215758839	3481	Promoter (<=1kb)	-315	215759154	215759355	202	*	108	34.4	9.27	8.66	2	Haloacid dehalogenase-like hydrolase (HAD) superfamily protein	AT2G41250.1
GRMZM2G440459	GRMZM2G440459_T01	2	215755359	215758839	3481	Promoter (<=1kb)	-537	215759376	215759577	202	*	109	38.1	11.74	11.02	2	Haloacid dehalogenase-like hydrolase (HAD) superfamily protein	AT2G41250.1
GRMZM2G137713	GRMZM2G137713_T01	2	215959387	215965889	6503	Promoter (<=1kb)	-724	215966613	215966814	202	*	107	27	6.97	6.47	2	Pleckstrin homology (PH) domain-containing protein / lipid-binding START domain-containing protein	AT5G45560.1
GRMZM2G025255	GRMZM2G025255_T01	2	216143235	216152138	8904	Promoter (<=1kb)	-184	216152322	216152523	202	*	131	121	34.64	33.1	2	RING/U-box superfamily protein	AT3G47160.1
GRMZM2G053311	GRMZM2G053311_T01	2	216215272	216218760	3489	Promoter (<=1kb)	0	216215074	216215275	202	*	108	31	8.11	7.56	1	tubby like protein 3	AT2G47900.3	AtTLP3,TLP3
GRMZM2G474462	GRMZM2G474462_T01	2	216709894	216711451	1558	Promoter (<=1kb)	-401	216709292	216709493	202	*	110	39	9.41	8.79	1		AT4G15790.1
GRMZM2G157621	GRMZM2G157621_T01	2	217085799	217102228	16430	Promoter (<=1kb)	-50	217085548	217085749	202	*	128	108	30.77	29.36	1	AAA-type ATPase family protein	AT1G02890.1,AT4G02480.1
GRMZM2G308752	GRMZM2G308752_T01	2	217520267	217522325	2059	Promoter (<=1kb)	-157	217519909	217520110	202	*	108	33.5	8.98	8.39	1	SOS3-interacting protein 4	AT2G30360.1	CIPK11,PKS5,SIP4,SNRK3.22
GRMZM2G308752	GRMZM2G308752_T01	2	217520267	217522325	2059	Promoter (<=1kb)	-91	217519975	217520176	202	*	112	47.5	13.05	12.27	1	SOS3-interacting protein 4	AT2G30360.1	CIPK11,PKS5,SIP4,SNRK3.22
GRMZM2G359116	GRMZM2G359116_T01	2	217596031	217596732	702	Promoter (<=1kb)	-302	217595528	217595729	202	*	109	36	9.56	8.94	1	ovate family protein 3	AT5G58360.1	ATOFP3,OFP3	ofp12	OVATE-transcription factor 12	GrassiusTF
GRMZM2G172621	GRMZM2G172621_T01	2	217651494	217673563	22070	Promoter (<=1kb)	-290	217673853	217674054	202	*	118	70.6	19.81	18.78	2	HSI2-like 1	AT4G32010.1	HSI2-L1,HSL1,VAL2	abi39	ABI3-VP1-transcription factor 39	GrassiusTF
GRMZM2G030646	GRMZM2G030646_T03	2	217762119	217763054	936	Promoter (<=1kb)	-279	217763333	217763534	202	*	111	43	10.53	9.86	2	eukaryotic translation initiation factor 2 beta subunit	AT5G20920.1,AT5G20920.3	EIF2 BETA,EMB1401,.
GRMZM2G031125	GRMZM2G031125_T01	2	217785389	217788756	3368	Promoter (<=1kb)	-162	217785026	217785227	202	*	131	119	32.56	31.09	1	cytochrome P450, family 714, subfamily A, polypeptide 1	AT5G24910.1	CYP714A1
GRMZM2G318296	GRMZM2G318296_T01	2	218075092	218077016	1925	Promoter (<=1kb)	0	218076830	218077031	202	*	134	134	38.51	36.84	2	Zinc finger (C3HC4-type RING finger) family protein	AT1G08050.1
GRMZM2G101390	GRMZM2G101390_T01	2	218356370	218361811	5442	Promoter (<=1kb)	-462	218355707	218355908	202	*	105	23	6.92	6.44	1		AT2G39300.1,AT2G39300.2
GRMZM2G353276	GRMZM2G353276_T01	2	218645164	218647449	2286	Promoter (<=1kb)	-459	218647908	218648109	202	*	110	42	11.3	10.59	2	COBRA-like protein-7 precursor	AT4G16120.1	ATSEB1,COBL7,SEB1
GRMZM2G095593	GRMZM2G095593_T02	2	218783389	218785756	2368	Promoter (<=1kb)	-195	218785951	218786152	202	*	110	39	9.41	8.79	2	AAA-type ATPase family protein	AT2G20140.1
GRMZM2G128109	GRMZM2G128109_T03	2	218890450	218892498	2049	Promoter (<=1kb)	-644	218889605	218889806	202	*	113	51.7	14.22	13.4	1	Leucine-rich repeat protein kinase family protein,methyltransferases	AT4G18640.1,AT5G01710.1	MRH1
GRMZM2G129209	GRMZM2G129209_T01	2	219128385	219130670	2286	5' UTR	24	219128409	219128610	202	*	106	24	6.11	5.66	1	fatty acid desaturase 8	AT5G05580.1	FAD8
GRMZM2G129232	GRMZM2G129232_T01	2	219130667	219132228	1562	Promoter (<=1kb)	-187	219132415	219132616	202	*	109	37	10.14	9.49	2
GRMZM2G068220	GRMZM2G068220_T01	2	219606894	219608924	2031	Promoter (<=1kb)	-190	219606503	219606704	202	*	116	63.6	17.75	16.79	1	Xanthine/uracil permease family protein	AT5G50300.1	ATAZG2,AZG2
GRMZM2G127134	GRMZM2G127134_T02	2	219785666	219787759	2094	Promoter (<=1kb)	0	219785542	219785743	202	*	108	34	8.01	7.47	1	Major facilitator superfamily protein	AT1G59740.1
GRMZM2G067915	GRMZM2G067915_T01	2	219837996	219839596	1601	Promoter (<=1kb)	-383	219839979	219840180	202	*	144	172	49.84	47.83	2	carboxyesterase 18	AT5G23530.1	AtCXE18,CXE18
GRMZM2G007137	GRMZM2G007137_T01	2	219961731	219968246	6516	5' UTR	7	219961738	219961939	202	*	137	144	39.92	38.22	1	nodulin MtN21 /EamA-like transporter family protein	AT1G68170.1,AT3G28070.2
GRMZM2G342197	GRMZM2G342197_T01	2	219997424	219999754	2331	Promoter (<=1kb)	-502	219996721	219996922	202	*	117	66.7	18.63	17.64	1	Protein phosphatase 2C family protein	AT1G07160.1
GRMZM2G342197	GRMZM2G342197_T01	2	219997424	219999754	2331	Promoter (<=1kb)	-398	219996825	219997026	202	*	117	67.3	18.93	17.92	1	Protein phosphatase 2C family protein	AT1G07160.1
GRMZM2G071720	GRMZM2G071720_T01	2	220149767	220151003	1237	Promoter (<=1kb)	-213	220149353	220149554	202	*	110	39	10.43	9.76	1	Protein of unknown function (DUF579)	AT4G09990.1
GRMZM2G011315	GRMZM2G011315_T01	2	221155472	221165988	10517	Promoter (<=1kb)	0	221155367	221155568	202	*	112	47	12.76	11.99	1	Target of Myb protein 1	AT1G21380.1
GRMZM2G163421	GRMZM2G163421_T01	2	221208466	221212560	4095	Promoter (<=1kb)	-97	221208168	221208369	202	*	115	57.7	17.46	16.5	1	PDI-like 1-2	AT1G77510.1	ATPDI6,ATPDIL1-2,PDI6,PDIL1-2	pdi2	protein disulfide isomerase2	from: AY739285
GRMZM2G163421	GRMZM2G163421_T01	2	221208466	221212560	4095	Promoter (<=1kb)	-9	221208256	221208457	202	*	113	50.3	13.93	13.12	1	PDI-like 1-2	AT1G77510.1	ATPDI6,ATPDIL1-2,PDI6,PDIL1-2	pdi2	protein disulfide isomerase2	from: AY739285
AC198700.2_FG004	AC198700.2_FGT004	2	221315242	221316129	888	Promoter (<=1kb)	0	221316108	221316309	202	*	108	32	7.46	6.94	2	Major facilitator superfamily protein	AT3G16180.1
GRMZM2G171818	GRMZM2G171818_T01	2	221338746	221341097	2352	Promoter (<=1kb)	-134	221341231	221341432	202	*	108	34.1	8.29	7.73	2	basic helix-loop-helix (bHLH) DNA-binding superfamily protein	AT3G07340.1		bhlh41	bHLH-transcription factor 41	GrassiusTF
GRMZM2G349875	GRMZM2G349875_T01	2	221419815	221427366	7552	Promoter (<=1kb)	-71	221419543	221419744	202	*	126	100	26.98	25.7	1	transmembrane kinase 1	AT1G66150.1	TMK1
GRMZM2G124820	GRMZM2G124820_T01	2	221589850	221591962	2113	Promoter (<=1kb)	-603	221589046	221589247	202	*	146	179.6	52.23	50.15	1	Phosphoenolpyruvate carboxylase family protein	AT4G10750.1
GRMZM2G124820	GRMZM2G124820_T01	2	221589850	221591962	2113	Promoter (<=1kb)	-331	221589318	221589519	202	*	121	81.4	23.06	21.91	1	Phosphoenolpyruvate carboxylase family protein	AT4G10750.1
GRMZM2G124802	GRMZM2G124802_T03	2	221648329	221649268	940	Promoter (<=1kb)	-288	221647840	221648041	202	*	124	93.4	26.62	25.35	1	NC domain-containing protein-related	AT1G01225.1,AT5G06370.1
GRMZM2G124802	GRMZM2G124802_T03	2	221648329	221649268	940	Promoter (<=1kb)	-287	221647841	221648042	202	*	124	93.6	26.62	25.35	1	NC domain-containing protein-related	AT1G01225.1,AT5G06370.1
GRMZM2G033937	GRMZM2G033937_T02	2	221675222	221679086	3865	Promoter (<=1kb)	0	221675074	221675275	202	*	113	52	13.08	12.3	1	RHOMBOID-like 2	AT1G63120.1	ATRBL2,RBL2
GRMZM2G149091	GRMZM2G149091_T03	2	222150967	222151612	646	Promoter (<=1kb)	-2	222150764	222150965	202	*	106	24	7.22	6.72	1
GRMZM2G311011	GRMZM2G311011_T01	2	222888545	222889826	1282	5' UTR	65	222888610	222888811	202	*	154	210.8	59.76	57.45	1	HVA22 homologue E	AT5G50720.1	ATHVA22E,HVA22E
GRMZM2G155849	GRMZM2G155849_T02	2	223257528	223269438	11911	Promoter (<=1kb)	0	223257422	223257623	202	*	107	29	7.54	7.01	1	auxin signaling F-box 2,auxin signaling F-box 3	AT1G12820.1,AT3G26810.1	AFB2,AFB3
GRMZM2G094955	GRMZM2G094955_T01	2	223375329	223377937	2609	Promoter (<=1kb)	-874	223374254	223374455	202	*	130	117	31.97	30.52	1	homolog of Medicago truncatula MTN3	AT5G23660.1	MTN3	sweet14a	sugars will eventually be exported transporter14a	Sosso et al 2015
GRMZM2G052507	GRMZM2G052507_T02	2	223631394	223633129	1736	Promoter (<=1kb)	-358	223633487	223633688	202	*	111	43.6	10.81	10.13	2	serine carboxypeptidase-like 45	AT1G28110.1,AT1G28110.2	SCPL45
GRMZM2G052507	GRMZM2G052507_T02	2	223631394	223633129	1736	Promoter (<=1kb)	-531	223633660	223633861	202	*	105	21.4	5.54	5.14	2	serine carboxypeptidase-like 45	AT1G28110.1,AT1G28110.2	SCPL45
GRMZM2G052507	GRMZM2G052507_T01	2	223631398	223634693	3296	Promoter (<=1kb)	-995	223635688	223635889	202	*	131	121	34.64	33.1	2	serine carboxypeptidase-like 45	AT1G28110.1,AT1G28110.2	SCPL45
GRMZM2G056335	GRMZM2G056335_T01	2	223837367	223839216	1850	Promoter (<=1kb)	-100	223839316	223839517	202	*	123	89.4	25.43	24.21	2	UDP-glucosyl transferase 73C1	AT2G36750.1	UGT73C1
GRMZM2G056335	GRMZM2G056335_T01	2	223837367	223839216	1850	Promoter (<=1kb)	-221	223839437	223839638	202	*	112	49.6	13.64	12.84	2	UDP-glucosyl transferase 73C1	AT2G36750.1	UGT73C1
GRMZM2G172369	GRMZM2G172369_T05	2	223978129	223980358	2230	Promoter (<=1kb)	-723	223977205	223977406	202	*	115	58.2	16.28	15.37	1	Glycosyl hydrolase family 38 protein	AT3G26720.1,AT5G13980.1,AT5G13980.2
GRMZM2G375420	GRMZM2G375420_T01	2	224178390	224179007	618	Promoter (<=1kb)	-455	224177734	224177935	202	*	110	40	9.69	9.06	1		AT5G51040.3
GRMZM2G130379	GRMZM2G130379_T01	2	224257152	224258761	1610	Promoter (<=1kb)	-161	224258922	224259123	202	*	121	81	21.44	20.35	2	Rubredoxin-like superfamily protein	AT5G51010.1
GRMZM2G151227	GRMZM2G151227_T01	2	224558005	224561990	3986	Promoter (<=1kb)	-74	224562064	224562265	202	*	128	110	31.37	29.94	2	Chalcone and stilbene synthase family protein	AT5G13930.1	ATCHS,CHS,TT4	whp1	white pollen1	Classical Gene
GRMZM2G166674	GRMZM2G166674_T01	2	224804699	224806083	1385	Promoter (<=1kb)	-471	224804027	224804228	202	*	127	106	31.91	30.47	1	Family of unknown function (DUF716)	AT5G13890.1
GRMZM2G057056	GRMZM2G057056_T01	2	225685682	225689611	3930	Promoter (<=1kb)	-332	225685149	225685350	202	*	107	30	7.83	7.29	1	Maf-like protein	AT5G66550.1
GRMZM2G426158	GRMZM2G426158_T01	2	226077700	226078824	1125	Promoter (<=1kb)	0	226077670	226077871	202	*	107	29.8	7.83	7.29	1
GRMZM2G023652	GRMZM2G023652_T01	2	226871183	226875657	4475	Promoter (<=1kb)	-125	226870857	226871058	202	*	159	227	64.52	62.08	1	TPX2 (targeting protein for Xklp2) protein family	AT2G35880.1
GRMZM2G023652	GRMZM2G023652_T02	2	226872198	226875657	3460	5' UTR	99	226872297	226872498	202	*	119	73	20.4	19.34	1	TPX2 (targeting protein for Xklp2) protein family	AT2G35880.1
GRMZM2G552706	GRMZM2G552706_T01	2	227361718	227362747	1030	Promoter (<=1kb)	-114	227361403	227361604	202	*	110	42	11.3	10.59	1
GRMZM2G000936	GRMZM2G000936_T01	2	227370951	227376407	5457	Promoter (<=1kb)	-452	227370298	227370499	202	*	123	89	23.77	22.6	1	ETO1-like 1	AT4G02680.1	EOL1
GRMZM2G416498	GRMZM2G416498_T01	2	228547440	228551030	3591	Promoter (<=1kb)	-895	228551925	228552126	202	*	113	50	15.05	14.2	2	Tetratricopeptide repeat (TPR)-like superfamily protein	AT1G62930.1
GRMZM2G436001	GRMZM2G436001_T03	2	228710702	228711268	567	Promoter (<=1kb)	-536	228711804	228712005	202	*	107	28	7.25	6.74	2	Methylthiotransferase	AT4G36390.1		cfm3	CRM family member3	from alignment to sequence EU084957
GRMZM2G015285	GRMZM2G015285_T01	2	228792133	228793917	1785	Promoter (<=1kb)	-93	228791839	228792040	202	*	115	58	14.8	13.95	1	Plastid-lipid associated protein PAP / fibrillin family protein	AT3G23400.1	FIB4	hrbp1	harpin binding protein1	from: Entrez Gene 100383635
GRMZM2G417092	GRMZM2G417092_T01	2	229414190	229414898	709	Promoter (<=1kb)	0	229414802	229415003	202	*	111	43	11.59	10.87	2	SKP1-like 4	AT1G20140.1	ASK4,SK4
GRMZM5G875516	GRMZM5G875516_T01	2	229679539	229679846	308	Promoter (<=1kb)	-763	229680609	229680810	202	*	111	45	11.1	10.4	2
GRMZM2G333448	GRMZM2G333448_T01	2	229956842	229957797	956	Promoter (<=1kb)	-251	229958048	229958249	202	*	110	38.5	10.43	9.77	2	Cysteine/Histidine-rich C1 domain family protein	AT2G37820.1
GRMZM2G168476	GRMZM2G168476_T01	2	230256436	230260324	3889	5' UTR	11	230260112	230260313	202	*	107	28	6.64	6.17	2	Protein of unknown function (DUF1423)	AT5G48160.1	OBE2
GRMZM2G001401	GRMZM2G001401_T02	2	230374318	230380769	6452	Promoter (<=1kb)	-401	230373716	230373917	202	*	121	83	23.36	22.2	1	NAD(P)-binding Rossmann-fold superfamily protein	AT2G33590.1
GRMZM2G137525	GRMZM2G137525_T01	2	230588334	230589200	867	Promoter (<=1kb)	-459	230589659	230589860	202	*	107	28	7.25	6.74	2	Polynucleotidyl transferase, ribonuclease H-like superfamily protein	AT5G22250.1
AC217415.3_FG004	AC217415.3_FGT004	2	230653379	230653900	522	Promoter (<=1kb)	-84	230653094	230653295	202	*	110	39	10.43	9.76	1	Protein of unknown function (DUF3049)	AT1G54740.1		se1	sugary-enhancer1	Haro von Mogel, 2014
GRMZM2G452954	GRMZM2G452954_T01	2	231089786	231091520	1735	Promoter (<=1kb)	-913	231088672	231088873	202	*	110	41	9.97	9.32	1	NB-ARC domain-containing disease resistance protein	AT3G46730.1
GRMZM2G158872	GRMZM2G158872_T01	2	231189746	231195706	5961	Promoter (<=1kb)	-776	231188769	231188970	202	*	107	28.8	7.54	7.02	1	Chaperone DnaJ-domain superfamily protein	AT4G12770.1
AC148152.3_FG008	AC148152.3_FGT008	2	231879065	231883597	4533	Promoter (<=1kb)	-187	231883784	231883985	202	*	112	48	11.95	11.21	2	Glycosyl hydrolase superfamily protein	AT3G06510.1	ATSFR2,SFR2
AC148152.3_FG001	AC148152.3_FGT001	2	232028661	232030497	1837	Promoter (<=1kb)	-770	232031267	232031468	202	*	109	37	9.85	9.21	2	ankyrin repeat family protein	AT1G03670.1
GRMZM2G149847	GRMZM2G149847_T01	2	233015891	233019721	3831	Promoter (<=1kb)	-23	233015667	233015868	202	*	124	94	25.23	24.01	1	RAB GTPase homolog 8A	AT3G46060.1,AT3G46060.2	ARA-3,ARA3,ATRAB8A,ATRABE1C,RAB8A	ras8B1	ras related protein8B1
GRMZM2G149935	GRMZM2G149935_T01	2	233027498	233032053	4556	5' UTR	52	233027550	233027751	202	*	136	139	39.99	38.28	1	Galactosyltransferase family protein	AT5G62620.1
GRMZM5G843555	GRMZM5G843555_T02	2	233034132	233036190	2059	Promoter (<=1kb)	-978	233032953	233033154	202	*	135	136	39.1	37.42	1	Oxoglutarate/iron-dependent oxygenase	AT3G28480.1
GRMZM2G310548	GRMZM2G310548_T01	2	233037329	233038278	950	Promoter (<=1kb)	-108	233037020	233037221	202	*	111	43	11.59	10.87	1
GRMZM2G008919	GRMZM2G008919_T02	2	233040853	233044644	3792	Promoter (<=1kb)	0	233044642	233044843	202	*	109	37	9.85	9.21	2	vesicle-associated membrane protein 725,vesicle-associated membrane protein 726	AT1G04760.1,AT2G32670.1	ATVAMP725,VAMP725,"ATVAMP726,VAMP726"
GRMZM2G008862	GRMZM2G008862_T01	2	233056277	233063078	6802	Promoter (<=1kb)	0	233056109	233056310	202	*	111	43	10.53	9.86	1	DDT domain superfamily	AT1G18950.1
GRMZM2G444543	GRMZM2G444543_T01	2	233184126	233187916	3791	Promoter (<=1kb)	-530	233188446	233188647	202	*	106	25.1	6.68	6.21	2	S-locus lectin protein kinase family protein	AT1G11330.2
GRMZM2G147908	GRMZM2G147908_T01	2	233244973	233246456	1484	Promoter (<=1kb)	-947	233243825	233244026	202	*	106	23.1	6.11	5.67	1	HXXXD-type acyl-transferase family protein	AT5G17540.1
GRMZM2G059033	GRMZM2G059033_T01	2	233385077	233392000	6924	Promoter (<=1kb)	-55	233392055	233392256	202	*	115	58.5	16.28	15.37	2	Argonaute family protein,Stabilizer of iron transporter SufD / Polynucleotidyl transferase	AT1G48410.2,AT2G27880.1	AGO1,AGO5
GRMZM2G059033	GRMZM2G059033_T01	2	233385077	233392000	6924	Promoter (<=1kb)	-123	233392123	233392324	202	*	116	63.5	17.75	16.79	2	Argonaute family protein,Stabilizer of iron transporter SufD / Polynucleotidyl transferase	AT1G48410.2,AT2G27880.1	AGO1,AGO5
GRMZM2G322641	GRMZM2G322641_T01	2	234094992	234097062	2071	Promoter (<=1kb)	-898	234097960	234098161	202	*	116	63.2	17.75	16.79	2		AT4G14615.1
GRMZM2G176347	GRMZM2G176347_T01	2	234302197	234303206	1010	Promoter (<=1kb)	0	234303121	234303322	202	*	114	56	14.23	13.4	2	Bifunctional inhibitor/lipid-transfer protein/seed storage 2S albumin superfamily protein	AT3G22620.1
GRMZM2G176347	GRMZM2G176347_T01	2	234302197	234303206	1010	Promoter (<=1kb)	-740	234303946	234304147	202	*	115	61	16.86	15.93	2	Bifunctional inhibitor/lipid-transfer protein/seed storage 2S albumin superfamily protein	AT3G22620.1
GRMZM2G170934	GRMZM2G170934_T01	2	234342802	234346897	4096	Promoter (<=1kb)	-50	234342551	234342752	202	*	107	28	7.25	6.74	1	FRIGIDA-like protein	AT3G22440.1
GRMZM2G139467	GRMZM2G139467_T01	2	234927959	234929946	1988	Promoter (<=1kb)	-769	234926989	234927190	202	*	109	36.7	9.85	9.21	1	Cytochrome P450 superfamily protein	AT5G07990.1	CYP75B1,D501,TT7
GRMZM2G362718	GRMZM2G362718_T01	2	235069698	235079176	9479	Promoter (<=1kb)	0	235069592	235069793	202	*	128	110.6	31.66	30.23	1	ENHANCED DOWNY MILDEW 2	AT5G55390.2	EDM2
GRMZM2G362693	GRMZM2G362693_T01	2	235080216	235081205	990	Promoter (<=1kb)	-102	235081307	235081508	202	*	111	44	11.88	11.15	2	Glutaredoxin family protein	AT5G01420.1
GRMZM2G096016	GRMZM2G096016_T01	2	235103649	235106245	2597	Promoter (<=1kb)	-319	235103129	235103330	202	*	107	29.8	6.91	6.43	1	nuclear factor Y, subunit A10,"nuclear factor Y, subunit A2",.	AT3G05690.1,AT5G06510.3	ATHAP2B,HAP2B,NF-YA2,UNE8,NF-YA10	ca2p14	CCAAT-HAP2-transcription factor 214	GrassiusTF
GRMZM2G408158	GRMZM2G408158_T01	2	235244890	235246909	2020	Promoter (<=1kb)	-981	235243708	235243909	202	*	112	48	13.05	12.27	1	nine-cis-epoxycarotenoid dioxygenase 9	AT1G78390.1	ATNCED9,NCED9	nced4	nine-cis-epoxycarotenoid dioxygenase4	Owens et al 2014
GRMZM2G408158	GRMZM2G408158_T01	2	235244890	235246909	2020	Promoter (<=1kb)	-126	235244563	235244764	202	*	135	138	38.15	36.5	1	nine-cis-epoxycarotenoid dioxygenase 9	AT1G78390.1	ATNCED9,NCED9	nced4	nine-cis-epoxycarotenoid dioxygenase4	Owens et al 2014
GRMZM2G324544	GRMZM2G324544_T01	2	235377561	235378069	509	Promoter (<=1kb)	0	235377461	235377662	202	*	118	72	17.73	16.77	1		AT2G34585.1
GRMZM2G324471	GRMZM2G324471_T01	2	235391940	235395163	3224	Promoter (<=1kb)	-97	235395260	235395461	202	*	134	131	34.73	33.2	2	peroxin 13	AT3G07560.1	APM2,PEX13
GRMZM2G132504	GRMZM2G132504_T01	2	236311893	236329073	17181	Promoter (<=1kb)	-437	236329510	236329711	202	*	113	52	13.08	12.3	2	PHD finger family protein	AT5G15540.1,AT5G15540.2	ATSCC2,EMB2773,SCC2
GRMZM2G048494	GRMZM2G048494_T03	2	236620009	236624175	4167	Promoter (<=1kb)	-8	236619800	236620001	202	*	111	43	11.59	10.87	1	leo1-like family protein	AT5G61150.1,AT5G61150.2	VIP4
GRMZM2G148693	GRMZM2G148693_T01	2	236669675	236679078	9404	Promoter (<=1kb)	-397	236669077	236669278	202	*	113	50	13.64	12.83	1	K-box region and MADS-box transcription factor family protein	AT1G69120.1	AGL7,AP1	zap1	zea apetala homolog1
GRMZM2G048775	GRMZM2G048775_T02	2	236743499	236745388	1890	Promoter (<=1kb)	-708	236742590	236742791	202	*	132	125	35.83	34.25	1	Peroxidase superfamily protein,root hair specific 19	AT4G37530.1,AT5G67400.1	RHS19
GRMZM2G070503	GRMZM2G070503_T01	2	236854869	236856413	1545	Promoter (<=1kb)	0	236854668	236854869	202	*	114	55.6	15.4	14.52	1	NB-ARC domain-containing disease resistance protein	AT3G14470.1
GRMZM2G378515	GRMZM2G378515_T01	2	237079944	237085249	5306	Promoter (<=1kb)	-893	237078850	237079051	202	*	111	43	11.59	10.87	1	general regulatory factor 7	AT3G02520.1	GF14 NU,GRF7
GRMZM2G402239	GRMZM2G402239_T01	2	237106052	237108045	1994	Promoter (<=1kb)	-443	237105408	237105609	202	*	111	43	10.53	9.86	1
GRMZM2G177165	GRMZM2G177165_T01	2	237177008	237182832	5825	Promoter (<=1kb)	-149	237182981	237183182	202	*	126	100	28.4	27.07	2	chromatin remodeling 1	AT5G66750.1	ATDDM1,CHA1,CHR01,CHR1,DDM1,SOM1,SOM4	chr101	chromatin complex subunit A 101
GRMZM2G042343	GRMZM2G042343_T01	2	237233397	237236711	3315	Promoter (<=1kb)	0	237233210	237233411	202	*	106	26	6.68	6.2	1	RNA-binding (RRM/RBD/RNP motifs) family protein	AT4G14300.1
GRMZM2G008058	GRMZM2G008058_T03	2	237484589	237488494	3906	5' UTR	17	237484606	237484807	202	*	129	113.4	31.09	29.67	1	Pleckstrin homology (PH) domain-containing protein	AT2G30880.1,AT2G30880.2
AC206764.4_FG003	AC206764.4_FGT003	3	654965	655642	678	Promoter (<=1kb)	-62	655704	655905	202	*	106	26	6.97	6.48	2		AT2G36220.1
AC233880.1_FG005	AC233880.1_FGT005	3	1289342	1290265	924	Promoter (<=1kb)	-681	1288460	1288661	202	*	128	110	31.37	29.94	1	Predicted AT-hook DNA-binding family protein	AT2G35270.1	GIK
GRMZM2G087804	GRMZM2G087804_T02	3	1468107	1469099	993	Promoter (<=1kb)	-420	1467486	1467687	202	*	107	29	6.64	6.17	1	GBF\'s pro-rich region-interacting factor 1	AT2G20570.1,AT2G20570.2	ATGLK1,GLK1,GPRI1	g2	golden plant2	Classical Gene
GRMZM2G475305	GRMZM2G475305_T01	3	1540716	1545106	4391	Promoter (<=1kb)	-484	1545590	1545791	202	*	118	71.8	20.11	19.06	2	NIN like protein 7	AT4G24020.1	NLP7	nlp6	NLP-transcription factor 6	GrassiusTF
GRMZM2G475305	GRMZM2G475305_T01	3	1540716	1545106	4391	Promoter (<=1kb)	-519	1545625	1545826	202	*	112	48.2	13.34	12.56	2	NIN like protein 7	AT4G24020.1	NLP7	nlp6	NLP-transcription factor 6	GrassiusTF
GRMZM2G475263	GRMZM2G475263_T01	3	1552587	1556524	3938	Promoter (<=1kb)	0	1556458	1556659	202	*	108	34	8.98	8.38	2	auxin response factor 11	AT2G46530.1	ARF11	arftf7	ARF-transcription factor 7	GrassiusTF
GRMZM2G175031	GRMZM2G175031_T01	3	1566648	1571829	5182	Promoter (<=1kb)	-514	1572343	1572544	202	*	110	40	9.69	9.06	2	SNARE-like superfamily protein	AT4G27840.1
GRMZM2G309063	GRMZM2G309063_T01	3	1628884	1633527	4644	Promoter (<=1kb)	-133	1633660	1633861	202	*	113	50	13.64	12.83	2	Protein with RING/U-box and TRAF-like domains	AT3G61790.1
GRMZM2G309063	GRMZM2G309063_T01	3	1628884	1633527	4644	Promoter (<=1kb)	-934	1634461	1634662	202	*	107	30	7.83	7.29	2	Protein with RING/U-box and TRAF-like domains	AT3G61790.1
GRMZM2G010460	GRMZM2G010460_T05	3	1683997	1688089	4093	Promoter (<=1kb)	-503	1683293	1683494	202	*	107	30	6.91	6.43	1	Ubiquitin-conjugating enzyme family protein,ubiquitin-conjugating enzyme 25	AT1G53025.1,AT3G15355.1	PFU1,UBC25,.
GRMZM2G308619	GRMZM2G308619_T01	3	1690512	1693556	3045	Promoter (<=1kb)	-368	1693924	1694125	202	*	123	91.3	24.65	23.45	2	AGC kinase 1.7	AT1G79250.1	AGC1.7
GRMZM2G308619	GRMZM2G308619_T01	3	1690512	1693556	3045	Promoter (<=1kb)	-411	1693967	1694168	202	*	114	56.7	15.69	14.81	2	AGC kinase 1.7	AT1G79250.1	AGC1.7
GRMZM2G123499	GRMZM2G123499_T01	3	1767153	1776009	8857	Promoter (<=1kb)	-34	1776043	1776244	202	*	119	73	19.12	18.11	2	ENTH/VHS family protein	AT3G16270.1
GRMZM2G083497	GRMZM2G083497_T02	3	1967135	1968648	1514	Promoter (<=1kb)	-406	1966528	1966729	202	*	109	34.7	9.27	8.66	1	Ribosomal protein S8 family protein,ribosomal protein S15A	AT1G07770.1,AT1G07770.2,AT5G59850.1	RPS15A
GRMZM2G470307	GRMZM2G470307_T02	3	2100964	2101815	852	Promoter (<=1kb)	0	2101714	2101915	202	*	110	42	10.25	9.59	2	Homeodomain-like protein	AT4G32730.2	ATMYB3R-1,ATMYB3R1,MYB3R-1,MYB3R1,PC-MYB1	myb117	MYB-transcription factor 117	GrassiusTF
GRMZM2G470307	GRMZM2G470307_T02	3	2100964	2101815	852	Promoter (<=1kb)	-310	2102125	2102326	202	*	106	24	6.4	5.94	2	Homeodomain-like protein	AT4G32730.2	ATMYB3R-1,ATMYB3R1,MYB3R-1,MYB3R1,PC-MYB1	myb117	MYB-transcription factor 117	GrassiusTF
GRMZM2G170013	GRMZM2G170013_T01	3	2138069	2142526	4458	Promoter (<=1kb)	-714	2143240	2143441	202	*	108	32	7.46	6.94	2	NAD(P)-binding Rossmann-fold superfamily protein	AT4G13250.1	NYC1
GRMZM2G169951	GRMZM2G169951_T01	3	2154002	2156459	2458	Promoter (<=1kb)	-359	2156818	2157019	202	*	110	41	9.97	9.32	2	SLAC1 homologue 3	AT5G24030.1	SLAH3
GRMZM2G142179	GRMZM2G142179_T01	3	2629088	2630607	1520	Promoter (<=1kb)	-280	2630887	2631088	202	*	108	32	8.4	7.83	2	cytokinin response factor 4	AT4G27950.1	CRF4	ereb50	AP2-EREBP-transcription factor 50	GrassiusTF
GRMZM2G318862	GRMZM2G318862_T01	3	2771404	2774557	3154	Promoter (<=1kb)	-726	2775283	2775484	202	*	127	104	28.16	26.83	2	S-locus lectin protein kinase family protein	AT2G19130.1
GRMZM2G412073	GRMZM2G412073_T01	3	2801532	2802886	1355	Promoter (<=1kb)	0	2801484	2801685	202	*	111	43	10.53	9.86	1
GRMZM2G412085	GRMZM2G412085_T01	3	2811606	2813535	1930	Promoter (<=1kb)	0	2811466	2811667	202	*	109	37	8.85	8.26	1
GRMZM2G068217	GRMZM2G068217_T01	3	2874629	2881174	6546	Promoter (<=1kb)	-1	2881175	2881376	202	*	105	22	5.54	5.14	2	NRAMP metal ion transporter family protein	AT5G03280.1	ATEIN2,CKR1,EIN2,ERA3,ORE2,ORE3,PIR2	ein2	ethylene insensitive 2	from: AY359584
GRMZM2G026868	GRMZM2G026868_T01	3	3026957	3028120	1164	Promoter (<=1kb)	-362	3028482	3028683	202	*	105	21.8	5.54	5.14	2	Translation elongation factor EF1B/ribosomal protein S6 family protein	AT3G18760.1
GRMZM2G085176	GRMZM2G085176_T01	3	3209218	3210859	1642	Promoter (<=1kb)	-261	3208756	3208957	202	*	110	41	9.97	9.32	1	GDSL-like Lipase/Acylhydrolase superfamily protein	AT5G45910.1
GRMZM2G386608	GRMZM2G386608_T03	3	3504545	3507553	3009	Promoter (<=1kb)	-322	3504022	3504223	202	*	110	40	9.69	9.06	1	Small nuclear ribonucleoprotein family protein	AT2G18740.1
GRMZM5G873271	GRMZM5G873271_T02	3	3750373	3751519	1147	Promoter (<=1kb)	-7	3750165	3750366	202	*	130	116	31.68	30.23	1	Bifunctional inhibitor/lipid-transfer protein/seed storage 2S albumin superfamily protein	AT3G43720.1
AC233853.1_FG003	AC233853.1_FGT003	3	3830555	3832105	1551	Promoter (<=1kb)	-735	3829619	3829820	202	*	110	40.2	11.01	10.32	1	cytochrome P450, family 710, subfamily A, polypeptide 1	AT2G34500.1	CYP710A1
GRMZM2G093405	GRMZM2G093405_T02	3	3887370	3888723	1354	Promoter (<=1kb)	-445	3886724	3886925	202	*	109	38	9.13	8.52	1	Protein of unknown function, DUF538,SOUL heme-binding family protein	AT1G17100.1,AT5G46230.1
GRMZM2G093405	GRMZM2G093405_T02	3	3887370	3888723	1354	Promoter (<=1kb)	0	3887202	3887403	202	*	107	28	6.36	5.91	1	Protein of unknown function, DUF538,SOUL heme-binding family protein	AT1G17100.1,AT5G46230.1
GRMZM2G146130	GRMZM2G146130_T01	3	3915188	3916690	1503	Promoter (<=1kb)	-365	3917055	3917256	202	*	110	41.8	11.3	10.6	2
GRMZM2G352891	GRMZM2G352891_T02	3	4143755	4152505	8751	Promoter (<=1kb)	-386	4143168	4143369	202	*	108	34.2	9.27	8.66	1	RNA binding (RRM/RBD/RNP motifs) family protein	AT2G28540.1,AT5G60170.1,AT5G60170.2
GRMZM2G352891	GRMZM2G352891_T02	3	4143755	4152505	8751	Promoter (<=1kb)	0	4143630	4143831	202	*	124	92.8	24.94	23.73	1	RNA binding (RRM/RBD/RNP motifs) family protein	AT2G28540.1,AT5G60170.1,AT5G60170.2
GRMZM2G352926	GRMZM2G352926_T01	3	4188309	4189388	1080	Promoter (<=1kb)	-184	4189572	4189773	202	*	110	41.4	11.3	10.6	2
GRMZM2G352926	GRMZM2G352926_T01	3	4188309	4189388	1080	Promoter (<=1kb)	-605	4189993	4190194	202	*	123	88.8	25.13	23.92	2
GRMZM2G045330	GRMZM2G045330_T01	3	4339924	4345556	5633	Promoter (<=1kb)	-140	4339583	4339784	202	*	112	49	11.28	10.58	1	GSK3/SHAGGY-like protein kinase 1,Protein kinase superfamily protein	AT1G06390.2,AT4G18710.1	ATGSK1,ATSK2-3,ATSK22,BIL2,GSK1,SK22,"ATSK21,BIN2,DWF12,SK21,UCU1"
GRMZM2G035278	GRMZM2G035278_T01	3	4542128	4543288	1161	Promoter (<=1kb)	-549	4541378	4541579	202	*	111	45	12.18	11.43	1	Polyketide cyclase/dehydrase and lipid transport superfamily protein	AT2G25770.2
GRMZM2G035256	GRMZM2G035256_T01	3	4546941	4548651	1711	Promoter (<=1kb)	0	4546884	4547085	202	*	133	129	37.02	35.4	1	alpha/beta-Hydrolases superfamily protein	AT1G27480.1
GRMZM2G055089	GRMZM2G055089_T04	3	4679916	4680771	856	Promoter (<=1kb)	0	4679847	4680048	202	*	111	42.2	11.59	10.88	1	Protein kinase superfamily protein	AT1G53050.1
GRMZM2G055313	GRMZM2G055313_T01	3	4706846	4710504	3659	Promoter (<=1kb)	0	4706753	4706954	202	*	119	73	19.12	18.11	1	Core-2/I-branching beta-1,6-N-acetylglucosaminyltransferase family protein	AT3G15350.1
GRMZM2G055434	GRMZM2G055434_T01	3	4757477	4758796	1320	Promoter (<=1kb)	-57	4758853	4759054	202	*	163	245	71.66	69.01	2	early nodulin-like protein 3	AT4G28365.1	AtENODL3,ENODL3
AC207740.3_FG005	AC207740.3_FGT005	3	4877183	4877432	250	Promoter (<=1kb)	-69	4876913	4877114	202	*	118	72.7	20.4	19.35	1
AC207740.3_FG005	AC207740.3_FGT005	3	4877183	4877432	250	Promoter (<=1kb)	-30	4876952	4877153	202	*	117	66.3	18.63	17.64	1
GRMZM2G018212	GRMZM2G018212_T01	3	5326980	5327456	477	Promoter (<=1kb)	-573	5326206	5326407	202	*	113	53	14.52	13.67	1
GRMZM2G313867	GRMZM2G313867_T01	3	5335808	5337775	1968	Promoter (<=1kb)	-99	5337874	5338075	202	*	110	39	10.43	9.76	2	Plant protein of unknown function (DUF641)	AT1G53380.1
GRMZM2G435338	GRMZM2G435338_T03	3	5435881	5438197	2317	Promoter (<=1kb)	0	5438148	5438349	202	*	107	28.2	7.54	7.02	2	Ribosomal L5P family protein,ribosomal protein large subunit 16A	AT2G42740.1,AT3G58700.1,AT5G45775.2	RPL16A	dpold3a	DNA polymerase delta subunit 3a
GRMZM2G435338	GRMZM2G435338_T03	3	5435881	5438197	2317	Promoter (<=1kb)	-801	5438998	5439199	202	*	113	51	13.93	13.11	2	Ribosomal L5P family protein,ribosomal protein large subunit 16A	AT2G42740.1,AT3G58700.1,AT5G45775.2	RPL16A	dpold3a	DNA polymerase delta subunit 3a
GRMZM2G143246	GRMZM2G143246_T01	3	5572962	5578593	5632	Promoter (<=1kb)	0	5572855	5573056	202	*	109	38	9.13	8.52	1	DEA(D/H)-box RNA helicase family protein	AT1G55150.1
GRMZM2G050845	GRMZM2G050845_T01	3	5674392	5677199	2808	Promoter (<=1kb)	-229	5677428	5677629	202	*	117	68.8	19.22	18.21	2	RAP	AT2G31890.1	ATRAP,RAP
GRMZM2G050845	GRMZM2G050845_T01	3	5674392	5677199	2808	Promoter (<=1kb)	-382	5677581	5677782	202	*	105	22.2	5.83	5.41	2	RAP	AT2G31890.1	ATRAP,RAP
GRMZM2G068322	GRMZM2G068322_T01	3	5792481	5794370	1890	Promoter (<=1kb)	-94	5792186	5792387	202	*	108	34.2	9.27	8.66	1	Late embryogenesis abundant (LEA) hydroxyproline-rich glycoprotein family	AT1G17620.1
GRMZM2G077197	GRMZM2G077197_T02	3	5985576	5988309	2734	Promoter (<=1kb)	-661	5984714	5984915	202	*	110	41	11.3	10.6	1	Ankyrin repeat family protein / BTB/POZ domain-containing protein,regulatory protein (NPR1)	AT1G64280.1,AT4G26120.1	ATNPR1,NIM1,NPR1,SAI1,.	pza03527
GRMZM2G077227	GRMZM2G077227_T02	3	5995366	5998237	2872	Promoter (<=1kb)	-823	5994342	5994543	202	*	115	59	14.06	13.24	1	IQ-domain 6	AT2G26180.1	IQD6
GRMZM2G077227	GRMZM2G077227_T02	3	5995366	5998237	2872	Promoter (<=1kb)	0	5995178	5995379	202	*	126	100	25.75	24.51	1	IQ-domain 6	AT2G26180.1	IQD6
GRMZM2G380319	GRMZM2G380319_T01	3	6648686	6649855	1170	Promoter (<=1kb)	-82	6648403	6648604	202	*	108	32.5	8.69	8.11	1
GRMZM2G380319	GRMZM2G380319_T01	3	6648686	6649855	1170	Promoter (<=1kb)	0	6648524	6648725	202	*	109	35.5	9.56	8.94	1
GRMZM2G001875	GRMZM2G001875_T01	3	6740166	6741503	1338	Promoter (<=1kb)	-276	6739689	6739890	202	*	137	145	40.21	38.5	1	Duplicated homeodomain-like superfamily protein	AT2G36890.1	ATMYB38,BIT1,MYB38,RAX2	myb131	MYB-transcription factor 131	GrassiusTF
GRMZM2G166646	GRMZM2G166646_T01	3	6927923	6932618	4696	Promoter (<=1kb)	-553	6933171	6933372	202	*	115	60	16.57	15.65	2	Insulinase (Peptidase family M16) protein	AT1G51980.1
GRMZM2G104176	GRMZM2G104176_T01	3	7118667	7121305	2639	Promoter (<=1kb)	-60	7121365	7121566	202	*	131	121	33.14	31.66	2	phytochrome-associated protein 1	AT3G16500.1	IAA26,PAP1	iaa7	Aux/IAA-transcription factor 7	GrassiusTF
GRMZM2G141723	GRMZM2G141723_T01	3	7130276	7136667	6392	Promoter (<=1kb)	-46	7136713	7136914	202	*	108	31	7.18	6.69	2		AT4G37608.1
GRMZM2G146644	GRMZM2G146644_T01	3	7601132	7605870	4739	Promoter (<=1kb)	-872	7606742	7606943	202	*	112	47	12.76	11.99	2	cytokinin oxidase 5	AT1G75450.2	ATCKX5,ATCKX6,CKX5	cko1	cytokinin oxidase1	Classical Gene
zma-MIR156b	zma-MIR156b	3	7775490	7775613	124	Promoter (<=1kb)	-236	7775849	7776050	202	*	107	30.1	8.11	7.57	2
zma-MIR156b	zma-MIR156b	3	7775490	7775613	124	Promoter (<=1kb)	-309	7775922	7776123	202	*	118	69.9	19.52	18.49	2
GRMZM2G367898	GRMZM2G367898_T01	3	7966514	7968119	1606	Promoter (<=1kb)	-450	7968569	7968770	202	*	105	22	5.54	5.14	2
GRMZM2G576002	GRMZM2G576002_T01	3	8272203	8275072	2870	Promoter (<=1kb)	-247	8275319	8275520	202	*	130	118	32.26	30.8	2	Transducin family protein / WD-40 repeat family protein	AT2G16780.1	MSI02,MSI2,NFC02,NFC2
GRMZM2G015509	GRMZM2G015509_T01	3	8305271	8307698	2428	Promoter (<=1kb)	-312	8304758	8304959	202	*	129	111.9	30.5	29.1	1	Syntaxin/t-SNARE family protein	AT5G46860.1	ATSYP22,ATVAM3,SGR3,SYP22,VAM3
GRMZM2G015509	GRMZM2G015509_T01	3	8305271	8307698	2428	Promoter (<=1kb)	0	8305253	8305454	202	*	110	39	8.55	7.98	1	Syntaxin/t-SNARE family protein	AT5G46860.1	ATSYP22,ATVAM3,SGR3,SYP22,VAM3
GRMZM2G314954	GRMZM2G314954_T01	3	8355582	8361769	6188	Promoter (<=1kb)	-971	8362740	8362941	202	*	111	44	13.25	12.46	2
GRMZM2G353444	GRMZM2G353444_T01	3	8542106	8544078	1973	Promoter (<=1kb)	-973	8540932	8541133	202	*	109	38	9.13	8.52	1	alpha/beta-Hydrolases superfamily protein	AT1G06800.1,AT2G30550.2	PLA-I{gamma}1
GRMZM2G144615	GRMZM2G144615_T03	3	8977161	8980087	2927	Promoter (<=1kb)	0	8977069	8977270	202	*	109	37	7.54	7.02	1	Protein of unknown function (DUF295)	AT4G14260.1
GRMZM2G110212	GRMZM2G110212_T01	3	9425062	9436121	11060	Promoter (<=1kb)	-412	9424449	9424650	202	*	112	48	11.95	11.21	1	MUTS homolog 7	AT3G24495.1	ATMSH7,MSH6-2,MSH7	mus2	MutS homolog2	from: AJ238787
GRMZM2G088290	GRMZM2G088290_T01	3	9453126	9453959	834	5' UTR	71	9453687	9453888	202	*	116	65	18.04	17.07	2
GRMZM2G142413	GRMZM2G142413_T01	3	9463310	9465481	2172	Promoter (<=1kb)	-236	9462873	9463074	202	*	107	28	7.25	6.74	1	MAR binding filament-like protein 1	AT3G16000.1	MFP1
GRMZM2G363535	GRMZM2G363535_T02	3	9584466	9593150	8685	Promoter (<=1kb)	-6	9593156	9593357	202	*	140	156	45.06	43.19	2	Enhancer of polycomb-like transcription factor protein	AT4G32620.2
GRMZM5G887077	GRMZM5G887077_T01	3	9873230	9884674	11445	Promoter (<=1kb)	0	9884592	9884793	202	*	109	38.4	9.41	8.79	2	P-loop nucleoside triphosphate hydrolases superfamily protein with CH (Calponin Homology) domain	AT3G10310.1
GRMZM5G868061	GRMZM5G868061_T01	3	10517485	10518461	977	Promoter (<=1kb)	-841	10516443	10516644	202	*	120	80.3	22.77	21.63	1	Brassinosteroid signalling positive regulator (BZR1) family protein	AT1G19350.3	BES1,BZR2	bzr6	BZR-transcription factor 6	GrassiusTF
GRMZM5G802971	GRMZM5G802971_T01	3	10518757	10522122	3366	Promoter (<=1kb)	-885	10523007	10523208	202	*	126	100.4	28.69	27.36	2	Protein of unknown function (DUF2921)	AT1G52780.1
GRMZM2G479038	GRMZM2G479038_T01	3	10690423	10692428	2006	Promoter (<=1kb)	-485	10689737	10689938	202	*	106	26	5.82	5.4	1	don-glucosyltransferase 1	AT2G36800.1	DOGT1,UGT73C5
GRMZM2G051753	GRMZM2G051753_T01	3	10940297	10946516	6220	Promoter (<=1kb)	-801	10947317	10947518	202	*	107	29	7.54	7.02	2	HCO3- transporter family	AT1G15460.1	ATBOR4,BOR4
GRMZM2G051753	GRMZM2G051753_T01	3	10940297	10946516	6220	Promoter (<=1kb)	-897	10947413	10947614	202	*	120	79	22.47	21.35	2	HCO3- transporter family	AT1G15460.1	ATBOR4,BOR4
GRMZM2G037505	GRMZM2G037505_T01	3	11447763	11448315	553	Promoter (<=1kb)	-509	11448824	11449025	202	*	115	58	14.8	13.95	2
GRMZM2G061830	GRMZM2G061830_T03	3	11535354	11538342	2989	Promoter (<=1kb)	0	11535174	11535375	202	*	128	109.7	29.91	28.54	1	FAD/NAD(P)-binding oxidoreductase	AT5G20080.1
GRMZM2G054410	GRMZM2G054410_T01	3	12139293	12141446	2154	Promoter (<=1kb)	0	12141375	12141576	202	*	106	24	5.55	5.14	2	Pectin lyase-like superfamily protein	AT3G07970.1	QRT2
GRMZM2G066345	GRMZM2G066345_T01	3	12650515	12654190	3676	Promoter (<=1kb)	0	12650393	12650594	202	*	108	31	7.18	6.69	1	tryptophan aminotransferase related 2	AT4G24670.2	TAR2
[truncated: 5,071 more rows]
