# Supplementary material for: Paternal imprinting of dosage-effect defective1 contributes to seed weight xenia in maize
Source: Nat Commun. 2022 Sep 13;13:5366. doi: 10.1038/s41467-022-33055-9 (PMC9470594; doi:10.1038/s41467-022-33055-9)
Supplement: Supplementary file 6 — Supplementary Data 3 [file 41467_2022_33055_MOESM6_ESM.xlsx]

## Sheet: Supplementary Data 3
Supplementary Data 3. Analysis of direct DED1 target genes.
B73_v3 Gene ID	DED1 regulation	RNA-seq log2_FoldChange	DESeq2 adjusted p-value for a 2-sided Wald test with the Benjamini-Hochberg procedure to account for multiple testing	DAP-seq peak_to_TSS (bp)	8DAP_MaxExpression	13DAP_MaxExpression	MaizeGDB Locus	ImprintedGene	Transporter	Transcription Factor	Annotation	8DAP_BETL	8DAP_CZ	8DAP_CSE	8DAP_ESR	8DAP_AL	8DAP_EMB	13DAP_EAS	13DAP_SAL	13DAP_END	13DAP_AS	13DAP_EMB	13DAP_PER	En6	En8	En10	En12	En14	En16	En18	En20	En22	En24	En26	En28
AC166636.1_FG008	DED1-activated	-2.08505	3.06e-11	-198	AL	EAS					Ras-related small GTP-binding family protein	4.23835	6.09763	3.71478	6.01571	6.4221	0.479567	1203.75	579.5	206.75	4.75	5	492	6.56918	11.7369	4.42244	2.84069	2.33741	3.05794	3.51398	4.39769	3.45513	2.77385	3.51418	0.857628
AC177897.2_FG002	DED1-repressed	1.73239	6.21e-13	-136		SAL					SPX (SYG1/Pho81/XPR1) domain-containing protein / zinc finger (C3HC4-type RING finger) protein-related	nd	nd	nd	nd	nd	nd	374.25	580.75	177.5	88.25	105.25	318.5	19.0789	11.3081	5.3637	1.81488	1.21293	1.95188	6.55126	3.03427	2.84088	3.11086	5.23251	4.61606
AC198700.2_FG004	DED1-activated	-3.44718	8.84e-13	0	BETL	SAL					Major facilitator superfamily protein	159.36	118.769	0.565753	1.96975	8.32621e-06	1.01342e-05	363.25	579.75	189	0.25	1	466.25	9.05226	4.76466	0.209169	0	0.0126346	0.182175	0.0136201	0	0.217545	0.0388857	0.142118	0.138734
AC205471.4_FG007	DED1-activated	-2.07979	2.17e-07	-10	CZ	EAS					Protein of unknown function, DUF584	28.513	326.14	184.879	93.2507	17.3358	39.3825	4356.75	1441.5	852.75	17.5	109.25	3206.75	25.7738	23.2039	31.8685	14.6506	20.4049	30.4753	92.4804	47.5726	50.189	41.504	76.3171	75.9758
AC207265.3_FG002	DED1-repressed	1.14214	0.000938982	-82		PER					ENTH/ANTH/VHS superfamily protein	nd	nd	nd	nd	nd	nd	84	640.25	124.75	1115.5	991.25	2056	5.32764	6.08288	1.31478	0.512902	0.315866	0.975939	1.38925	0.72181	1.40765	1.06288	2.20928	1.08465
AC208201.3_FG002	DED1-repressed	1.03467	0.0436946	-484		AS					Protein phosphatase 2C family protein	nd	nd	nd	nd	nd	nd	173.5	803	175	990.25	788.5	804	23.5736	15.7551	1.01597	0.841685	0.555924	0.0780751	0.817205	0.695076	0.255936	0.998066	1.74417	2.62333
AC210173.4_FG002	DED1-activated	-1.22632	0.00169622	-15	EMB	SAL					nucleic acid binding;zinc ion binding;DNA binding	0.286834	0.564677	2.92701	0.76336	7.59249	18.051	1191.25	1525.5	553	703	826.25	1241.75	2.67168	5.71759	2.79391	3.40619	3.4998	4.6715	5.02581	4.90563	3.45513	3.57748	4.27645	1.4504
AC213463.3_FG009	DED1-activated	-1.68277	0.00185686	0	ESR	EAS					Domain of unknown function (DUF966)	0	2.14295	1.67041	2.43412	0.482208	0	1528	737.5	472	52.25	63	168.75	8.75367	4.41525	3.57082	1.05211	1.45298	1.48343	1.67527	2.08523	0.921368	1.02399	0.335914	0.227019
AC213884.3_FG002	DED1-activated	-1.91798	0.00102518	-693	ESR	SAL	myb119			GrassiusTF	MYB-transcription factor 119	0.327466	0.88644	0	2.78174	1.64896	0	422	1067.75	77.75	235.25	139.75	119.25	1.6973	0.809992	0	0.0657567	0.0631732	0.182175	0.245161	0.868845	0.0895774	0	0	0.100897
AC217401.3_FG003	DED1-repressed	1.01283	3.45e-08	-21		PER					leucine-rich repeat transmembrane protein kinase family protein	nd	nd	nd	nd	nd	nd	1156.25	1958.75	776.75	558.5	366	3074.75	13.0126	16.1045	7.9335	6.08907	5.20547	6.48024	10.9097	7.72604	8.38189	9.91585	10.6459	7.18894
AC217415.3_FG004	DED1-repressed	1.06855	0.00518451	-84		EAS	se1				sugary-enhancer1	nd	nd	nd	nd	nd	nd	795.25	48	523.25	55.25	69	32.75	0.644345	0.190586	0.806796	1.18362	1.971	0.585564	1.78423	1.67086	2.02189	2.73496	5.38755	5.03226
AC231745.1_FG003	DED1-activated	-2.82941	6.42e-15	-338	EMB	PER					GDSL-like Lipase/Acylhydrolase superfamily protein	2.68757	31.2292	4.29694	14.1863	0	54.5632	3133	831.5	691.5	199.5	668.75	14890.8	4.33754	2.44586	2.61462	3.9717	8.17461	22.6678	31.2172	23.7262	18.6065	10.9139	19.7543	10.6068
AC233863.1_FG002	DED1-activated	-2.68803	1.27e-05	-360	CSE	EMB					glutamine dumper 1	0	0	3.01515	1.69446	0	0	9	12	16.5	55.5	67.25	6.25	0	0	0.776915	0	0.0379039	0	0	0	0	0	0	0
AC233899.1_FG002	DED1-activated	-2.81643	7.11e-08	-368	CZ	PER	bhlh21			GrassiusTF	bHLH-transcription factor 21	0	8.2884	2.19633	0	0	0	366	120.75	520.25	52	119.25	590.75	0.125726	0.269997	2.48015	3.51141	6.11517	6.24601	6.4423	3.02091	3.89022	2.22945	4.52192	1.22338
AC233939.1_FG004	DED1-repressed	1.73963	5.63e-07	-628		PER					Plant protein 1589 of unknown function	nd	nd	nd	nd	nd	nd	17	75.5	15.75	76	77	355	0.534335	0	0.149407	0.486599	2.76699	4.42426	1.77061	3.14121	7.1534	5.66435	25.9817	19.6119
GRMZM2G001977	DED1-activated	-3.79584	4.31e-17	-135	ESR	EAS					alpha/beta-Hydrolases superfamily protein	0.695015	24.6798	23.3685	287.146	18.6877	28.8887	7374	1384.25	517.5	25.25	85	173	12.5412	3.57349	0.239051	0.170967	0.35377	0.26025	0.585664	1.52382	0.511871	0.0907333	0.658909	0.0756731
GRMZM2G003963	DED1-repressed	1.33365	9.8e-09	-176	AL	PER						13.5878	21.9541	12.4993	13.8886	25.021	14.7215	2161	3789.5	1714.5	3792	2704.25	4898.25	43.454	36.6085	25.8324	26.6314	22.1233	23.1623	35.0445	28.1639	22.1128	34.9453	44.121	40.9644
GRMZM2G005066	DED1-repressed	1.7176	0.00152453	-123		SAL	c1			GrassiusTF	colored aleurone1	nd	nd	nd	nd	nd	nd	13.25	143.25	1	0	0	4.25	nd	nd	nd	nd	nd	nd	nd	nd	nd	nd	nd	nd
GRMZM2G006219	DED1-activated	-1.68203	8.85e-22	-147	CSE	END					plant VAP homolog 12	2.45113	16.6077	30.5251	0.277243	2.89887	20.6819	2044.75	277.5	3858.5	862.25	1187.25	268.75	8.97369	15.5328	80.2314	82.3405	77.8294	113.365	120.837	107.496	75.1043	63.9281	47.5577	52.5171
GRMZM2G006229	DED1-activated	-1.02505	0.0492703	0	AL	EMB						0.88982	9.36772	4.9678	2.7441	10.703	7.85468	254.5	178	161.25	194.25	287.75	136	5.64195	3.62114	1.85264	1.42034	0.922329	2.082	1.40287	1.76442	1.33086	0.427743	0.58139	0.176571
GRMZM2G006585	DED1-activated	-3.28192	1.83e-09	-289	CZ	EAS	fl3	MEG		GrassiusTF	PLATZ-transcription factor 12	220.059	6163.12	2032.55	730.874	22.1548	16.7814	267156	4493.75	123405	52	41	4615.75	10148.6	12232.6	11376	12341.4	8634.2	4311.13	1085.14	1293.31	429.844	178.602	131.42	19.0696
GRMZM2G007137	DED1-activated	-4.48747	5.14e-16	7	ESR	EAS			Transporter		nodulin MtN21 /EamA-like transporter family protein	0	1.32832	1.27627	9.07823	1.15274	0	1829.25	81.5	97	0	1.25	4	1.1944	1.96939	0	0	0.0631732	0.0780751	0.108961	0	0.0895774	0.0129619	0	0
GRMZM2G007909	DED1-activated	-5.23574	6.34e-35	-34	CSE	EAS			Transporter		Nucleotide-sugar transporter family protein	11.7322	56.7671	120.063	6.75684	28.621	0.286395	3590.75	442.25	873	18.25	13	138.75	165.66	147.879	17.4208	7.52256	6.81007	5.21802	5.02581	5.1997	1.48443	1.94428	0.904384	0.252244
GRMZM2G008216	DED1-repressed	1.18027	0.0018291	-459	EMB	AS					Cytidine/deoxycytidylate deaminase family protein	12.2887	9.49099	6.72821	15.1827	14.5841	30.889	511.5	677.75	503.5	1482.25	1274.5	626.75	14.3956	16.3745	6.20038	9.52156	8.57892	9.90253	14.9004	13.3535	10.2502	13.7137	16.4727	16.0805
GRMZM2G009854	DED1-activated	-1.80865	2.92e-05	-300	BETL	SAL						3917.69	422.278	2.1932	91.4005	2.89105	5.06082	964.25	1550.25	504.25	0.75	0.5	1501	1516.73	1044.33	19.7217	1.34144	4.86434	3.73459	0	0	0.742213	0.777714	7.62267	1.61436
GRMZM2G010238	DED1-repressed	1.09209	0.0137006	-369	AL	PER					cofactor of nitrate reductase and xanthine dehydrogenase 3	7.11189	14.7009	11.5333	6.83646	18.0204	14.3686	604.25	660.5	590.75	576.25	580.5	799	31.1643	31.7326	19.9309	16.0446	11.2196	11.8674	11.9176	10.5598	9.55919	8.85297	6.14981	6.77274
GRMZM2G010909	DED1-activated	-4.63348	1.43e-21	-308	ESR	SAL			Transporter		Nuclear transport factor 2 (NTF2) family protein	7.56942	28.7066	21.6081	90.2237	20.2239	2.22724	4054.5	5955	594.25	16.75	19	2388.5	20.289	8.00463	1.8377	2.52506	6.88588	18.9983	31.5033	39.3386	15.8296	16.345	28.7853	10.9221
GRMZM2G011071	DED1-activated	-1.02545	0.0303584	0	EMB	EMB						2.055	6.52969	11.6039	0.790266	0	15.1937	1617	440	1101.75	2020.25	2821	739	0.502904	2.11233	11.6985	8.04861	10.0066	10.5532	9.80646	9.03599	8.97054	7.0772	6.83456	7.4538
GRMZM2G011513	DED1-activated	-1.02615	0.010023	0	ESR	PER	dba3				DNA binding activity3	2.9694	0.681107	0.490354	3.65062	2.52848	0	702.25	1089.75	191.5	5.75	10.25	5278.5	1.47728	3.66879	3.51106	4.16897	7.12594	12.453	11.9721	21.8815	15.932	12.8971	13.2557	2.03056
GRMZM2G011919	DED1-activated	-3.14717	1.85e-19	-144		SAL					SOS3-interacting protein 1	nd	nd	nd	nd	nd	nd	0	3.75	0.5	0.5	0.5	0.5	0	0.0952932	0.582686	2.64342	0.593828	0.195188	0.0817205	0	0.0255936	0.0777714	0	0.0252244
GRMZM2G014975	DED1-repressed	1.37077	0.0242962	-38	BETL	EAS					Ubiquitin-like superfamily protein	127.512	96.0966	81.4956	65.2708	61.9127	94.9727	3998.75	1782	2020	678.5	673.25	3122.25	29.9699	40.5631	51.2764	85.4968	158.678	204.466	331.268	264.436	183.583	242.88	396.896	670.098
GRMZM2G015648	DED1-activated	-2.51522	1.54e-07	-567	ESR	EAS					pumilio 7	3.47928	3.72555	0.703965	5.44611	0.152353	2.5891	160.75	83.25	46	2.5	7.75	17.25	0.864366	0.254115	0.358576	0.223573	0.151616	0.598576	0.626524	1.40352	0.7934	1.23138	0.762267	0.718894
GRMZM2G015976	DED1-activated	-4.15623	7.18e-13	-544	CSE	EAS	sweet14b		Transporter		sugars will eventually be exported transporter14b	0	1.21192	10.0136	2.19206	3.20974	0.433045	10813.8	554.5	772	17.25	5.5	43	1.77588	5.86053	0.702212	2.9459	11.2575	9.88952	14.1104	17.965	14.6907	7.98453	9.10844	2.11885
GRMZM2G018760	DED1-activated	-5.32277	9.58e-53	-86	ESR	PER						18.9042	16.9515	4.38407	422.414	0.63004	0.861043	1048	409	130.75	14	26.5	2773.5	54.5965	31.415	2.21122	2.34094	2.40058	3.26614	4.90323	8.24734	3.00724	2.29426	2.49352	0.69367
GRMZM2G018876	DED1-activated	-1.18367	0.0497853	-290	EMB	PER					B-box zinc finger family protein	0	0	0	0	0	5.51333	91.5	162	58	112.25	95.75	249.75	3.33174	1.98527	1.94229	0.999501	1.02341	0.871839	1.53907	0.614875	1.68917	0.907333	1.64081	0.681058
GRMZM2G020285	DED1-activated	-1.1625	0.0275906	-544	CZ	EAS					O-fucosyltransferase family protein	1.20142	11.4076	6.25012	2.75531	4.18477	6.71632	3379.25	641.75	327.5	698.25	795.5	552.25	5.2962	5.28877	0.0298813	0.302481	0.51802	1.70464	0.708244	1.01588	0.319919	0.220352	0.400513	0.126122
GRMZM2G020940	DED1-activated	-1.71684	5.64e-22	-313	EMB	AS					hydroxyproline-rich glycoprotein family protein	1.34625	16.8579	33.9572	4.40552	49.2749	174.004	8148.25	37589.2	27878.2	141645	125803	28119.2	314.33	168.637	155.547	90.8625	40.7088	26.1942	36.0115	41.0897	82.9999	63.1892	83.9269	139.819
GRMZM2G021092	DED1-activated	-4.3752	9.71e-14	0		SAL						nd	nd	nd	nd	nd	nd	0	1	0.5	0.25	1	0.25	nd	nd	nd	nd	nd	nd	nd	nd	nd	nd	nd	nd
GRMZM2G021498	DED1-activated	-1.58283	0.0297066	-610	EMB	AS					RING/U-box superfamily protein	0	2.25167	4.62548	2.98123	0.143606	8.70041	547.25	356.25	111.25	2251.75	1174	1260.5	4.76187	6.73405	1.41936	1.55186	0.808617	3.70857	1.94767	3.32834	0.844587	1.81467	1.67957	0.819792
GRMZM2G022637	DED1-repressed	4.54326	4.65e-15	-319		PER			Transporter		Heavy metal transport/detoxification superfamily protein	nd	nd	nd	nd	nd	nd	0.25	3	0.25	0.75	0	15	nd	nd	nd	nd	nd	nd	nd	nd	nd	nd	nd	nd
GRMZM2G022926	DED1-activated	-1.67798	0.0387205	0	AL	PER					Uncharacterized conserved protein (DUF2358)	1.60191	2.49931	1.63595	1.56144	3.348	2.87663	153.75	260.75	113.25	202	157.75	337.5	3.096	2.41409	2.46521	1.89379	0.783348	1.05401	0.735484	0.949046	0.780603	0.920295	1.25322	3.67014
GRMZM2G022931	DED1-repressed	1.12834	0.00227347	-410	CZ	PER					FASCICLIN-like arabinogalactan-protein 11	4.69246	209.959	99.739	6.56652	17.1693	8.05048	432.25	1547.25	628.75	1392.75	330	4549.25	20.2733	11.1652	1.92735	1.60446	1.42771	0.754726	2.11111	1.24312	4.12056	0.972142	3.29454	1.0342
GRMZM2G023105	DED1-activated	-2.97119	1.38e-07	-388	CSE	EAS					ENTH/VHS/GAT family protein	0.048693	6.47377	6.76438	0.94466	6.17103	5.5611	1628.5	736.75	730.75	437	401.5	253	3.63034	5.87641	8.03808	8.44315	8.14934	9.43408	9.88818	10.2791	6.99984	9.72142	4.45732	4.11157
GRMZM2G023387	DED1-repressed	1.46421	0.00709051	-993	CSE	PER					C-terminal cysteine residue is changed to a serine 1	7.19888	24.5569	28.7908	3.50703	2.73637	8.72967	708.75	486	551.5	391.25	279.5	944.75	5.86197	6.337	5.37864	4.85284	6.57001	11.8674	16.6574	15.0778	14.6267	12.7675	21.1109	22.6767
GRMZM2G024315	DED1-activated	-1.09224	7.11e-07	0	EMB	PER					NAD(P)-linked oxidoreductase superfamily protein	2.25466	2.19423	1.06692	1.16972	1.68439	7.64685	439	2207.75	846.75	2025	2513.25	4199	10.8124	6.87699	8.14267	7.19378	5.60978	5.33513	9.80646	5.60071	10.1862	8.98259	11.912	10.8339
GRMZM2G024674	DED1-repressed	1.89305	0.0215708	-721	CSE	EAS						0	0.659119	1.4039	0	0	0	27.5	6.5	6.75	1.75	3.25	6.5	0.172873	0	0.253991	0.289329	0.366405	0.273263	0.912546	1.44362	1.15171	0.816599	0.684748	0.845016
GRMZM2G025250	DED1-activated	-1.31742	0.0108015	0	BETL	SAL					TRICHOME BIREFRINGENCE-LIKE 11	5.32684	1.02339	0.796019	1.42303	0.516981	1.02903	327.75	484.75	81.75	403.25	420.25	148.5	2.13734	1.76292	0.089644	0.184119	0.416943	0.0390376	0.190681	0.280704	0.204748	0.116657	0.142118	0
GRMZM2G027375	DED1-repressed	1.34163	0.000463483	9	EMB	PER					ARM repeat superfamily protein	0.231682	6.02623e-06	2.26561	0.117077	6.27402e-05	5.15091	62.5	450.75	61.75	767.25	462.5	931.75	0.660061	0.492348	0.0298813	0.039454	0.0379039	0.0520501	0.149821	0.133668	0.153561	0.285162	1.29198	1.08465
GRMZM2G027437	DED1-activated	-1.24056	6.73e-05	0	EMB	EMB						0.219584	1.43413	3.10838	0.239364	2.24036	7.41439	100.5	292.75	101.5	705.5	735.25	414.75	2.68739	2.84291	1.09067	0.512902	0.51802	0.689664	0.585664	0.828745	0.422294	0.440704	0.297155	0.189183
GRMZM2G029082	DED1-activated	-1.61412	0.000157818	-111	BETL	SAL					Plant protein of unknown function (DUF869)	5.88076	4.26019	2.8718	2.65447	1.67467	0.50046	236	536	206.25	138.25	230.25	246.75	2.2945	1.25469	0.283873	0.670718	1.66777	1.71765	2.87384	2.35257	2.55936	3.18863	7.01544	4.75479
GRMZM2G029506	DED1-activated	-1.48768	0.000146578	-907	EMB	PER			Transporter		ABC-2 and Plant PDR ABC-type transporter family protein,pleiotropic drug resistance 1	0.17169	0.536552	0.522293	0.415814	2.29108	4.47283	35	748.25	164.25	764	1368	2517	0.880081	1.22293	1.06079	0.552356	0.18952	0.325313	0.354122	0.481206	0.140765	0.2722	0.516791	0.163958
GRMZM2G030116	DED1-repressed	1.30838	0.0158811	0	BETL	SAL					Protein of unknown function (DUF640)	0.790972	0	0	0	0.43024	0	12.25	101	56.75	0	0	33.75	0.204305	0.14294	0.089644	0.368237	0.101077	0.182175	0.572043	0	0.307123	0.20739	0.193797	0.681058
GRMZM2G030240	DED1-repressed	1.04484	0.000241948	0	EMB	EMB						0	0	0	0	0	7.11682	61.25	15.75	140.5	132.75	186.25	56	0	0	1.29984	1.5124	1.76885	0.780751	1.19857	1.85799	1.07493	2.26833	1.58913	1.89183
GRMZM2G030880	DED1-repressed	1.42609	0.034466	85	AL	SAL						1.49665	12.4345	2.63826	2.06856	24.4624	11.6307	107.75	621	151	138.5	206.5	484.25	10.6238	9.49755	3.9294	1.98585	1.73095	2.92782	3.88172	2.8204	4.15895	2.83866	5.8785	2.97647
GRMZM2G031177	DED1-repressed	1.18504	8.94e-06	-393	CSE	PER			Transporter		MATE efflux family protein	0.767408	36.0614	69.4092	0	20.2127	20.8575	835.75	1385.75	2002	517.5	931.75	3130.5	10.781	9.79931	9.50227	7.10172	10.3351	11.5942	21.0294	15.4387	14.486	15.2173	15.5167	15.7652
GRMZM2G031904	DED1-repressed	1.72301	2.56e-10	14	EMB	END						0.254634	0	0	0	0.530873	4.92816	199.25	239	458.25	37	92	73	8.04646	1.85822	21.5146	34.1803	45.3836	44.9192	83.1778	60.6721	53.5417	63.1763	109.237	118.933
GRMZM2G031925	DED1-activated	-2.73217	1.72e-17	-799	CZ	EAS						101.26	167.749	103.389	89.7937	53.2086	13.9617	4335.5	480.75	595.75	20	68	113	35.6904	25.2845	3.07778	1.15732	1.88256	3.24012	1.28029	2.64664	1.88113	0.95918	1.29198	0.29008
GRMZM2G033175	DED1-repressed	2.76714	1.07e-14	-130	ESR	EAS						0	0	0.433776	2.19044	0.862865	0.668343	204	55	38.5	39.75	19.5	10	0.345746	0.476466	0.567746	0.328783	1.70568	1.22318	2.11111	2.1387	3.1736	2.04798	5.59426	6.25564
GRMZM2G033644	DED1-repressed	1.51712	2.52e-08	0	EMB	AS					2-oxoacid dehydrogenases acyltransferase family protein	0	0	0	0.192107	1.74308	28.1686	103	470.5	209.25	6005	3511.25	5253.5	1.08439	0.667052	1.29984	1.22307	1.61723	2.99288	6.70108	3.91649	7.30696	10.9139	19.3797	41.1409
GRMZM2G034471	DED1-activated	-2.74311	6.63e-08	-504	EMB	AS					cytochrome P450, family 78, subfamily A, polypeptide 6	0	0	0	2.78285	5.055	8.85685	1853.25	6289	203.5	12340.2	7644	207.5	2.76597	1.11175	0	0.131513	0.303231	0.26025	0.136201	0.187136	0.665432	0.557362	0.452192	0.857628
GRMZM2G034896	DED1-activated	-1.27676	0.00665376	-175	EMB	PER					respiratory burst oxidase homolog B	0.052925	0.148182	0.140707	0.465232	1.09933	2.55615	44	2018.5	309.5	375.5	1048.25	15974.2	3.8975	2.5888	2.52497	2.13052	1.62987	0.975939	1.68889	0.548041	1.07493	3.65525	1.1757	1.28644
GRMZM2G035579	DED1-activated	-2.22946	1.61e-11	-305	EMB	AS					SPX domain gene 2	7.98457	8.52721	18.1684	3.50918	42.1716	92.6665	1176.75	1957.5	2294	3524.75	3016	1248.25	35.3447	45.4707	57.7756	41.9264	12.6473	9.65529	12.6531	7.2181	12.3233	7.18089	3.74674	9.03032
GRMZM2G035821	DED1-repressed	1.53175	2.07e-07	-191	CZ	AS					SBP (S-ribonuclease binding protein) family protein	0.924324	4.79528	3.38206	2.2256	4.29934	0.853706	681.75	297	675.75	694.5	664.25	203.75	2.16877	1.23881	1.61359	1.07841	2.04681	0.338326	1.72975	1.32332	1.95791	1.29619	2.79067	2.39631
GRMZM2G035848	DED1-repressed	1.32878	0.00125745	-19		EAS					Protein of unknown function (DUF581)	nd	nd	nd	nd	nd	nd	249.5	64	109	8	13.75	70.75	nd	nd	nd	nd	nd	nd	nd	nd	nd	nd	nd	nd
GRMZM2G036448	DED1-repressed	2.58618	8.13e-09	-225	EMB	PER			Transporter		Transmembrane amino acid transporter family protein	0.460405	0.350652	2.29093	1.7919	0.435181	24.6609	158.5	244	80.5	457.25	287.5	816.25	0.660061	0.444701	1.19525	0.512902	0.593828	0.377363	0.572043	0.360905	0.371106	0.518476	0.374674	0.933301
GRMZM2G038931	DED1-activated	-1.10523	0.0016195	-738	CZ	EAS					Protein of unknown function, DUF599	0.601499	14.5152	10.3014	8.85297	0.296865	1.71054	2928.25	271.75	1630.5	2.75	5	435.75	1.02152	0.762345	14.2086	20.3846	29.3376	45.0363	55.3656	50.8074	77.2157	65.0298	62.0278	33.6871
GRMZM2G039166	DED1-repressed	1.80027	8.61e-07	-318	EMB	AS	hmt4				homocysteine S-methyltransferase4	0	0	0.443685	0.438867	0.571554	6.78942	47.25	740.75	415	6343	4496.75	85	0.361462	0.301762	0.986084	0.802231	1.66777	2.97987	9.84732	4.38433	23.1238	21.7371	43.6688	168.335
GRMZM2G040349	DED1-repressed	1.27678	0.000666612	-138	CZ	SAL	ca2p4			GrassiusTF	CCAAT-HAP2-transcription factor 24	12.4227	32.8046	14.4314	2.26847	28.3886	13.2081	2615.5	8926.5	3571	4332.25	3275.5	3265.25	135.108	134.935	108.783	96.031	86.7874	70.619	81.489	57.7982	53.964	73.2736	68.5265	53.236
GRMZM2G041039	DED1-repressed	2.81056	7.89e-05	-244	EMB							0	0	0	0.293277	0.391319	0.467773	nd	nd	nd	nd	nd	nd	1.17868	0.587641	0.104585	0	0	0.494476	0.299642	0.922312	2.27783	3.40898	14.9869	141.774
GRMZM2G041065	DED1-repressed	1.59952	2.57e-11	-370	CZ	EAS		MEG			Inorganic H pyrophosphatase family protein	13.057	247.894	149.955	36.5172	126.56	0	18793.8	11289.8	7382	57	64.75	2789.75	72.5753	48.7901	12.9237	14.5191	27.5435	15.1206	40.4653	41.6778	55.0645	54.6733	100.387	75.383
GRMZM2G041352	DED1-activated	-3.37866	2.53e-07	0	ESR	SAL					endonuclease 2	11.8123	5.37308	1.05954	68.3311	1.03152	6.35491	173	202.75	35.75	109	84.25	58	7.82644	1.54057	0.522924	0.157816	0	0	0.217921	0.0267337	0	0.116657	0	0.0504487
GRMZM2G042171	DED1-activated	-1.32142	0.0126155	-283	AL	SAL		PEG	Transporter		slufate transporter 2;1	3.97827	0	0.39247	1.71904	5.53463	0.159873	1988.5	4575.25	493	30.25	12.75	4163	4.40041	5.06642	1.70324	1.98585	5.15493	6.80555	12.8029	16.8289	12.6304	15.658	17.9972	6.54572
GRMZM2G042253	DED1-activated	-1.38859	0.00293771	0	EMB	END					TCP-1/cpn60 chaperonin family protein	0	0	0	0	0	0.280336	8	10.5	52.25	12.5	16.25	8.75	0.0471472	0	2.03193	2.44615	0.922329	2.2902	3.21434	0.521307	2.99445	4.31631	0.826866	1.22338
GRMZM2G043346	DED1-repressed	1.33623	6.51e-05	-227	EMB	AS					plectin-related	4.1236	0.858837	1.9028	3.41716	4.42761	24.4825	316.25	1337.75	175	1890.5	1355.25	205	10.0109	11.8005	4.0788	1.19677	1.92047	1.2492	2.66954	2.4194	2.43139	2.1776	1.02066	1.41256
GRMZM2G043887	DED1-activated	-3.95263	1.31e-14	0	CSE	EAS					threonine aldolase 1	0.865359	28.2188	40.46	20.11	13.5999	1.60213	15333.5	2101.5	2503	1631.5	1322.5	1802.25	82.9162	74.0587	14.6568	11.468	24.865	31.6855	41.8681	61.5276	40.4762	31.977	30.4907	14.05
GRMZM2G044576	DED1-activated	-3.22183	5.12e-07	0	AL	SAL	gata13			GrassiusTF	C2C2-GATA-transcription factor 13	0	0.738806	0.881021	0.393109	9.08535	0	201.25	568.75	71.25	210.5	185.75	130	3.12743	1.03234	0.0747034	0	0.176885	0.169163	0.163441	0.267337	0.115171	0.233314	0.284235	0.681058
GRMZM2G044581	DED1-activated	-2.15679	0.000392856	-415	CSE	EAS					Cystathionine beta-synthase (CBS) family protein	1.20411	23.974	39.4649	4.79018	23.6485	9.65766	2680.5	1094.5	659.25	1804.5	1648.75	591.25	30.9914	21.7745	2.6445	0.828534	2.2616	2.44635	5.57061	7.36513	2.3674	2.73496	5.05163	0.98375
GRMZM2G044627	DED1-repressed	1.25507	0.000220916	-832	AL	SAL					Protein of unknown function (DUF1264)	0	0	0	0.0954612	3.11908	0	335.75	5892.5	3507.25	3662.25	1394.5	1563.75	3.06457	0.428819	11.8629	6.12852	6.1278	6.1289	23.6581	8.00674	38.9278	25.8849	48.6559	143.035
GRMZM2G045154	DED1-repressed	4.35097	2.97e-13	-388		EMB					Tetratricopeptide repeat (TPR)-like superfamily protein	nd	nd	nd	nd	nd	nd	4.75	6	0.5	8.25	27.75	3.5	nd	nd	nd	nd	nd	nd	nd	nd	nd	nd	nd	nd
GRMZM2G045638	DED1-activated	-2.18461	0.00223002	-758	BETL	PER						510.193	5.38873	2.32283	2.73843	0	0	39.25	180.25	21	2.75	2.25	600.5	13.2798	7.08346	0.239051	0.289329	0.0379039	1.041	0.503943	0	0.319919	0.803638	5.05163	17.6571
GRMZM2G046804	DED1-activated	-1.17204	0.00871936	0	EMB	EMB	gpc1				glyceraldehyde-3-phosphate dehydrogenase1	81.4415	282.777	368.274	100.161	375.69	475.325	31647.8	38753.8	26666.5	51695.5	57199.8	39432	720.755	627.775	297.558	153.7	75.8837	75.7849	95.0001	148.452	128.723	130.63	77.6479	72.3939
GRMZM2G047533	DED1-repressed	2.00911	2.82e-06	-302	ESR	SAL					Myzus persicae-induced lipase 1	0	0.14456	0	2.02948	0	1.35653	104.75	109.75	12.5	0.25	14	12.25	0.251452	0.381173	0.239051	0.249875	1.01077	1.041	4.18137	1.80452	5.83533	4.6274	24.9093	32.5899
GRMZM2G047699	DED1-activated	-1.45476	0.00186547	0	BETL	SAL						2649.98	36.4924	0.65707	18.3402	4.1631	1.06272	474.75	1075.5	226	0.75	1	785	101.775	54.0789	3.21224	0.368237	2.00891	1.86079	0.0272402	0	0.153561	0.116657	2.59687	1.37473
GRMZM2G048243	DED1-activated	-1.30923	5.89e-08	-64	EMB	PER					protein tyrosine kinase family protein	0.546502	8.97435	4.87275	3.56962	5.46635	17.591	616.75	1522.75	503	1429	1759.75	3409.5	4.47899	4.55819	3.33177	2.39354	3.67668	5.73852	9.39786	6.89729	6.06567	7.3494	5.83974	8.68979
GRMZM2G048836	DED1-repressed	4.63353	1.3e-21	-265		SAL					FTSH protease 6	nd	nd	nd	nd	nd	nd	49.5	76	13.75	60	53.5	35.25	0	0	0	0.0526053	0.0758079	0.0130125	0.463083	0.240603	1.36925	2.32018	12.8681	20.6335
GRMZM2G049185	DED1-repressed	1.19001	0.0312266	-215	EMB	AS					zinc finger (C3HC4-type RING finger) family protein	0.568414	2.62384	7.91352	3.61448	14.424	16.0523	242.75	469.5	122.25	2614.25	753.75	2316.25	10.1052	7.06758	0.65739	0.263027	0.606463	1.1451	0.667384	0.895579	0.780603	1.39988	3.10075	2.39631
GRMZM2G050172	DED1-repressed	1.1817	0.00849325	-205	AL	EAS					RELA/SPOT homolog 3	3.22755	3.54193	3.5069	0.722957	4.59887	2.35612	1488.5	597.75	307.75	812.5	676.5	886.75	1.24154	1.27058	0.298813	0.59181	1.78148	2.14707	3.28244	2.92734	3.72386	3.72006	6.34361	6.1043
GRMZM2G050329	DED1-activated	-1.07169	0.00300822	-891	AL	EMB					Major Facilitator Superfamily with SPX (SYG1/Pho81/XPR1) domain-containing protein	0.501307	0.990733	3.48053	0.291502	22.9561	16.0944	342.75	784.75	282.5	10389.2	11339	341	32.2958	27.8415	2.33075	0.697021	0.176885	0.858826	0.939786	1.13618	0.882978	0.725866	0.684748	0.302692
GRMZM2G051288	DED1-activated	-1.23179	5.07e-07	0	CZ	EAS					Phosphotyrosine protein phosphatases superfamily protein	1.08695	23.5993	17.5626	6.79518	13.5715	7.21539	1961.75	1297.75	852.5	1435.25	1385.25	1485.5	34.0246	25.618	20.6181	6.8913	3.55033	5.49128	4.12689	5.53387	4.54286	1.32211	0.943144	0.920689
GRMZM2G051689	DED1-activated	-1.68217	8.2e-05	-405	AL	PER					Sec14p-like phosphatidylinositol transfer family protein	0.322142	6.85486	4.90655	4.79142	37.4284	9.16978	935.25	863	363	529.75	584.75	7271.5	1.28869	1.93763	0.926322	0.473448	0.619098	1.73067	0.735484	1.18965	0.524668	0.842523	1.73125	0.227019
GRMZM2G051921	DED1-repressed	2.08894	4.02e-05	-329		PER					homolog of carrot EP3-3 chitinase	nd	nd	nd	nd	nd	nd	0	0.5	0	0.25	0	6	0	0	0	0	0	0	0.0136201	0.0935679	0.332716	1.01103	17.1187	81.2224
GRMZM2G052658	DED1-repressed	1.86773	4.7e-18	-115	EMB	PER					Protein kinase superfamily protein with octicosapeptide/Phox/Bem1p domain	0.308458	4.26644	4.29284	0.683122	4.295	8.20183	958.5	2228.25	794.75	2780.25	2577	7614.25	9.03655	7.25816	3.10766	2.5119	4.71272	3.53941	9.88818	7.16463	6.24483	10.6806	22.713	29.1089
GRMZM2G053303	DED1-repressed	1.0716	0.0268618	-200	AL	SAL					RING/U-box superfamily protein	1.65515	0.728762	0	0.5622	5.20741	4.00808	125	236.25	84.75	48	113.5	167.75	0.424325	0.36529	0.44822	0.263027	0.0505386	0.195188	0.245161	0.25397	0.102374	0.0777714	0.258396	0.163958
GRMZM2G054663	DED1-repressed	1.36461	0.00784841	6	CZ	PER					P-loop containing nucleoside triphosphate hydrolases superfamily protein	0.497235	7.69311	0	0.38507	0.127578	1.30494	505.5	1181	365	1813	1853.75	2154.75	0.628629	1.14352	1.98711	0.59181	0.808617	0.468451	0.721864	1.04261	0.75501	1.15361	1.3695	2.64856
GRMZM2G055052	DED1-repressed	1.9098	0.0044227	-35	AL	SAL					CYS, MET, PRO, and GLY protein 1	0	0	0	0.529612	14.6912	1.96825	52.75	327.25	36	152	95	75.5	5.54766	2.25527	0	0.0920593	0.126346	0	0.122581	0.0534674	0	0.129619	0.219636	0.100897
GRMZM2G055273	DED1-repressed	1.09981	0.00335079	-250	CSE	PER					Uncharacterised protein family (UPF0497)	2.71175	11.4023	32.4429	0.998292	1.37545	0	508.5	830	515.25	119.75	49.75	2403	4.71472	3.11291	7.2014	6.18113	6.07726	8.02873	6.60574	7.7394	4.42768	3.61637	4.40564	3.11521
GRMZM2G055434	DED1-activated	-1.88064	6.82e-08	-57	BETL	SAL					early nodulin-like protein 3	900.022	101.284	29.0142	24.1828	51.263	1.60022	823.25	1450	416.5	1.75	1.75	1288.5	95.8346	28.8103	0.866559	0.039454	0.315866	0.169163	0	0.0802011	0.0767807	0.0129619	0.658909	0.0504487
GRMZM2G055898	DED1-repressed	1.93646	2.92e-10	-267	CSE	END						0	0	2.0509	0.0454276	0.575887	0	144.25	30.75	212.75	0	1.5	15	1.21011	2.35056	3.30189	10.8235	35.9456	18.8421	46.39	25.0094	36.7651	59.5729	118.138	174.653
GRMZM2G056369	DED1-repressed	1.68143	0.000192782	59		SAL	icl1				isocitrate lyase1	nd	nd	nd	nd	nd	nd	91.5	5337.75	169.25	1221	1080.75	214.5	0	0	0.0149407	0.131513	0.480116	1.49644	6.8509	4.45116	6.11686	9.79919	28.2943	73.2389
GRMZM2G056513	DED1-activated	-1.38648	0.00242526	-477	AL	PER						0.406978	1.74569	2.08019	1.02	15.0661	5.47862	27.5	576.75	95.5	625.75	360.75	1498.5	5.02904	16.1998	5.99121	1.65707	0.631732	1.6656	3.75914	3.87639	3.5831	3.61637	1.13694	0.832404
GRMZM2G057006	DED1-activated	-1.89749	6.87e-06	-642	EMB	EAS					Protein of unknown function (DUF668)	0.45102	2.28286	2.55974	1.24053	2.93396	5.05075	1425.5	529.25	369.75	260.75	317.25	262.75	7.37068	5.01877	4.24315	1.88064	1.98364	3.27916	3.5276	2.95407	2.08587	1.76282	1.73125	1.62697
GRMZM2G057283	DED1-repressed	3.18407	2.63e-14	-593	CSE	EAS					AWPM-19-like family protein	0	0.0900596	27.0769	0	1.19521	0.805421	477	4.75	107.25	0	3.75	7	0.707208	6.13053	4.22821	2.0253	2.96914	3.95581	4.93047	5.58734	5.70736	4.48482	2.24804	6.77274
GRMZM2G058095	DED1-repressed	1.14846	0.000536217	-26	CZ	PER					hydroxy methylglutaryl CoA reductase 1	7.93769	28.6213	22.2726	11.786	20.4447	9.27071	1063.25	1154	851.75	869.5	994	3540	16.7844	10.7999	3.80987	2.81438	2.98178	5.64743	5.25735	4.78533	5.25947	6.06617	6.31777	5.62503
GRMZM2G058456	DED1-repressed	1.48618	4.6e-05	-48	EMB	PER					ABI-1-like 1	4.31725	6.49234	17.6197	2.84143	10.3738	22.1579	414.5	831	231	605.75	738	1220	30.3628	34.0991	5.78204	3.78758	4.78853	9.03069	8.19929	8.28745	3.1608	4.40704	2.57104	3.26655
GRMZM2G059678	DED1-activated	-1.4709	0.000943407	80	AL	EMB	cpp11			GrassiusTF	CPP-transcription factor 11	3.06581	6.25756	6.47895	1.42384	8.61464	6.75623	223.75	451.5	160.75	373.5	500.75	233.25	13.0755	8.6558	3.22719	0.920593	0.732809	0.988952	1.45735	1.32332	1.30527	0.738828	0.878545	3.97284
GRMZM2G059700	DED1-activated	-3.27665	6e-30	-700	CZ	END					chloroplastic NIFS-like cysteine desulfurase	3.91084	72.1836	63.6367	1.24243	0	0.66035	2450.5	105.5	5693	5	4.5	113	0.424325	0.285879	14.1189	16.7153	25.244	28.6926	33.1513	33.6043	25.7599	19.9743	15.1291	11.4014
GRMZM2G060079	DED1-activated	-1.81465	0.0112632	-821	AL	SAL					oxidoreductase, 2OG-Fe(II) oxygenase family protein	7.80238	0.709851	1.34634	4.37182	65.4111	8.16156	3072.25	16523.8	2841.5	1842.25	1191	6433.75	24.2651	16.3745	3.91446	3.03796	4.00518	7.30003	9.04373	9.53056	8.81698	7.12904	4.10849	1.92966
GRMZM2G060210	DED1-repressed	1.14996	2.97e-05	0	AL	PER					HXXXD-type acyl-transferase family protein	0.631726	2.33581	9.61713	1.14082	11.5086	8.88402	280.75	569.5	481	294.25	225.75	864	6.27058	3.58938	2.7192	3.15632	2.8807	4.43727	5.8294	2.52633	2.48257	3.78487	4.48316	2.21974
GRMZM2G060257	DED1-activated	-1.1425	0.00408283	-425	AL	PER					phloem protein 2-A13,phloem protein 2-A15	26.8527	36.3524	20.285	13.7707	39.1252	26.5118	1311	1560.25	948.5	2737.75	1953	2916	15.9358	13.0075	5.03501	3.68237	4.64955	4.16401	6.29248	6.09528	3.74946	6.02728	5.18083	9.20689
GRMZM2G061232	DED1-repressed	1.45376	0.0315453	-456	CZ							2.21931	8.66586	0.938795	0.758856	2.453	1.54112	nd	nd	nd	nd	nd	nd	0.204305	0.158822	0.747034	0.512902	0.113712	0	0.585664	0.775277	0.806197	0.466628	0.826866	2.01795
GRMZM2G062396	DED1-repressed	3.86444	4.97e-11	0	AL	SAL	fht1				flavanone 3-hydroxylase1	0	0.483498	0	0.1276	1.76437	0	13.75	4183.25	592.75	6	578.75	1484	0.141442	0.158822	0.806796	0.59181	0.214789	0	0.122581	0.21387	0.652636	0.220352	0.142118	0.138734
GRMZM2G062559	DED1-repressed	3.81683	7.12e-25	-48	CZ	END					Eukaryotic aspartyl protease family protein	0.931794	12.6995	8.72913	1.11891	0	0	536	30.25	708.75	0	3.25	17.5	0.754355	0.841756	1.32972	3.78758	6.39313	4.41125	3.55484	3.27488	3.80064	2.65719	1.74417	1.18555
GRMZM2G063647	DED1-repressed	1.27521	0.0193567	-638	AL	EAS						0.250243	1.92459	0.91713	1.9871	5.87895	0	538.75	226.5	136	155.75	83	96.5	0.73864	0.905285	0.239051	0.486599	0.366405	0.0390376	0.749105	0.628242	1.45883	0.414781	0.167957	0.0756731
GRMZM2G064841	DED1-activated	-3.2166	3.74e-08	0	EMB	AS					ADP-glucose pyrophosphorylase family protein	8.65252	7.38785	12.8671	4.01555	22.34	37.8836	3661.5	3923.25	3824	4437	3273	2084	58.6826	68.4999	85.8043	42.3341	14.8331	17.8272	18.4416	13.7144	13.5518	10.3954	8.28158	10.4807
GRMZM2G065083	DED1-activated	-1.30687	3.3e-14	0	CZ	EAS	phi1				phosphohexose isomerase1	285.541	898.433	748.192	101.939	136.26	131.882	32129	12694.5	22203.5	5553	8000.5	9212.25	333.991	367.657	514.736	243.142	147.977	177.894	196.769	174.892	122.951	99.7288	77.299	87.9826
GRMZM2G066345	DED1-activated	-1.18753	0.00233281	0	CSE	AS	tar2				tryptophan aminotransferase related 2	0	0	3.11628	0.0805412	2.87324	2.27855	78.25	268.75	313	1578.75	783.75	48.5	0.455756	0	0.821737	1.09156	1.41508	3.73459	2.79212	2.2189	1.81714	0.868447	0.490951	0.264856
GRMZM2G067915	DED1-repressed	1.19207	0.00117373	-383	EMB	SAL					carboxyesterase 18	0	0.682066	0	0.386901	0	3.31219	83.25	1206.25	278.25	14.5	12.75	389.25	0.251452	0	0.358576	0.552356	0.682271	0.949914	2.72402	3.38181	1.10052	2.43684	2.46768	4.26292
GRMZM2G067919	DED1-repressed	1.35179	0.0177304	-234	EMB	AS	glb1				globulin1	0	0.117081	0.167992	2.00472	10.2909	16.2845	423.25	7821.25	3252.5	133598	69974.5	1453.5	9.68089	2.85879	11.7135	3.80073	2.96914	12.2708	14.6007	11.148	74.3365	62.3856	249.003	1182.91
GRMZM2G068212	DED1-activated	-1.20634	0.00329648	0	BETL	PER			Transporter		sulfate transporter 4.1	9.08496	3.87104	3.40515	5.58147	5.68656	8.45615	318.5	740.75	188.5	556	567	1250	11.8654	5.59053	4.82584	1.86749	1.9331	4.58041	5.55699	4.9591	3.71106	4.69221	3.2687	3.17827
GRMZM2G068808	DED1-activated	-1.15791	0.0176391	-11	EMB	PER	cpps3	PEG			copalyl diphosphate synthase3	1.99526	6.07374	9.74755	2.50908	7.94443	10.8967	935.75	1435.75	943.25	1088.75	1393.75	1649.25	6.9935	6.65464	5.19935	3.24838	3.48716	4.20304	3.02366	4.22392	4.33811	3.04605	2.68731	2.71162
GRMZM2G069016	DED1-activated	-4.49375	3.57e-49	0	AL	EAS					purine permease 4	49.087	46.8684	76.4317	58.5238	97.0154	0.460613	6584	897.75	1119.5	2.25	2.25	300.75	15.6843	16.3587	4.61667	4.22158	6.39313	5.49128	6.95986	11.1881	6.89746	8.61966	13.4882	5.25928
GRMZM2G069295	DED1-activated	-1.32267	0.0275806	-760	AL	SAL					Thioesterase superfamily protein	2.37253	1.4065	3.32064	2.82039	10.6054	1.19474	81.75	248.25	50.5	21.25	17.25	133.5	4.80902	5.46347	4.55691	2.15682	2.05945	2.78468	4.27671	2.39267	2.64893	2.15167	2.57104	0.668446
GRMZM2G069694	DED1-activated	-1.76543	0.00614943	-601	EMB	SAL					Protein of unknown function (DUF506)	0	1.19623	1.89586	0.121974	0	27.6452	29.75	337	58.25	56	57.25	276.25	8.32934	2.55703	0.821737	0.105211	0.0126346	0.0390376	0.136201	0	0.127968	0.181467	0.426353	0.769343
GRMZM2G070013	DED1-repressed	2.01059	0.00181878	-425	CSE	EAS					Protein of unknown function (DUF679)	0	0.638888	0.874256	0	0	0	140.5	14.75	17.25	0.25	1.25	89	0.062863	0	0.253991	0.144665	1.35191	0.442426	3.88172	5.54724	4.41489	5.62546	14.496	42.0995
GRMZM2G070218	DED1-repressed	1.14981	0.00827907	-215	AL	SAL					shikimate kinase 1	15.6874	29.1575	33.9341	15.5207	46.1876	40.5833	2821.5	3037.75	1394.25	2881.25	2627.75	1581	36.8377	41.6431	23.7407	12.5595	6.40576	11.4901	12.19	13.4871	10.6725	10.5639	11.1627	16.7994
GRMZM2G070315	DED1-repressed	1.45194	1.28e-07	-851	AL	AS					Phosphotyrosine protein phosphatases superfamily protein	5.76209	0.946593	0	0.300397	9.95332	5.13896	74	305.5	205.5	637.75	263	135	2.05876	1.46116	1.19525	1.55186	0.454847	0.364351	0.871685	0.895579	0.844587	1.41285	1.18862	1.51346
GRMZM2G072029	DED1-repressed	1.18437	0.0274587	0	ESR	PER					Mitochondrial substrate carrier family protein	0.640341	3.25237	3.69272	4.70882	0	0.450783	1373.25	456	620.5	24.75	104.5	2041	0.062863	0.444701	2.91343	2.88014	2.50166	2.7066	3.0509	3.88975	2.53376	3.84968	3.21702	3.44313
GRMZM2G072890	DED1-activated	-1.67815	1.17e-15	-473	ESR	EAS					senescence-associated gene 21	0	0	0	0.988783	0	0	190.75	19.25	61	2.25	0.5	12	0	0.127058	2.88355	1.61761	0.821252	0.26025	2.95556	6.71016	14.4732	7.94564	21.6665	9.81228
GRMZM2G073779	DED1-activated	-1.1857	0.0323421	-1000	CSE	PER	gras83			GrassiusTF	GRAS-transcription factor 83	0.960121	2.15894	3.74452	2.271	2.53891	0.634893	429.5	384	307.75	438.5	459.25	565.25	0.408609	0.524112	0.627508	0.39454	0.391674	0.546526	0.367742	0.72181	0.985352	0.816599	0.943144	0.327917
GRMZM2G074017	DED1-activated	-1.68561	0.015574	87	CZ	PER					F1F0-ATPase inhibitor protein, putative	2.57277	3.52672	0.93933	0.281905	0	1.59469	188.25	346.75	141.5	56.25	55.5	846.75	1.3987	1.73116	4.21327	4.74763	24.587	20.0393	41.4595	22.8439	23.2261	29.8253	67.6092	125.479
GRMZM2G074138	DED1-activated	-1.9831	6.65e-06	-811	EMB	PER					alpha/beta-Hydrolases superfamily protein	1.48523	1.26417	0.691863	0.26874	0.164562	8.11817	51.25	267	64	111.25	300.5	1140.25	0.597198	0.269997	0.358576	0.144665	0.0884425	0.455438	0.272402	0.360905	0.43509	0.699942	0.684748	0.201795
GRMZM2G074672	DED1-activated	-2.21324	4.93e-10	-465	EMB	AS			Transporter		vacuolar iron transporter 1	0.314125	20.0289	39.4326	3.38547	23.1239	67.8555	1184	399.5	438	11636.8	5770.5	110.25	54.0779	24.8556	3.63058	1.10471	0.783348	1.6656	1.02151	0.735177	1.06213	0.362933	0	0.454039
GRMZM2G075074	DED1-activated	-1.56313	0.0157072	-680	CZ	PER						0	3.9081	0.933852	0	0.194325	2.98926	106.5	41.25	59	104	144.5	392	1.33584	3.00173	1.88252	1.56501	0.467482	1.10606	1.29391	0.962413	1.10052	0.946218	0	0.302692
GRMZM2G075255	DED1-activated	-2.8558	5.45e-08	-577	EMB	SAL					Fatty acid hydroxylase superfamily	14.3594	4.97203	4.9855	43.2468	5.69396	416.902	5280	15632.5	383.25	8899.75	5812.75	1266.25	11.2053	8.71932	0.209169	0.644415	0.758079	1.18414	0.476703	0.949046	1.85553	1.39988	0.710588	0.517099
GRMZM2G075438	DED1-activated	-4.63723	4.47e-19	0	CZ	EAS					cysteine-rich RLK (RECEPTOR-like protein kinase) 10	0	4.64898	2.78886	2.01657	2.29232	1.02527	392	122.75	75.5	22.25	33	34.25	2.60881	2.84291	0.253991	0.19727	0.366405	0.819789	0.503943	0.681709	0.268732	0.246276	0.206716	0.80718
GRMZM2G075563	DED1-repressed	3.32463	2.89e-09	-713	AL	SAL					Tetratricopeptide repeat (TPR)-like superfamily protein	0	0.379819	0	0.925584	1.38113	1.37899	29.5	94	44.5	16	21	11.25	0.0471472	0.301762	8.93452	0.78908	0.315866	1.31426	1.59355	1.24312	2.63614	7.66048	8.83713	19.1957
GRMZM2G075974	DED1-repressed	1.63996	0.0415082	0	AL	SAL					Class I glutamine amidotransferase-like superfamily protein	0.230663	0.673072	1.50277	0.583624	5.99528	3.66102	31.25	4230.25	711.25	45	150.75	1405.5	2.82883	0.857638	9.15863	8.15383	9.80448	23.5397	17.0251	12.3376	8.38189	14.7506	6.7958	10.9726
GRMZM2G076239	DED1-activated	-2.39395	3.06e-09	-18	CSE	EAS					Aldolase-type TIM barrel family protein	0.254618	26.3358	117.747	0.128848	27.1402	0.18137	13760	1802	8402.25	7.75	6	1086.75	129.686	206.024	181.454	77.0273	78.0316	67.4829	74.5836	88.6757	53.1962	46.9609	52.0409	19.3849
GRMZM2G078320	DED1-activated	-1.1163	0.00683334	-36	CZ						SNF2 domain-containing protein / helicase domain-containing protein / F-box family protein	6.55566	40.7785	20.4827	5.81869	11.9799	35.8653	nd	nd	nd	nd	nd	nd	7.11923	5.00289	6.33485	2.44615	4.06836	2.13405	2.35627	2.3392	2.61054	1.99613	0.607229	1.51346
GRMZM2G079683	DED1-activated	-1.51895	0.00176654	-265	EMB	PER					Protein of unknown function, DUF584	0	0.257538	0	1.01073	1.92667	8.43148	176	593.25	120.75	375.5	152.75	607	0.361462	0.079411	1.37454	0.683869	0.947598	1.2492	3.2552	4.07689	3.59589	2.76088	3.54002	4.19986
GRMZM2G079938	DED1-activated	-3.65081	8.58e-20	-195	EMB	SAL					alpha/beta-Hydrolases superfamily protein	2.68429	2.25832	3.94972	3.39529	10.9283	17.469	1627	2702.25	2196.75	2058.5	1862.75	1689.5	8.87939	11.0858	16.4347	14.1508	2.5901	1.43138	1.60717	1.75106	3.54471	1.41285	1.79585	3.02692
GRMZM2G080048	DED1-repressed	1.01378	0.0222875	0	AL	EAS					eukaryotic translation initiation factor 2 beta subunit	49.1245	94.078	145.869	38.7213	147.968	101.093	5509.5	3904.75	5479	3259	4206.5	3851	271.175	260.15	167.844	117.731	82.6306	89.0057	107.667	87.3657	60.8871	68.1536	44.1081	70.8552
GRMZM2G080524	DED1-repressed	1.53234	0.000324403	0	AL	PER					alpha/beta-Hydrolases superfamily protein	1.4925	1.51023	3.81269	1.1148	9.86358	1.39866	152	692.5	123.25	23	32	734	2.35736	1.55645	0.507983	0.355086	0.101077	0.1041	0.231541	0.374272	0.665432	0.20739	0.193797	0.630609
GRMZM2G080556	DED1-activated	-3.86409	6.37e-10	-281	CSE							0.00132228	2.66675e-05	12.1846	1.52036	0.917427	1.83721e-06	nd	nd	nd	nd	nd	nd	11.111	5.1776	2.61462	3.22208	4.51057	8.39308	5.9656	7.81961	3.31436	3.30528	2.62271	1.28644
GRMZM2G080567	DED1-repressed	2.17167	1.89e-13	-304	EMB	PER					Protein of unknown function (DUF1677)	1.31815	12.4589	11.6952	3.80769	12.8905	35.5053	356.5	355	397.25	821.25	174.5	1452.75	8.76938	7.62345	5.06489	7.53571	13.4433	10.5011	12.2172	18.6067	9.49521	10.7973	10.3487	27.4693
GRMZM2G081127	DED1-activated	-1.73577	2.07e-07	-14	ESR	SAL	pza02388				squamosa promoter-binding protein-like 12	9.06156	8.88876	5.61904	11.8421	10.5503	6.23778	2869.25	3894.25	1387	1265.5	1324.25	3015.25	22.2221	18.5345	11.2204	5.54986	5.05386	7.41714	10.5011	9.9583	6.93585	7.71233	8.26866	6.0034
GRMZM2G081445	DED1-activated	-4.87531	1.33e-21	-30	CZ	EAS					Homeodomain-like superfamily protein	0.6054	18.2425	12.7565	10.7481	4.47703	13.6355	5603.75	344.25	545.5	30.5	211.25	57.5	1.27297	2.5888	0.239051	0.512902	1.84466	1.13209	1.90681	2.99417	2.14986	1.361	2.82943	0.668446
GRMZM2G081589	DED1-repressed	2.39928	9.22e-23	-966	AL	SAL	sut5		Transporter		sucrose transporter	0.127839	0.145084	0.820301	3.06554	66.038	6.68525	34.5	978	125.25	31.5	56.5	545	10.7496	7.92521	0.179288	0.381389	0.0252693	0.1041	0.190681	0.133668	0	0.0518476	0.361754	0.0504487
GRMZM2G081626	DED1-activated	-1.32035	0.00336266	-5	AL	PER	see2a				senescence enhanced2a	0.559876	0.403578	3.122e-06	0.98619	7.06708	0.48947	363.25	1942	266.5	1646.5	844.25	3137.5	6.53775	7.55992	1.10561	0.565507	0.669636	1.57452	1.68889	2.07186	1.15171	1.16657	1.62789	2.61072
GRMZM2G081930	DED1-activated	-2.31734	3.04e-05	-636	ESR	EAS	nactf36			GrassiusTF	NAC-transcription factor 36	0	0	0.287249	0.40865	0	0	2980.25	83.75	210.25	0.75	28	779	2.51452	3.46232	0.134466	0.657567	0.922329	1.79573	3.71828	5.41357	2.25223	2.74792	12.0025	9.15644
GRMZM2G083243	DED1-activated	-1.18383	1.59e-11	0	CSE	EAS	tua6				alpha tubulin6	85.7761	560.453	617.978	104.921	148.244	88.2162	16460	7385.25	8012	6817	6653.75	9571.5	326.447	439.111	89.8831	82.301	65.1821	102.929	98.6366	123.349	80.5941	88.6723	63.9917	42.5787
GRMZM2G083725	DED1-repressed	1.55203	0.0110329	-777	AL	SAL					glycosylphosphatidylinositol-anchored lipid protein transfer 1	8.5598	1.85785	2.34083	54.6387	392.931	339.161	977	30195.5	5572.5	25949.2	22174	14759.5	40.1537	14.3893	12.7295	6.47045	3.28501	1.75669	5.59785	5.2398	11.837	7.91972	13.6433	33.5736
GRMZM2G086940	DED1-activated	-1.03299	0.00108579	-540	EMB	EAS						49.4198	74.8847	55.4202	16.2474	90.7323	113.796	885.5	675.25	685.5	564.5	480.5	795.5	13.5784	14.7387	13.6558	10.3632	5.48344	6.01179	7.57277	9.6375	6.23203	6.77907	3.37206	2.44676
GRMZM2G087598	DED1-repressed	1.08552	0.000483168	15	EMB	PER					FTSH protease 8,FtsH extracellular protease family	0.903358	1.2962	1.43484	0.80526	3.74546	4.26753	356.5	1007.25	305.75	1739.25	1604.5	2080.25	3.37888	4.00231	2.51003	3.03796	1.84466	1.58753	3.15986	2.19216	3.41674	3.13678	2.93279	4.88091
GRMZM2G088669	DED1-activated	-1.83318	1.31e-07	0	EMB	EMB			Transporter		Heavy metal transport/detoxification superfamily protein	0	0.38134	2.71597	0.0813556	2.83326	15.9844	202.25	144.75	100.25	912.25	927	97.5	1.77588	1.38175	4.72125	3.02481	3.10812	3.60447	6.12904	5.29327	5.43863	5.21068	7.94566	10.4555
GRMZM2G088689	DED1-repressed	1.78419	0.0194606	-413	EMB	AS					Thiamin diphosphate-binding fold (THDP-binding) superfamily protein	0.0883131	8.77043	3.29498	0.273286	4.09934	38.7809	831.75	262	1769.75	4693.75	2938.5	1503.5	1.83874	4.35172	17.4059	23.3173	28.0489	12.5571	29.0789	12.6183	21.8697	35.6323	64.3146	87.8312
GRMZM2G089493	DED1-repressed	2.67225	1.14e-10	-677	ESR	SAL					cell wall protein precursor, putative	0.0828104	0	0.229225	0.262496	0.149864	0.144118	9.5	8395	1063.5	2	4.5	2070.5	0.377178	0.317644	3.88458	6.07591	4.53584	2.75865	13.6609	1.20302	2.06028	2.03502	1.53745	1.90444
GRMZM2G090747	DED1-repressed	1.1442	0.000270971	-292	AL	EMB	umc7				6-phosphogluconate dehydrogenase family protein	1.94711	10.4021	11.5627	5.21494	21.5799	19.7175	1145.5	1492.5	754.75	2800.5	3246.5	3193.25	20.9648	19.1063	8.57595	7.19378	8.17461	6.62337	13.8244	9.69096	11.082	15.9302	29.5604	33.6241
GRMZM2G091201	DED1-repressed	1.32969	3.4e-07	-424	CSE	END	mybr13			GrassiusTF	MYB-related-transcription factor 13	0	0.46512	5.19054	0	0.858935	0	324.5	97.75	722.5	35.75	8	44.5	1.17868	1.3341	14.9855	16.3734	22.5655	19.0764	41.2144	27.1213	51.9421	33.7139	74.2112	74.3236
GRMZM2G092125	DED1-repressed	1.03541	5.94e-06	-686	EMB	PER	pip2b				plasma membrane intrinsic protein2	0.790725	0	2.09078	0.109045	7.53717	10.2086	88.75	1921.75	1441.75	1471	1113.5	27825.5	1.05295	2.46174	6.42449	10.3106	13.5064	8.49718	11.6316	7.11116	25.6831	30.8493	38.4363	26.763
GRMZM2G092581	DED1-activated	-1.13164	0.00611822	-875	AL	SAL			Transporter		Heavy metal transport/detoxification superfamily protein	102.38	59.5679	116.963	6.90325	242.031	40.362	9382.5	19986.8	12050.8	11563.2	11744.2	5493.5	133.615	88.9085	31.7938	9.65308	9.43808	6.89664	8.89391	11.2683	7.51171	5.84582	7.08004	2.11885
GRMZM2G094955	DED1-activated	-4.68537	4.47e-19	-874	CSE	EAS	sweet14a		Transporter		sugars will eventually be exported transporter14a	0	3.77681	13.3931	8.5563	0.317124	1.27797	10875.8	562	665.5	36.25	50	21.75	2.45166	2.50939	0.283873	0.723323	3.8283	3.53941	5.01219	8.83549	6.66712	7.18089	14.5218	0.163958
GRMZM2G095039	DED1-activated	-1.6041	0.00286926	0	EMB	PER					ralf-like 33	1.4208	8.42909	6.24852	2.93191	10.5874	10.7302	226.75	579	101.25	169.5	144.5	1725.5	5.70481	2.71586	1.03091	0.736475	0.732809	0.689664	1.66165	0.76191	0.882978	1.32211	0.826866	0.98375
GRMZM2G095299	DED1-repressed	2.10325	0.00127697	-846		PER					salt tolerance homologue	nd	nd	nd	nd	nd	nd	2	28.75	7.5	3	97.25	216.25	0	0	0	0.0131513	0	0	0.163441	0.374272	0.153561	0.0907333	0	0.491875
GRMZM2G095826	DED1-repressed	1.21047	2.89e-05	-17	CSE	AS					ferredoxin 3	0.709326	8.71748	19.8569	1.05062	5.96966	1.23636	234	93	301	3857.5	2950.75	85	38.4721	24.9192	5.54299	2.77493	0.960233	1.02799	1.43011	1.79116	2.95606	1.42581	2.31264	3.29178
GRMZM2G095892	DED1-activated	-2.26001	3.94e-11	-63	CZ	EAS					IQ-domain 22	5.28681	100.573	43.9102	12.6269	34.0256	61.9574	5285.5	4541	3658.25	2177.5	4149.5	3824.75	14.6942	10.1011	17.2714	8.39055	8.32623	9.42107	10.5147	11.6826	7.07662	8.69743	20.1936	16.9003
GRMZM2G096753	DED1-activated	-4.31997	3.36e-20	-409	EMB	PER	ppck3				phosphoenolpyruvate carboxylase kinase3	0.246771	0	1.73252	1.35239	2.82971	7.45993	62.75	849	235.25	103.75	131.75	4593.75	1.27297	1.69939	4.61667	1.35459	0.252693	0.416401	0.0136201	0.0668342	0.217545	0.2722	1.02066	0.126122
GRMZM2G097820	DED1-activated	-1.18524	0.0155399	0	AL	EMB					lumazine-binding family protein	9.01576	17.5866	20.0148	4.99057	39.7822	32.2271	697	668.5	430	1611	1666.5	632.5	15.2757	9.49755	3.95928	1.19677	1.59197	1.11908	2.27455	2.32583	1.85553	1.87947	0.348834	2.62333
GRMZM2G098279	DED1-activated	-1.18777	0.0346095	-434	CSE	EAS						0	4.64673	18.9233	4.03685e-31	7.48796	16.3412	920.5	43	287	119.75	596.75	127.25	9.03655	25.4274	17.4656	11.731	23.1719	33.4682	53.8674	61.4474	40.6298	46.1573	26.1884	38.6563
GRMZM2G098319	DED1-activated	-1.02447	0.0088011	-192	AL	END						0.0836455	0	0	0.0188844	2.57875	0.711154	24.25	86	130.5	9.5	10	31.5	1.98018	1.79469	7.06694	4.73448	0.303231	0.299288	0.108961	0.106935	0.115171	0.0648095	0	0
GRMZM2G098346	DED1-activated	-2.17485	6.36e-12	-3	CZ	PER	adh2				alcohol dehydrogenase2	36.4142	118.306	36.7623	25.2314	4.79033	37.5546	486.5	5349.5	901	8035.75	5829	57656.2	32.9402	15.3422	5.49817	4.4057	1.37718	1.83477	1.64803	1.14955	1.30527	3.4349	4.92243	1.74048
GRMZM2G098912	DED1-repressed	2.34051	1.86e-09	-423		END					Pectin lyase-like superfamily protein	nd	nd	nd	nd	nd	nd	10	8.75	105.75	0.25	14	8.75	nd	nd	nd	nd	nd	nd	nd	nd	nd	nd	nd	nd
GRMZM2G099167	DED1-activated	-2.38008	3.34e-15	0	CSE	EAS	tua5				alpha tubulin5	34.1688	128.762	181.778	87.9122	94.0493	116.913	9915.75	6209	2984.25	9829.5	9279.25	5291.5	236.255	265.979	36.3656	21.1736	14.4667	27.3523	22.1054	35.2617	16.2647	14.1933	11.7182	3.88455
GRMZM2G099297	DED1-repressed	5.58979	5.91e-26	-98		EMB					O-methyltransferase family protein	nd	nd	nd	nd	nd	nd	0.75	176.25	0.25	3.25	296.5	16.75	0	0	0.0149407	0.078908	0.0631732	0.0780751	0.531183	0.25397	0.870181	2.32018	8.78545	12.1329
GRMZM2G099604	DED1-activated	-1.18779	0.00113337	66	EMB	EMB					Pentatricopeptide repeat (PPR) superfamily protein	0.246691	2.03717	1.4114	0.656529	4.56282	9.05336	58	85.5	68.5	116	142.75	71.75	2.26307	1.57234	0.926322	0.736475	0.366405	0.546526	0.817205	0.695076	0.806197	0.570323	0.452192	1.0342
GRMZM2G100714	DED1-activated	-3.31308	5.54e-09	-842	BETL	EMB					microtubule-associated protein 65-7	31.2103	20.8629	6.56843	4.05857	2.73317	10.5944	555.75	474	143.5	686.25	744	234	22.7092	14.1669	1.50901	0.157816	0.227424	0.494476	0.735484	0.334171	0.486277	0.0648095	0	0.11351
GRMZM2G101024	DED1-activated	-1.397	0.0056318	-66	AL	PER						0.591898	0	9.79596	0.363604	62.6345	41.6766	36.5	302.5	77	648.25	562	655	71.4752	48.933	0.582686	0.670718	0.265328	0.299288	1.11685	1.40352	0.703823	1.34804	1.14986	4.83047
GRMZM2G101287	DED1-repressed	1.46288	1.74e-10	-625	EMB	PER					Adenine nucleotide alpha hydrolases-like superfamily protein	12.1642	17.7939	8.7465	1.46814	18.3455	24.97	467.5	388.75	367.75	731.75	640.25	735.25	9.66518	12.2611	9.48733	10.3501	8.92006	8.53621	14.1785	8.11368	10.5445	12.8971	19.0308	29.3359
GRMZM2G101605	DED1-activated	-2.19943	7.58e-06	-183	CSE	END					Glycine-rich protein family	0.406559	0.471008	6.77732	0.191501	1.76024	0	57.75	5.75	91	2	1.75	4.5	0	1.55645	5.7671	2.09106	2.24897	3.95581	4.11326	3.88975	2.23944	0.933257	2.84235	1.71526
GRMZM2G104109	DED1-repressed	4.29874	5.45e-38	-325	ESR	SAL					Peroxidase superfamily protein	0	0.578466	0	3.42559	0	0	66	91.75	15.5	0.25	35.5	10	0.141442	0.285879	0.104585	0.0920593	0.391674	0.221213	0.217921	0.133668	0.447887	0	0.180877	0
GRMZM2G104339	DED1-repressed	1.44797	0.00677818	-293		END						nd	nd	nd	nd	nd	nd	3.25	4	27.75	0.5	0	4	nd	nd	nd	nd	nd	nd	nd	nd	nd	nd	nd	nd
GRMZM2G104501	DED1-activated	-1.04463	2.38e-08	-356	CZ	EAS					5\'-AMP-activated protein kinase-related	8.43063	53.6518	39.7861	11.3873	4.99077	8.42977	4796	696.25	1855.25	104.25	278.25	339.25	37.8121	29.3662	23.4867	8.99551	10.0319	10.7223	11.6179	14.0887	5.11871	4.43297	1.75709	2.11885
GRMZM2G104829	DED1-repressed	2.22917	5.55e-13	-301	ESR	EAS					Glycosyltransferase family 61 protein	0	0.251611	0.455019	0.476729	0.36713	1.27522e-05	559.75	421.25	139.75	12.5	63.75	302.25	0.188589	0.238233	1.10561	2.55136	2.52693	2.57648	2.73764	2.259	2.96885	2.55349	2.80359	2.25758
GRMZM2G104866	DED1-activated	-4.86964	1.15e-16	-913	CZ	EAS	ereb203	PEG		GrassiusTF	AP2-EREBP-transcription factor 203	37.9697	46.1849	21.8949	12.6084	1.96402	0	1396.5	234	252.25	1	0	99.25	4.13324	1.79469	0.567746	0.355086	0.404309	1.52247	0.653764	1.00251	0.345513	0.116657	0.284235	0.189183
GRMZM2G104938	DED1-repressed	1.21338	0.00271774	0	BETL	EMB					carboxyesterase 13	3.55712	2.39871	0	0	0.879006	2.34198	20.75	26	16.75	16.5	66.25	18	0	0	0	0.0526053	0.126346	0.2082	0.0272402	0	0.153561	0.0388857	0.284235	0.239631
GRMZM2G104942	DED1-activated	-1.54282	1.09e-05	-714	EMB	END					phosphate starvation-induced gene 3	18.8048	42.0971	61.8788	6.97635	45.2442	86.3112	2657.5	4293	6646	6075.75	3941.5	3926.5	22.3949	27.9685	56.2815	50.4091	35.377	19.5188	24.3663	16.6685	23.3413	16.8505	13.2557	16.194
GRMZM2G106141	DED1-activated	-2.72316	2.39e-17	0	CZ	EAS		PEG			Protein phosphatase 2A regulatory B subunit family protein	6.86698	16.2151	11.762	7.31245	12.0843	8.24505	2076	1200.25	533	746	714	730.5	7.81072	10.7205	3.42141	3.09056	4.76326	4.90572	7.00072	7.56564	3.1736	5.22364	3.55294	2.08101
GRMZM2G108766	DED1-activated	-3.86339	5.66e-12	0	CZ	PER	tub3				beta tubulin3	0.865533	70.318	45.1663	20.7321	2.76925	1.4962	7547	4092.25	1237.75	92.75	51.25	16181.5	14.7885	14.9769	3.09272	3.81389	6.25415	6.37614	8.45807	15.1847	6.59034	7.71233	7.36427	4.553
GRMZM2G108912	DED1-activated	-1.19436	0.00859563	0	EMB	AS					phospholipase D delta	6.5409	3.65837	0.84591	2.32299	3.80588	6.96183	791.75	1223	297.5	1671.75	1379	389.75	6.77348	6.36876	2.58474	1.07841	0.682271	1.44439	0.844445	0.895579	0.998148	0.583285	0.542631	0.655833
GRMZM2G109831	DED1-activated	-1.05638	0.0101973	0	EMB	EMB						0.0572119	1.69949	1.03504	0.960082	1.45817	8.02864	251	176.75	144.5	496.75	553.75	220.25	1.76016	2.47762	1.95723	2.69602	2.2616	2.19912	4.03154	3.04764	2.06028	2.04798	1.35658	1.79093
GRMZM2G110299	DED1-repressed	2.73624	9.15e-12	0		END					xyloglucan endotransglucosylase/hydrolase 1	nd	nd	nd	nd	nd	nd	1.5	0.25	25.5	0	0	0.5	0	0	0.567746	1.53871	3.85357	10.9826	6.74194	3.51548	4.96515	2.96827	2.01549	1.18555
GRMZM2G110412	DED1-activated	-3.6327	2.41e-12	-393	ESR	SAL					Protein kinase superfamily protein	0	0	0	0.374543	0	0	469.5	903.5	72.5	158	172.5	256.25	0.408609	0.428819	0.253991	0.473448	0.770713	3.43531	4.05878	3.19468	4.29972	3.83672	5.65886	2.53505
GRMZM2G111113	DED1-activated	-1.08927	0.0465237	-217	EMB	EMB					Tetratricopeptide repeat (TPR)-like superfamily protein	0.473224	2.71873	1.62358	0.31604	5.20263	8.18334	105	247.25	144	609.25	702	140	4.25896	3.09703	3.24213	0.775929	0.341135	0.351338	0.871685	0.775277	0.191952	0.505514	0.219636	0.428814
GRMZM2G111300	DED1-activated	-2.16194	3.61e-10	0	AL	PER			Transporter		zinc transporter 1 precursor	1.24995	19.3216	26.2274	4.79139	29.2517	3.97494	2114.5	3739	2878.75	1167.25	784.25	3985	4.36898	3.62114	5.43841	6.4573	4.67482	2.48539	3.35054	4.41106	2.34181	4.00523	5.05163	5.0701
GRMZM2G112247	DED1-activated	-2.21297	1.16e-22	0	EMB	AS	phm532				SEC14 cytosolic factor family protein / phosphoglyceride transfer family protein	11.6195	22.1577	34.089	3.53877	20.2577	54.0166	2889	2188	7010.5	25775.5	14911.2	2259.5	23.6208	24.6333	97.6074	68.1107	41.4416	25.6997	32.2387	25.1698	38.1728	17.8485	30.9041	21.8947
GRMZM2G113423	DED1-activated	-2.91074	2.32e-08	0	CSE	SAL					Plant calmodulin-binding protein-related	1.38162	1.55985	2.02453	0.857184	0.996844	0.210197	343.25	489.75	73.25	69.25	24.5	234	0.864366	0.65117	0.268932	0.263027	0.480116	0.858826	1.43011	1.73769	1.63799	1.38692	2.2222	2.96386
GRMZM2G113486	DED1-activated	-2.24487	6.04e-05	-95	CSE	EAS					Remorin family protein	1.6093	11.1994	12.7139	3.23666	1.77984	4.1669	404.75	59	99	156.25	192	92.5	2.97027	4.82819	4.4075	1.52555	1.36454	2.94083	4.57635	3.24814	4.04378	1.55543	0.335914	0.0378365
GRMZM2G113668	DED1-repressed	1.2528	0.00058735	-332	EMB	PER					Domain of unknown function (DUF303)	0	4.83093	6.27033	1.71759	1.37136	18.318	46.5	1359.25	314.5	106.5	258.5	5506.75	2.57738	2.73174	1.47913	2.55136	4.23261	3.00589	3.85448	5.41357	2.22664	2.56646	1.14986	3.01431
GRMZM2G114337	DED1-activated	-1.24429	6e-06	-108	AL	EAS					Core-2/I-branching beta-1,6-N-acetylglucosaminyltransferase family protein	7.68706	18.5855	23.243	6.17053	25.4791	15.6661	2557.75	1250	1468.25	1897	2065.75	1882.75	26.8425	32.2091	16.0463	8.08807	5.48344	8.95262	9.19356	11.549	8.3435	9.64365	4.99995	3.35484
GRMZM2G114841	DED1-repressed	1.07384	0.0178649	-132		PER					microtubule-associated protein 65-8	nd	nd	nd	nd	nd	nd	13.75	30	15	0.75	2.5	36.75	0.0314315	0.14294	0.328695	0.039454	0.113712	0.819789	0.476703	0.347538	0.115171	0.142581	0.116278	0.264856
GRMZM2G116685	DED1-repressed	1.39753	0.0105809	0		AS					CRINKLY4 related 4	nd	nd	nd	nd	nd	nd	134.25	282.75	100.25	444.75	236	424.25	nd	nd	nd	nd	nd	nd	nd	nd	nd	nd	nd	nd
GRMZM2G117796	DED1-activated	-1.08521	0.00230716	-73	AL	EAS					CDPK-related kinase 1	3.11531	2.83569	2.81567	2.03548	8.61393	4.5162	2003.5	1974.25	937	1336	1346.25	1597.75	14.2699	16.1363	9.2931	3.56401	2.64064	3.74761	6.02008	5.64081	2.58495	2.16464	1.75709	1.5513
GRMZM2G118345	DED1-repressed	2.77039	8.22e-06	-221	EMB	PER	pal6				phenylalanine ammonia lyase6	0.102605	0.128507	0	0.143906	0	2.50866	49.25	114	15.5	11	101.5	140.5	0.0785787	0.0635288	0	0.0131513	0.0252693	0.182175	0.340502	0.334171	0.409497	0.790676	0.826866	0.87024
GRMZM2G118497	DED1-activated	-2.04346	0.00219536	61	EMB	SAL			Transporter		Cation efflux family protein	0.234122	0.42249	0	1.58761	2.17953	6.93725	171	7240.25	724	646	478	3297.5	1.68158	0.984696	1.95723	1.9727	1.35191	1.8738	8.85305	2.87387	5.1571	4.76998	4.832	2.95125
GRMZM2G119175	DED1-activated	-1.51776	4.57e-05	-389	CZ	EAS					Pyruvate kinase family protein	135.182	435.209	361.062	58.1454	165.498	141.675	26623.2	10812.5	22113	23517.5	22764.5	4960.25	268.048	282.227	208.482	95.334	70.615	51.1652	45.5456	61.7147	40.6937	33.8046	24.3279	9.91317
GRMZM2G119265	DED1-activated	-4.48147	1.59e-13	-113	ESR	EAS	ms8				male sterile8	0.375472	4.82681	12.5448	67.9938	6.64565	8.41177	17755	2273.5	1168.75	10.5	27.5	109.25	30.0956	22.4574	0.343635	1.47295	2.13525	3.37024	2.35627	5.13287	2.64893	1.19249	1.51161	0
GRMZM2G119769	DED1-repressed	2.73462	4.89e-07	-43	CZ	PER						2.48672	2.86678	1.6414	1.54334	0.567463	0.797886	27	1079.75	126.5	339	230.5	1407.5	0.22002	0.317644	0.65739	1.40719	0.619098	2.78468	11.6588	6.62996	7.49891	7.38828	12.2479	16.4715
GRMZM2G121990	DED1-repressed	1.2802	0.00334498	0	CSE							0.785288	1.12549	1.40121	1.12918	0	0.664114	nd	nd	nd	nd	nd	nd	0.895797	0.285879	1.89747	0.98635	9.32437	1.86079	1.98853	2.2189	5.59219	4.17373	7.20923	26.1198
GRMZM2G122172	DED1-activated	-1.97927	3.67e-18	-123	CSE	EAS					aldehyde dehydrogenase 2C4	0.79964	13.6833	32.178	3.25161	24.2801	0	326.5	172.5	248	6.5	151.25	168.75	41.3795	27.4603	3.73517	0.39454	0.0379039	0.312301	0.721864	0.334171	0.345513	0.0129619	0.142118	0.353141
GRMZM2G123411	DED1-activated	-1.21846	0.000331821	-824	BETL	SAL						7363.57	739.267	3.68163	164.692	6.31272	21.6531	8844.5	15518.2	3342.75	12.75	13.75	10676.8	1282.4	1196.74	70.5349	5.78659	18.7751	20.1304	1.37563	1.49709	4.24853	4.69221	20.943	6.58356
GRMZM2G125034	DED1-repressed	1.25743	0.00047371	-515	CSE	AS					ARM repeat superfamily protein	0	1.82171	5.56111	0.088922	4.58281	0	493.25	643.5	473.75	1267.25	202	1033.5	7.0878	2.95409	0.971144	1.52555	1.8952	3.12301	3.65018	2.83377	3.04563	4.86071	7.75187	10.2285
GRMZM2G125516	DED1-activated	-2.01291	1.08e-14	0	EMB	EMB					Protein of Unknown Function (DUF239)	2.46449	21.0582	18.3964	4.46931	19.4132	37.6048	2453.75	2082.5	1768.25	3328.25	5082.25	2195.75	32.3587	30.5415	19.6918	9.3506	7.56815	7.03977	6.49678	10.8539	4.67082	3.12382	1.49869	0.668446
GRMZM2G125669	DED1-repressed	3.8988	1.59e-29	-257	EMB	SAL	aox2				alternative oxidase2	0	0	0.805687	1.34825	0	4.1303	31.5	64	10.25	5.75	35.25	37	0.188589	0.714699	0.463161	0	0.0758079	0.0780751	0.108961	0.347538	0.934165	0.894371	1.52453	2.67378
GRMZM2G125813	DED1-repressed	1.25863	0.0173357	0	AL	SAL						1.28495	1.55803	23.9297	0.284847	34.0679	6.54967	50.75	816.5	72.25	749.75	427	152	11.9125	1.66763	0.313754	0.355086	0.227424	0.559538	0.217921	0.240603	2.25223	1.39988	5.95602	9.68615
GRMZM2G126079	DED1-repressed	1.48547	8.48e-05	-967	CZ	SAL					NSP (nuclear shuttle protein)-interacting GTPase	0.168271	2.12371	1.67041	0.227493	1.01637	1.17148	20	46.25	25	27.25	40.75	32.75	0.864366	1.74704	0.493042	0.144665	0.366405	0.351338	0.313262	0.294071	0.217545	0.298124	0.426353	1.29905
GRMZM2G126302	DED1-activated	-1.14388	2.86e-06	-101	CZ	EAS						16.586	273.241	100.758	19.2788	14.5273	0.418492	1158.5	113.75	869	0	0.25	79.5	169.73	203.499	149.227	149.781	90.742	56.136	45.5864	56.6487	54.9494	27.8033	15.5812	6.01601
GRMZM2G126601	DED1-repressed	1.3659	0.0216971	-368	EMB	SAL					magnesium/proton exchanger	2.21699	0.379079	0.407912	0.942147	3.8522	7.88846	75.75	1820.75	139.25	778.25	877.5	1083.25	6.82063	4.78054	0.627508	0.368237	0.341135	0.949914	2.01577	0.695076	1.24129	2.04798	2.2222	8.09702
GRMZM2G126808	DED1-activated	-1.39961	0.00231586	-32	AL	PER	hb45			GrassiusTF	Homeobox-transcription factor 45	0	0.107881	0.30189	0.0452191	1.4133	0.999484	88.75	934	312	0.5	10.5	2599	1.35155	1.96939	1.74806	1.05211	0.568559	1.17113	2.31541	1.36342	1.43324	0.622171	1.21446	1.36212
GRMZM2G127160	DED1-activated	-1.02291	0.0157812	20	CSE	EAS	tar1	PEG			tryptophan aminotransferase related1	46.8887	1817.85	2297.52	50.8141	766.206	6.1341	153870	19324.2	102056	44	23.5	10109.8	2056.81	1776.74	1615.06	1115.32	668.701	474.345	434.889	558.788	463.512	508.301	534.388	342.181
GRMZM2G127232	DED1-repressed	1.35966	0.0105763	-53	AL	AS					2-oxoglutarate (2OG) and Fe(II)-dependent oxygenase superfamily protein	0	0	2.5173	0	15.2302	6.13198	56.75	324.25	257.5	611	567.75	175.5	1.11582	1.3341	2.85367	3.10371	3.96728	3.77363	5.21649	3.72935	6.16805	5.67731	9.75443	9.24473
GRMZM2G127342	DED1-repressed	3.21279	3.11e-06	-221	EMB	EMB			Transporter		lysine histidine transporter 1	0	0	0	0	0	11.6652	0.5	0.5	0	268.5	500	0.25	0.0314315	0.127058	0.0149407	0	0.0126346	0	0	0	0.0639839	0.0907333	0.167957	0.340529
GRMZM2G128056	DED1-activated	-1.00762	6.16e-07	3	BETL	EAS					serine carboxypeptidase-like 29	132.618	66.3316	86.5322	7.35618	22.7654	23.4011	17857.2	6073.5	6889.25	2883.5	3030.5	8031.25	82.2719	116.893	71.5359	60.1542	61.0759	55.5114	76.8173	93.7684	49.05	46.5462	49.767	20.8984
GRMZM2G130528	DED1-repressed	2.01418	2.11e-13	0	ESR	EAS					GDSL-like Lipase/Acylhydrolase superfamily protein	0.130875	35.2805	31.5529	86.8647	40.6878	74.3157	22253.5	8548.25	1765.75	1466.25	1555.5	6040.75	40.9081	23.3786	2.22616	4.72133	5.38236	6.9617	9.04373	4.49126	4.46607	6.96054	8.06194	6.3187
GRMZM2G131516	DED1-repressed	1.51517	0.00174742	-223	EMB	EMB	scro1				scarecrow1	0.559353	2.35127e-07	0.873082	1.90073	37.5973	92.697	133.25	2810.25	508.25	2637.25	3168	383.25	2.53023	1.6041	1.49407	0.315632	0.101077	0.0910877	0.721864	0.521307	0.691026	0.375895	0.206716	0.176571
GRMZM2G133430	DED1-repressed	1.39671	0.0119013	-691	AL	PER						0.212138	0	0.327767	1.13091	6.39429	0	34.25	584.75	93.25	33	19.25	585.25	4.40041	4.24055	0.522924	0.144665	0	0.273263	1.55269	1.10945	2.06028	0.453666	0.529711	2.62333
GRMZM2G133512	DED1-activated	-2.08744	3.6e-08	-233	AL	SAL					nuclear RNA polymerase D2A	1.59731	0.217625	0.0519482	1.7511	7.04065	0.150177	298.75	802.25	260.5	30.25	42.5	316.5	4.00751	2.98585	0.493042	0.0920593	0.366405	0.169163	0.463083	0.46784	0	0.142581	0.0645989	0.0126122
GRMZM2G134054	DED1-activated	-2.11232	1.94e-09	-204	EMB	SAL					purple acid phosphatase 15	87.4561	3.49179	8.62011	10.716	44.9704	98.9897	3148.75	10486.5	9067.5	2669.5	2103.5	9991.75	13.4998	11.6258	23.2029	19.5166	8.80635	5.38718	9.57492	8.83549	15.5865	13.4933	22.3254	25.1487
GRMZM2G134367	DED1-activated	-1.91556	7.15e-26	-599	EMB	PER					nodulin-related protein 1	9.20054	28.6401	24.8683	7.8885	27.9231	48.9349	1838	1531.75	1651.75	1769	1571.5	1997.75	40.9709	40.579	35.499	27.9597	19.1794	17.5669	22.7319	13.2465	15.1258	18.4707	14.7544	13.8482
GRMZM2G135501	DED1-repressed	1.62343	9.73e-05	-546	EMB	PER					Protein of unknown function (DUF1677)	0	0	0.377581	0.32178	1.93529	8.68106	6.75	63	29.75	248.25	118.75	248.5	2.12162	1.09587	0.627508	0.539205	0.303231	0.325313	0.667384	0.227236	0.230342	0.712904	1.57621	1.75309
GRMZM2G135839	DED1-activated	-1.35407	0.000258935	-796	EMB	SAL					Calcineurin-like metallo-phosphoesterase superfamily protein	0.112675	0.466293	1.02268	0.850458	6.06869	11.8385	435.25	3173	821	3105	2760	1013.5	10.1838	13.1028	9.09887	3.20892	1.06131	1.43138	1.56631	0.775277	1.2029	0.894371	1.57621	1.24861
GRMZM2G137321	DED1-activated	-1.07194	0.029967	-297	CZ	PER					P-loop containing nucleoside triphosphate hydrolases superfamily protein	15.006	78.7358	12.9874	16.9587	12.3382	2.45663	1842.75	1403.25	256	30	23.5	1975.5	13.0441	11.7211	0.67233	1.23623	2.5522	1.3533	7.01434	6.25568	10.8261	5.28845	8.02318	2.73684
GRMZM2G137525	DED1-activated	-2.2829	0.00300688	-459	BETL	SAL					Polynucleotidyl transferase, ribonuclease H-like superfamily protein	50.7896	0	0	1.15123	0	0	107	290	64.5	0	0.25	203.75	3.97608	1.50881	0.0298813	0	0.0505386	0	0	0	0	0	0	0
GRMZM2G137829	DED1-repressed	1.44251	0.0419193	-73							ribosomal protein S9	nd	nd	nd	nd	nd	nd	nd	nd	nd	nd	nd	nd	0	0	0.67233	0	0.429578	0.442426	0.926166	0.828745	0.75501	0.842523	0.271315	0.264856
GRMZM2G138161	DED1-activated	-2.7065	2.07e-08	0	ESR	PER					DNA repair metallo-beta-lactamase family protein	3.68087	4.80302	3.52941	5.05013	1.10019	2.68988	228.75	355.5	104	429.25	345	605	1.98018	2.06469	2.13652	1.39404	1.50352	1.71765	3.20072	2.40603	2.14986	1.76282	2.20928	2.04317
GRMZM2G138886	DED1-activated	-1.24458	0.000128336	-45	AL	EMB	cyc8				cyclin8	12.2972	4.77846	9.61084	1.48957	56.4797	54.3876	218.75	1025	264	4087.5	4892.25	174.75	44.2869	37.0373	2.98813	1.14417	0.315866	0.845814	0.885305	0.574774	1.1901	0.440704	0.180877	0.0504487
GRMZM2G139852	DED1-repressed	1.23115	0.000744584	-246	EMB	SAL					Uncharacterised protein family (UPF0497)	0	0	0	11.9411	102.805	138.308	963.75	15141.2	1202.75	6158.25	5530.5	1869.5	9.27229	16.4698	5.10971	2.82754	0.884425	0.871839	3.3914	1.67086	2.59775	1.87947	0.878545	0.69367
GRMZM2G140669	DED1-activated	-1.30335	5.66e-05	-121	EMB	PER	gata3			GrassiusTF	C2C2-GATA-transcription factor 3	3.23434	2.78574	1.23231	6.25631	8.57338	25.4037	303.75	414	104.75	336.25	571.5	650.75	1.38298	0.397055	0.418339	0.447145	0.54329	0.975939	2.12473	2.44613	1.9963	0.881409	0.723507	0.882853
GRMZM2G140763	DED1-repressed	1.06853	6.51e-05	-91	CSE	EAS						2.21651	7.51291	7.62202	1.04943	1.97756	0.591809	1676.5	497.75	600	10.5	16	208.75	20.6033	19.0586	7.1267	3.9454	4.54847	5.47827	7.3276	6.18885	6.09127	2.95531	7.13172	2.50982
GRMZM2G142207	DED1-activated	-4.79174	9.04e-23	-125	CSE	EAS					lectin protein kinase family protein	0.471779	2.55342	2.78923	0.119285	0	0.761081	905.25	142.25	138.5	9.25	117.25	652	0.282883	0.428819	0.164347	0.263027	0.277962	0.507488	0.858065	1.10945	1.06213	0.803638	0.232556	0.239631
GRMZM2G142249	DED1-activated	-2.14325	2.75e-26	-74	BETL	SAL			Transporter		ATP-binding cassette A2	32.0393	16.223	8.76168	7.04754	1.95924	2.25382	1821	2640.75	1425	346.5	358.75	1227.75	14.8199	11.3875	13.0432	5.61562	4.53584	11.8674	14.0559	12.6985	9.81513	8.47708	6.7312	3.36745
GRMZM2G142413	DED1-activated	-1.00161	6.02e-05	-236	EMB	EAS					MAR binding filament-like protein 1	1.95964	13.936	10.2388	2.4091	7.09662	14.3072	889	833.75	615.5	654	738.5	855	3.08028	3.98643	6.97729	5.10272	3.81566	6.07685	8.40359	6.73689	4.58125	5.84582	4.52192	5.04487
GRMZM2G142667	DED1-activated	-1.56993	0.000311771	0	CZ	PER					Transducin/WD40 repeat-like superfamily protein	7.0262	8.93902	6.75284	4.62918	5.2919	6.37047	1060.5	870.75	522.25	1022	965	1549	8.58079	4.00231	1.22514	1.10471	1.38981	2.2902	2.94194	2.8204	2.02189	2.13871	1.96381	2.24497
GRMZM2G143640	DED1-repressed	2.19223	3.83e-06	-432	AL	SAL	mybr55			GrassiusTF	MYB-related-transcription factor 55	0.153132	1.10492	0.221117	1.0252	2.37422	0	106	414.75	114.75	276	122.5	152	1.66587	1.66763	1.01597	0.815383	1.47825	0.715689	3.07814	1.77779	1.70197	1.94428	6.925	6.21781
GRMZM2G144083	DED1-activated	-2.49358	6.66e-26	-72	CSE	EAS		PEG			heavy metal atpase 5	0	2.16702	6.71091	0.445585	2.04221	0	7394.25	848.5	1256	31.5	8	675.5	5.42193	6.05112	2.5698	2.30148	5.48344	10.5792	24.2437	33.484	19.8862	22.787	17.0541	4.59083
GRMZM2G144707	DED1-activated	-2.75329	1.59e-11	0	EMB	EAS					HVA22-like protein F	0.269174	0.309024	0	0.123896	1.13358	2.23029	207.25	162.75	45.75	9.75	17	31	0.832934	1.25469	0.478102	0.473448	0.922329	2.4984	1.96129	3.55558	2.06028	1.45173	0.943144	1.08465
GRMZM2G146173	DED1-repressed	1.30077	5.12e-07	-21	EMB							3.11084	20.6771	32.3461	16.5291	153.371	581.401	nd	nd	nd	nd	nd	nd	243.908	188.522	70.8337	66.5983	38.2072	42.2126	42.0861	50.9945	37.0595	55.2954	40.2193	52.2901
GRMZM2G146240	DED1-repressed	1.2493	1.65e-06	-807	AL	SAL			Transporter		phosphate transporter 4;5	0.564505	0.885641	4.57853	1.84615	83.2568	43.364	26	462.5	53.25	284	218.25	424.5	15.4329	11.4193	2.06181	0.420843	0.202154	0.507488	0.735484	0.441106	0.614245	0.75179	0.58139	1.10987
GRMZM2G146315	DED1-repressed	1.69347	6.61e-06	-204		EAS					Protein kinase superfamily protein	nd	nd	nd	nd	nd	nd	62	6.25	14	0.75	0.25	1.75	nd	nd	nd	nd	nd	nd	nd	nd	nd	nd	nd	nd
GRMZM2G146847	DED1-activated	-2.62138	1.11e-08	-853	EMB	SAL					RING/U-box superfamily protein	0	3.61049	0.722798	0.752158	0	5.17611	198	546.25	226.25	35.75	106.25	505.75	2.34164	1.07999	8.27713	12.1124	6.27942	2.57648	4.69893	5.14624	7.47332	6.93461	4.98703	4.553
GRMZM2G147226	DED1-activated	-1.05668	5.26e-09	74	BETL	END		MEG			ENTH/VHS family protein	217.706	103.503	54.7382	13.06	16.7563	4.7448	5715.25	2963.75	6938.75	869.25	852	1569	113.735	79.1569	69.9074	76.1857	77.7283	72.6749	79.1872	67.5828	50.0226	45.1981	45.2967	30.2692
GRMZM2G147560	DED1-activated	-4.35096	5.98e-18	0	EMB	EMB					natural resistance-associated macrophage protein 1	0	0	0	0	0.339033	1.3712	17.25	46.75	199.25	31	215.5	186.75	0	0.127058	1.67336	3.39304	3.10812	4.04689	3.21434	1.96493	1.75316	0.570323	0.155037	0.151346
GRMZM2G147756	DED1-repressed	1.21761	0.00632959	-412	EMB	AS					polygalacturonase 2	5.30929	0.494866	4.54781	0.629901	16.6211	26.4538	26.25	721.5	214.75	5670.25	3519.25	3476.25	10.6553	2.95409	0.194229	0.0657567	0.0631732	0.0650626	0.190681	0.106935	0.422294	0.129619	0.374674	0.365753
GRMZM2G148925	DED1-activated	-1.24829	0.0112313	45	CSE	PER	psei7				cystatin7	16.8108	26.8243	39.3697	17.2975	10.8783	10.4297	1573.25	17305	4481	2531	1691	103230	7.82644	5.20936	9.99531	11.9809	16.3492	39.8443	82.347	91.5094	57.7646	37.1618	41.2787	38.8581
GRMZM2G148930	DED1-activated	-3.10285	4.35e-06	81	ESR	SAL			Transporter		Nuclear transport factor 2 (NTF2) family protein	4.14082	30.861	49.2632	276.439	35.3214	12.4956	3704.5	3799.25	363.5	12.5	36.5	390.25	43.4226	22.9339	2.85367	2.9196	5.07913	4.76258	6.93262	17.671	4.79879	3.74599	2.85527	0.214407
GRMZM2G149534	DED1-activated	-1.13265	0.00525082	-94	EMB	END						8.66629	28.6048	14.6619	4.28994	16.1861	30.7836	475	272.25	648.5	371.25	449.25	344.25	8.45507	8.84638	22.5156	13.0724	8.16198	10.4751	7.47743	7.4587	8.68901	10.1751	4.47024	4.14941
GRMZM2G149647	DED1-repressed	1.71916	5.41e-14	-165	EMB	AS	hsp26				heat shock protein26	0	0.312797	0	0.236613	0.574815	1.57708	44.5	60.75	121.25	274	229.75	49	0.487188	0.349408	2.27098	0.131513	3.60087	0.182175	4.50825	0.695076	0.447887	1.16657	3.4625	0.390978
GRMZM2G150286	DED1-activated	-1.73933	0.0174111	0	CSE	EMB						39.9511	179.265	251.251	34.7107	220.36	175.962	1094.25	949	1414.5	1213.5	1559	630.75	36.1619	35.4491	30.5686	14.3613	7.23965	9.26492	8.52617	9.02262	7.62688	7.59567	7.55807	6.78535
GRMZM2G151021	DED1-activated	-2.77982	8.66e-05	-310	CZ	EAS						2.04692	25.0101	5.12211	12.3506	3.61031	8.08263	415.75	114.5	114	0.5	4.25	28.25	0.895797	0.921167	1.10561	0.315632	0.290597	0.273263	0.599284	1.61739	0.537465	1.10176	0.310075	0.100897
GRMZM2G151107	DED1-activated	-3.03999	1.35e-09	-810								nd	nd	nd	nd	nd	nd	nd	nd	nd	nd	nd	nd	nd	nd	nd	nd	nd	nd	nd	nd	nd	nd	nd	nd
GRMZM2G151425	DED1-activated	-1.88948	3.61e-09	-838	CSE	PER					Adenine nucleotide alpha hydrolases-like superfamily protein	5.79011	61.9895	274.269	1.58705	34.5747	4.86421	625	303	1096.75	42.75	50.25	1922.75	55.5866	89.2738	24.8912	4.31364	3.77776	4.64547	8.74409	8.88895	8.61223	4.17373	5.99478	10.4429
GRMZM2G152051	DED1-repressed	1.85382	0.00150649	-807	ESR							1.69988	2.04105	1.74096	3.5892	1.01678	1.96351	nd	nd	nd	nd	nd	nd	0.817218	0.397055	0.717152	0.368237	0.442213	0.15615	0.217921	0.0267337	0.243139	0.349971	0.103358	0.655833
GRMZM2G152059	DED1-repressed	1.5158	9.95e-05	-126	EMB	AS					Concanavalin A-like lectin family protein	0.13811	2.35316	7.37669	3.36098	10.4363	31.4511	94	305.5	46.75	513.5	500	154.5	0.581482	0.65117	0.567746	0.223573	0.0631732	0.299288	0.653764	0.855478	1.29247	1.02399	1.65373	3.317
GRMZM2G152908	DED1-activated	-1.60829	0.00224676	0	EMB	EMB	sus1				sucrose synthase1	2.80376	5.82618	5.34297	38.6155	1395.84	2445.66	7452.5	237674	56899.5	236335	261024	54608.2	144.648	268.25	153.605	63.3894	18.3708	23.7218	42.59	26.0119	51.0975	35.8526	18.3461	14.8571
GRMZM2G153754	DED1-activated	-1.02757	0.0100344	-751	EMB	EMB	cpp1			GrassiusTF	CPP-transcription factor 1	0	0.0536211	0.303515	0.159659	6.33469	11.8265	26.25	195.25	120.25	837	1118.25	46.25	1.493	1.96939	1.74806	0.223573	0.0631732	0.0390376	0.0408602	0	0.230342	0.0907333	0	0.176571
GRMZM2G154687	DED1-repressed	2.10481	2.59e-14	-446	BETL	END					alpha/beta-Hydrolases superfamily protein	0.207185	0	0	0.0992146	0	0	31.25	4.75	127.25	4.75	1.5	35.25	0.0785787	0	0.986084	1.31513	3.1713	4.24208	6.83728	5.30664	6.43678	16.3968	43.7722	68.5094
GRMZM2G155252	DED1-activated	-1.05433	0.00592537	-106	CZ	EAS	gbptf13			GrassiusTF	GeBP-transcription factor 13	3.6708	14.1396	4.80072	4.02282	4.46581	13.3139	624.25	365.75	137.25	444.75	569	316.5	2.86026	2.35056	1.50901	0.78908	0.770713	0.455438	0.830825	1.89809	0.703823	1.20546	0.620149	0.504487
GRMZM2G155593	DED1-activated	-2.49442	7.72e-18	-516	EMB	EMB	snrkII7				SnRK2 serine threonine protein kinase7	18.4223	59.0735	32.197	6.45677	88.6342	231.823	2399.5	2554.5	1645.75	17525	18370.2	1893.75	67.9863	39.0067	21.41	9.53471	9.48862	17.1635	18.7276	20.1839	16.3415	11.562	6.12397	7.89523
GRMZM2G156890	DED1-activated	-1.28246	0.00762541	0	CZ	EAS						39.6532	60.3815	24.4032	27.7465	10.9769	25.2068	2007	961	722.5	560.25	684.25	1299.25	17.0987	14.2304	15.2992	11.1655	12.7484	9.86349	9.8337	12.9792	8.77859	9.0474	7.36427	3.89716
GRMZM2G157218	DED1-activated	-1.581	0.002216	-344	ESR	SAL						1.02941	1.23978	0.787293	1.51671	0.826789	0	84	172	8	4	2	19	1.41442	0.635288	0	0.0920593	0.0505386	0.0390376	0.0408602	0.0534674	0	0.0129619	0.142118	0.100897
GRMZM2G157334	DED1-activated	-2.51497	4.73e-05	0	AL	SAL					RAN GTPase 3	147.267	366.895	357.878	101.615	395.42	207.936	8379.25	11021.5	4593.75	8727.25	8593	5922.5	310.936	327.205	148.286	73.3318	49.5783	46.754	44.633	56.5551	42.0374	35.3471	31.2529	29.9539
GRMZM2G159179	DED1-activated	-1.16139	0.00267055	0	CZ	EAS					cytochrome P450, family 94, subfamily C, polypeptide 1	0.179848	0.894306	0.626273	0	0.822401	0	230	24.25	80.25	0	4.5	18.75	1.17868	0.619406	0.283873	0.249875	0.176885	0.0780751	0.190681	0	0.0511871	0	0.0645989	0
GRMZM2G159470	DED1-activated	-1.41341	0.0265183	0	AL							0.532131	1.78936	1.72799	0.563433	2.56015	1.27406	nd	nd	nd	nd	nd	nd	0.408609	0.682934	0.119525	0.039454	0.176885	0.286275	0.245161	0.267337	0.307123	0.168505	0	0.378365
GRMZM2G159632	DED1-repressed	1.55374	1.78e-05	-135	EMB	EMB	sfp1		Transporter		sulfate permease1	0.177187	0	0	0.726668	4.95131	31.4326	57.5	522.5	193.25	1115.25	1132	390.5	4.22753	3.11291	8.39666	1.85434	0.480116	1.21016	1.92043	0.72181	1.04934	1.07584	1.51161	2.53505
GRMZM2G159643	DED1-repressed	1.93227	1.94e-13	47	AL	PER					Quinone reductase family protein,flavodoxin-like quinone reductase 1	7.63811	45.241	89.1441	16.858	127.363	6.58781	775.75	1152	506.25	179.75	180.75	2068.25	72.481	85.0333	10.0999	11.1655	8.99587	15.3808	14.2466	17.1363	16.7894	18.1078	15.2453	16.5724
GRMZM2G159937	DED1-repressed	2.04598	2.01e-07	-479	AL	PER	bhlh57			GrassiusTF	bHLH-transcription factor 57	0	0	0.303239	0	2.38204	0.475476	12.5	165.75	58.25	91.75	124.5	219.75	1.54014	0.333526	0.104585	0.105211	0.176885	0.0650626	0.136201	0.0133668	0.191952	0.103695	0.0516791	0.11351
GRMZM2G160370	DED1-activated	-1.35073	0.000344012	0	CZ	AS					plant U-box 17	19.138	21.253	10.2807	7.12127	6.93547	6.49215	450.25	676.75	380	805	609.5	477	4.57328	2.20762	1.53889	0.98635	1.13712	2.00393	2.69678	1.83126	0.946961	1.39988	2.45476	2.64856
GRMZM2G161274	DED1-activated	-1.25976	1.68e-09	-123	CSE	END					ribonuclease 3	0.30836	6.51788	6.73171	0.552104	0	0	941.25	416.75	2124.5	3.75	13.75	253	1.27297	1.1594	21.2905	45.017	43.9307	86.5203	148.282	133.535	112.215	136.592	161.781	284.531
GRMZM2G161380	DED1-activated	-3.0693	6.13e-09	-505	CZ	EAS					Protein kinase superfamily protein	1.36743	11.536	7.84269	3.7074	1.49056	0.595003	3189.25	694.5	957.5	976	1013.25	230.25	43.0454	23.6962	14.4925	10.7446	10.5373	20.7029	11.2093	11.4821	8.99613	4.91256	2.416	1.24861
GRMZM2G161666	DED1-repressed	1.12483	0.00503666	-240	AL	PER	mads51	PEG		GrassiusTF	MADS-transcription factor 51	0.411902	0.244718	0	0	0.885817	0	14.75	83.5	23.75	5.25	24	234.75	0.33003	0.333526	0.732093	0.802231	1.6046	1.80874	3.119	2.4996	1.42044	1.68505	1.91213	3.44313
GRMZM2G161787	DED1-activated	-1.11605	0.00163623	-155	EMB	PER					N-MYC downregulated-like 1	2.62535	5.34524	3.53375	0.801955	2.86514	6.11617	170	188.75	230.75	73.5	72.75	275.5	3.50461	2.46174	6.82789	5.20793	3.63878	4.51535	5.13477	3.60905	3.74946	2.25537	0.852705	1.95489
GRMZM2G162443	DED1-activated	-2.28268	2.53e-08	-607	AL	PER					Protein of unknown function, DUF593	1.37886	2.52911	3.02474	5.40628	6.34932	2.5789	516.75	682.25	171.5	362.5	415.25	1252.25	6.20772	2.68409	1.00103	0.460297	0.214789	0.611589	0.980646	1.39015	0.511871	0.868447	0.348834	1.14771
GRMZM2G162531	DED1-activated	-2.96583	6.43e-08	-612	EMB	END					STRUBBELIG-receptor family 8	0.01976	0.348847	1.17842	0.078691	0.389862	3.30908	284.5	132	685.5	230.75	493.25	298.25	0.990091	2.47762	5.72228	2.09106	1.51616	3.94279	2.60144	2.39267	2.00909	1.07584	0.865625	0.731506
GRMZM2G163067	DED1-activated	-2.50457	1.82e-09	-794	CZ	PER					Protein of unknown function (DUF581)	5.07871	15.4874	12.4985	6.6778	9.36626	3.02602	891.75	700	408.75	818.75	632	2527.5	15.8729	11.5464	6.30496	3.02481	4.42213	6.6494	5.28459	6.49629	7.10221	3.86265	6.43405	2.08101
GRMZM2G163421	DED1-activated	-2.39994	3.6e-36	-97	ESR	EMB	pdi2				protein disulfide isomerase2	19.0011	65.461	33.1184	67.1715	12.9666	39.8351	5272	3311.25	1283.25	6676.25	8737.25	1282.5	119.502	68.214	13.7902	7.11487	6.99959	10.5141	8.38997	13.7545	14.7035	10.3436	11.3694	11.6158
GRMZM2G164945	DED1-activated	-3.42163	7.71e-07	0		EAS					alpha-L-fucosidase 1	nd	nd	nd	nd	nd	nd	294.25	15.5	12.5	0.75	1	2.25	nd	nd	nd	nd	nd	nd	nd	nd	nd	nd	nd	nd
GRMZM2G165511	DED1-activated	-1.61051	0.0382741	0	CSE	EAS					ubiquitin-conjugating enzyme 11,ubiquitin-conjugating enzyme 28	36.6289	79.1851	91.9059	31.3767	62.3479	27.255	8912.25	6102.75	5389.25	5186.25	4234.5	4903	215.526	192.333	117.344	85.4442	68.0249	97.8412	106.019	131.49	94.6705	107.13	88.1775	75.837
GRMZM2G165633	DED1-repressed	3.26056	4.75e-11	-3	EMB	AS					Cellulase (glycosyl hydrolase family 5) protein	1.20716	0.378888	0	0.221104	0.846451	1.85798	5.75	628.75	72.25	5394.75	3931.75	1207.25	0.832934	0.0635288	0.119525	0.184119	0.0252693	0	0.0817205	0.374272	0.652636	0.622171	0.956063	1.92966
GRMZM2G166837	DED1-repressed	1.36267	0.0493238	19	CZ	END					NAD(P)-binding Rossmann-fold superfamily protein	2.6609	3.90357	2.39341	0.119803	0	0	115.25	10.75	115.75	0	0	8.25	0	0.476466	7.55998	4.432	5.07913	11.5811	10.433	8.35428	6.00169	7.7901	3.91469	2.32064
GRMZM2G166976	DED1-activated	-1.92319	0.00844002	-948	EMB	EMB					Major Facilitator Superfamily with SPX (SYG1/Pho81/XPR1) domain-containing protein	0.252401	1.11607	0.199817	0.33234	7.17731	23.068	160.75	696.5	439.75	1804.25	2780.5	229.5	1.88589	2.82703	3.6007	1.56501	0.113712	0.182175	0.231541	0.0668342	0.742213	0.2722	0	0.428814
GRMZM2G167253	DED1-activated	-2.12844	2.57e-10	0	EMB	END					Leucine-rich receptor-like protein kinase family protein	0.136947	0.0511759	0.255914	0	0.945463	2.00016	70.5	12.25	228	21	45.75	145	0	0.190586	2.07675	1.999	1.49089	2.82372	2.95556	1.84462	1.26688	0.868447	0.245476	0
GRMZM2G167637	DED1-repressed	1.07131	0.00119144	0	EMB	EMB					Plant invertase/pectin methylesterase inhibitor superfamily	8.13409	27.3896	17.5797	17.0574	9.96535	46.9034	1010.25	1132	456.5	695.75	1273	955.75	5.64195	2.84291	1.44925	1.28883	1.6425	0.624601	2.87384	4.03679	2.23944	3.37009	7.19632	6.06646
GRMZM2G168365	DED1-activated	-3.6094	1.51e-09	-330	ESR	EAS	sweet15a		Transporter		sugars will eventually be exported transporter15a	0	2.33343	4.89027	59.2469	1.47217e-05	11.1902	31146.8	3105	1935	10.25	20.5	199.75	30.8657	22.9498	0.253991	2.64342	4.87697	2.27719	2.05663	2.59317	1.22849	0.311086	1.12402	1.14771
GRMZM2G169363	DED1-activated	-1.1428	7.88e-06	0	CSE	END					Mitochondrial substrate carrier family protein	3.56097	5.51986	5.83723	1.45082	0.313698	2.97104	305.75	76	323.75	59.25	64	251.25	1.33584	0.79411	3.51106	3.28783	3.09549	3.91677	3.36416	3.70262	3.19919	3.68118	3.61754	1.56391
GRMZM2G170843	DED1-activated	-1.9395	1.27e-06	-200	CZ	EAS					ubiquitin family protein	32.9121	113.17	86.2313	12.6204	32.4483	37.2492	7427	2703.75	5707	2712.75	2869.75	5779.5	59.4998	97.0084	109.411	72.0956	55.226	54.1581	57.6538	62.1826	57.931	52.6901	41.8213	36.2222
GRMZM2G171248	DED1-activated	-2.13565	1.65e-08	-46	AL	EMB					C-8 sterol isomerases	1.62617	0.242193	0.923666	1.89733	51.4617	45.9264	36	277	109.75	1579	1679.75	93.25	9.05226	7.30581	0.67233	0.302481	0.113712	0	0	0	0.153561	0.0777714	0	0.0378365
GRMZM2G171569	DED1-activated	-1.85343	1.83e-10	-177	AL	EAS	ereb64			GrassiusTF	AP2-EREBP-transcription factor 64	6.31729	60.0146	46.1619	18.5241	81.2346	65.6853	1437.25	917	657.25	809.75	930	650.75	8.89511	3.33526	3.89952	2.74863	3.34818	3.51338	4.64445	3.83629	1.80435	4.51074	9.43144	9.54742
GRMZM2G172537	DED1-activated	-3.08911	5.36e-21	-753	CZ	EAS					Glycosyl hydrolase superfamily protein	54.6265	153.247	58.8127	42.1759	28.1634	9.4814	4852.5	847.75	806	3768.75	3102	392.5	22.2063	10.6411	0.8815	0.539205	1.69304	2.55045	4.05878	5.05267	2.57215	1.30915	1.35658	1.00897
GRMZM2G172758	DED1-activated	-1.73591	0.000100305	0	CZ	EMB						1.60637	13.5257	2.74336	2.38032	13.5242	6.27695	591	250.75	121.25	528	717.25	61.25	31.8244	14.9769	0.702212	0.223573	0.138981	0.507488	0.122581	0.106935	0	0.0388857	0	0.227019
GRMZM2G174136	DED1-activated	-1.06199	0.0120973	-714	CSE	EAS					Protein of unknown function, DUF593,.	1.39522	52.1285	79.43	4.16833	0.496007	1.3966	4691.25	786.25	4026.5	236.5	201.25	2238.5	5.94055	9.9899	33.3924	29.9587	23.791	35.7584	26.886	30.717	17.57	14.1933	6.55033	3.935
GRMZM2G174558	DED1-activated	-2.6239	0.000231828	-477	AL	SAL					VQ motif-containing protein	1.54973	1.66169	4.22808	5.03515	22.2353	4.54132	208.25	378	86.5	41	65.5	287.25	1.57157	1.17528	0.104585	0	0.0884425	0	0.108961	0.454473	0.255936	0.0518476	0.271315	0.176571
GRMZM2G174621	DED1-repressed	1.33791	0.0208378	-89		SAL					flavodoxin-like quinone reductase 1	nd	nd	nd	nd	nd	nd	26	129.25	48	2.25	7.25	35.75	0.125726	0	0.149407	0.315632	0.113712	0.364351	1.23943	0.521307	0.243139	0.324047	1.38242	0.239631
GRMZM2G177934	DED1-repressed	2.4456	3.56e-21	-641	AL	SAL		MEG			plantacyanin	0	0	0	0.61067	1.96443	0	4.5	2093	220.75	4.75	3	1537.5	0.157157	0	1.34466	0.565507	0.277962	0.546526	1.02151	0.120302	0.0511871	0.233314	0.310075	0
GRMZM2G178074	DED1-activated	-2.22744	0.00228626	-671	EMB	AS	ppck1				phosphoenolpyruvate carboxylase kinase1	1.21097	2.90518	8.45188	1.03317	13.9913	26.8686	224.75	949	426.5	5353.75	4182.25	521.75	5.23334	2.55703	2.46521	1.78858	1.45298	2.7066	3.48674	2.8204	2.54656	2.25537	3.06199	1.87921
GRMZM2G179090	DED1-repressed	1.6958	2.34e-11	0	CSE	AS					RAB GTPase homolog E1E	3.64056	37.7041	62.7894	6.25877	59.5176	34.3299	539	507.75	452.25	1853	1651.5	845.5	61.8257	50.8865	19.8113	10.3632	15.2626	12.6352	28.5068	23.4856	25.8367	29.7346	45.8523	67.677
GRMZM2G179329	DED1-repressed	1.32141	2.47e-05	-571	CZ	EAS					Protein of unknown function (DUF620)	0.973794	6.93014	5.93357	5.18203	1.3945	0.466037	888.25	173	505.25	137.5	49.75	327	4.96617	2.17586	3.80987	5.93125	6.31732	5.24405	7.35484	5.78784	5.19549	4.69221	3.73382	3.58186
GRMZM2G180422	DED1-repressed	1.42742	1.87e-09	-99	AL	EMB						1.89297	8.28393	8.69376	3.35726	22.5954	19.0939	2004.75	4525.5	1764	7501.75	7918.75	5219	42.6997	38.959	14.2086	7.19378	6.84798	7.20894	9.32976	11.4554	14.7035	12.7545	13.6174	12.6752
GRMZM2G180950	DED1-activated	-3.20712	7.82e-11	-331		PER						nd	nd	nd	nd	nd	nd	180.25	168	32.25	1.5	0.5	196.75	0.22002	0	0.253991	0.078908	0.0884425	0.1041	0.286022	1.75106	0	0.349971	0	0
GRMZM2G181566	DED1-repressed	1.00507	5.51e-05	-46	AL	EAS					Protein of unknown function (DUF677)	0	1.70986	7.54945	0.221136	8.06629	0.251751	1328	143.25	235	70.25	50.5	149.5	15.7315	9.97402	2.70426	3.51141	4.62428	4.74957	9.04373	9.34343	9.08571	8.8789	17.5451	15.0716
GRMZM2G181605	DED1-repressed	1.93802	0.00144445	-518	CSE	EMB	nactf2			GrassiusTF	NAC-transcription factor 2	0	0.297335	4.27235	0.000644613	0.00109237	4.03476	31.5	12	88.75	8	96.25	87.5	1.36727	1.6041	0.926322	2.56451	7.56815	9.7724	17.4882	10.3192	13.6542	16.7338	48.0357	87.2763
GRMZM2G300500	DED1-activated	-1.6563	4.5e-14	0	EMB	PER					global transcription factor group E7	12.5024	22.4798	14.4379	11.6148	13.9392	28.3926	2186	2569	948.75	1368	1304.5	3418.25	9.02083	8.76697	4.8856	4.60297	7.49234	5.12693	10.0108	8.34091	6.39839	7.67344	8.52705	5.86466
GRMZM2G302171	DED1-repressed	1.87331	0.010088	-592		EMB						nd	nd	nd	nd	nd	nd	1.5	2.25	1.75	22.25	59.25	1.25	0	0	0	0	0	0	0.108961	0	0.563058	0	0	0
GRMZM2G302639	DED1-activated	-1.60589	7.96e-07	0	CZ	PER						0.298813	2.09553	1.71977	0.136476	0.609191	1.5899	71	183.75	178.5	250.25	367.25	544.5	1.52443	1.01646	3.01802	1.60446	2.57747	1.99092	3.43226	3.36845	3.33996	1.69801	2.59687	1.75309
GRMZM2G306062	DED1-activated	-2.7631	5.57e-08	-289	CZ	AS					DNAse I-like superfamily protein	0.483414	4.06103	3.19929	1.63805	1.31791	2.11708	716.25	680	109.25	1345	678	172.25	7.07208	6.35288	0.522924	0.144665	0.252693	0.546526	0.449463	0.574774	0.102374	0.129619	0.103358	0.100897
GRMZM2G308595	DED1-repressed	1.43064	0.00148583	-705	EMB	AS					nudix hydrolase homolog 21	1.8653e-06	0.0623407	0.243587	0.0821779	0.516524	1.97062	108.75	272.75	108.75	3158	1125.75	1096.5	7.41783	3.36703	0.642449	0.420843	1.07394	0.767739	0.449463	0.681709	0.115171	0.868447	1.44701	2.76207
GRMZM2G308619	DED1-activated	-2.22262	0.000423751	-368	CSE	SAL					AGC kinase 1.7	0.285071	5.85522	8.61631	4.62189	1.83146	0	203.25	231.75	54.25	24	13.25	72.25	4.589	3.2082	0.388458	0.302481	0.202154	0.663639	0.476703	1.01588	0.870181	0.375895	0.219636	0.138734
GRMZM2G310368	DED1-activated	-1.62628	0.000143469	-99	EMB	PER	ereb147			GrassiusTF	AP2-EREBP-transcription factor 147	5.20624	2.05379	3.82968	16.417	12.5067	48.1681	321.75	1999.75	319	2331.75	1315	3550	14.6942	8.29051	3.43635	5.20793	2.83016	3.34422	6.72832	9.19639	7.81883	6.28652	9.99991	4.71696
GRMZM2G312871	DED1-activated	-1.63384	0.00272966	-45	EMB	EMB						0.216845	0.288937	0.71987	0.0317332	2.52012	3.41585	52.75	110.5	45	122.75	218.5	21.5	5.26477	3.17644	0.478102	0.315632	0.404309	0.494476	0.394982	0.401005	0.35831	0.829561	0.374674	0.744119
GRMZM2G316749	DED1-activated	-1.81779	0.0223929	-609	AL	EAS						0	9.70231e-06	1.36528	1.23285	1.43607	0	47.25	7.25	4.75	2.25	2.75	14.25	1.08439	0.127058	0.67233	0.604961	0.821252	1.41836	5.61147	6.01508	2.64893	1.86651	1.03358	0.416202
GRMZM2G318862	DED1-activated	-1.41015	0.0112861	-726	EMB	PER					S-locus lectin protein kinase family protein	0.200152	0.731269	1.09959	0.93818	1.96588	2.4803	76.25	162.75	129	109.5	125.5	209	0.864366	1.14352	1.25502	0.960047	0.795983	1.95188	2.42437	2.32583	1.38205	1.06288	0.0516791	0.277468
GRMZM2G320298	DED1-repressed	1.68336	2.87e-07	-456	CSE	END					alpha/beta-Hydrolases superfamily protein	0	3.66758	23.7073	0.81102	13.4847	17.49	499.25	547.5	3837	1316	1686.25	2940	2.84455	1.77881	5.04995	8.54836	9.60233	6.10287	8.48531	9.41026	7.5245	8.02341	6.17565	6.1043
GRMZM2G320802	DED1-activated	-1.50574	0.0418282	69	CZ	EAS					O-fucosyltransferase family protein	36.9309	67.0816	65.7564	27.4377	61.6061	56.5905	3110.25	2792.5	2080.75	2631.25	2741	2552.25	36.5234	33.6861	21.0813	10.4948	9.12221	13.1817	14.5326	16.5348	10.2502	10.6028	10.1162	6.89886
GRMZM2G322952	DED1-repressed	1.34492	0.0084923	-44	EMB							0	0.636117	6.11387	0.128234	1.77792	8.41396	nd	nd	nd	nd	nd	nd	0.801503	1.44528	13.1627	4.47145	2.04681	1.01498	2.51972	3.14121	1.9835	1.10176	0	0.138734
GRMZM2G323387	DED1-repressed	1.35065	0.0368389	-764	EMB	PER						0.853929	2.74795	10.0575	0.395349	1.00029	13.5591	40.75	134.25	140.25	136.25	19.5	487.75	3.88179	4.66936	0.911381	3.34044	3.38608	2.40732	3.44588	1.55055	3.50632	2.63126	9.63815	9.74922
GRMZM2G324705	DED1-activated	-1.88928	8.58e-09	-562	EMB	AS					Protein of unknown function, DUF642	0.680641	0.884456	1.94428	0.849775	22.3931	24.0546	196.5	2463	504.75	4414.5	3760.5	2832.75	17.6959	11.324	1.44925	1.10471	0.619098	1.44439	1.67527	0.908946	1.66358	1.65912	1.40826	1.37473
GRMZM2G326111	DED1-activated	-1.05034	5.18e-05	0	AL	SAL	ppi1				peptidyl-prolyl isomerase1	788.775	1657.97	2504.44	684.29	10968.4	10803.6	19.75	4191.75	512.5	71.5	130.75	161.5	2667.59	2250.73	2235.41	868.211	333.454	199.833	230.302	380.407	271.74	199.38	232.491	101.503
GRMZM2G326235	DED1-activated	-1.73845	1.12e-05	-202	AL							0.150723	1.05608	3.25674	0.343267	4.14799	2.2149	nd	nd	nd	nd	nd	nd	0.392893	4.11349	10.324	4.90545	1.26346	3.17506	5.58423	6.87056	5.32346	4.12188	2.4806	1.4504
GRMZM2G328094	DED1-activated	-2.56561	5.39e-13	-669	BETL	PER					Zinc-binding dehydrogenase family protein	5.18433	0.653927	0.466843	0.918124	5.80842e-05	1.859	451.25	582.5	190	916.75	835.75	1907.5	14.1913	8.78285	1.41936	0.78908	0.581194	0.962927	1.14409	1.68422	0.921368	0.790676	1.53745	0.794567
GRMZM2G328268	DED1-activated	-1.02779	0.00645175	-707	CZ	SAL						3.92094	14.7754	9.85706	2.87808	11.0141	5.06222	914	1044.5	396.5	779.75	830.75	247.25	27.1096	25.348	4.12363	1.47295	1.6425	3.48736	4.03154	3.76945	2.21384	2.79977	2.26096	1.47563
GRMZM2G328500	DED1-activated	-1.29707	0.0351427	-152	CSE	PER					UDP-glucose 6-dehydrogenase family protein	64.115	183.615	364.734	50.7734	194.777	98.4001	17309.8	10915	6053	19724.8	16259.5	37756.5	241.912	243.617	47.0183	20.4503	10.4362	23.6958	29.6782	47.2384	30.4691	24.6535	22.2737	22.8659
GRMZM2G334631	DED1-activated	-4.57419	4.41e-14	-292	CSE	EAS						2.2594	264.957	577.226	486.949	39.6762	195.495	28360.2	907.25	1726.5	4.75	12	73.5	1087.61	1460.65	8.27713	80.6703	107.344	116.046	109.546	138.908	49.9586	30.1753	23.4623	4.69173
GRMZM2G336766	DED1-repressed	1.74182	5.58e-05	-505	AL	END	bzip50			GrassiusTF	bZIP-transcription factor 50	0	0.338107	3.9412	0	12.5396	0	42	42	48	1.5	1.75	16.75	0.455756	0.333526	0.702212	0.276178	0.227424	0.15615	0.599284	1.16292	0.921368	0.285162	0.284235	0
GRMZM2G339091	DED1-activated	-1.34273	0.00141259	-854	CSE	EAS					serine carboxypeptidase-like 27	0	0	4.58008	0	0.321443	0	798	61	75.25	0.25	0.25	12	0.0314315	0.222351	0.239051	0.236724	1.68041	4.48932	5.31183	10.8004	10.8645	5.79397	11.4082	2.77468
GRMZM2G339379	DED1-activated	-1.917	6.33e-08	0	CZ	SAL	jmj11			GrassiusTF	JUMONJI-transcription factor 11	2.09609	4.2778	2.77101	3.05005	3.39228	2.13836	1065.75	1212	518	887.75	973.25	693	4.25896	3.50996	0.478102	0.78908	0.808617	0.741714	1.19857	0.922312	0.665432	1.01103	0.219636	0.0882853
GRMZM2G342509	DED1-repressed	2.01795	4.79e-08	-183	EMB	EMB					Leucine-rich repeat (LRR) family protein	0.463318	3.22094	0	1.05125	0.327164	18.0099	100.5	542.5	118	1382.75	1775	775	0.534335	0	0.194229	0.131513	0.18952	0.403388	0.449463	0.788644	0.473481	0.5444	0.0645989	0.390978
GRMZM2G342895	DED1-activated	-2.55014	1.55e-07	-276	CSE	EMB					arogenate dehydratase 2	0.372012	95.2855	189.252	8.68408	59.5446	6.76728	113.75	157.5	139.5	591.5	708.25	39	9.11513	9.25932	3.70529	2.06476	1.81939	1.96489	1.45735	1.97829	1.26688	1.95725	1.45993	0.933301
GRMZM2G342907	DED1-repressed	1.62836	0.00481053	-570		SAL			Transporter		sulfate transporter 1;3	nd	nd	nd	nd	nd	nd	5.25	22.5	2.5	0.75	2.25	10.75	nd	nd	nd	nd	nd	nd	nd	nd	nd	nd	nd	nd
GRMZM2G344993	DED1-repressed	1.68036	4.51e-05	-56	AL	SAL					indole-3-acetate beta-D-glucosyltransferase	0.254243	1.03852	2.52199	0.413714	23.0516	0.700265	64	711.75	240.5	683	621.75	182.75	4.589	1.82645	0.373517	0.683869	0.0758079	0.273263	0.844445	0.0401005	0.486277	0.492552	1.38242	2.1693
GRMZM2G347488	DED1-repressed	2.76274	1.75e-05	-242	CSE	PER						0	0.48812	8.93512	1.02204	0	0	114.75	13	34	57	26.25	198.75	0.062863	1.25469	0.0298813	0.0657567	0.315866	0.2082	0.408602	0.200503	0.563058	0.155543	1.18862	0
GRMZM2G348512	DED1-activated	-2.65654	8.68e-06	-37	BETL	PER	cah2				carbonic anhydrase2	105.029	9.61911	2.46561	6.94614	3.79854	2.11833	104.75	2366.25	159.5	2912.5	2073.5	5871.5	25.8681	12.404	1.01597	0.933744	0.808617	3.72158	4.03154	4.29076	2.61054	4.2515	5.85266	9.49697
GRMZM2G348912	DED1-repressed	1.31973	0.0383671	-484		PER						nd	nd	nd	nd	nd	nd	85.25	16.75	104	7	4.25	109.5	nd	nd	nd	nd	nd	nd	nd	nd	nd	nd	nd	nd
GRMZM2G349749	DED1-repressed	1.87554	0.0214482	-594		SAL					phospholipase A 2A	nd	nd	nd	nd	nd	nd	0.25	73.25	1.5	1.25	2	68	0	0	0	0.0263027	0	0.0130125	0	0	0.115171	0	0.801026	0.504487
GRMZM2G353553	DED1-activated	-3.17124	5.56e-06	-113	CSE	SAL	bzip78			GrassiusTF	bZIP-transcription factor 78	0.388134	0.732618	3.75782	0.177415	0.89267	0	90	285	78.25	2.5	2	139.25	0.157157	0	0.478102	0.683869	0.859156	2.1861	1.72975	3.27488	2.54656	0.829561	0.878545	0.11351
GRMZM2G354209	DED1-repressed	1.99453	3.12e-05	-445	EMB	AS					SAUR-like auxin-responsive protein family	1.12783	0.776985	14.0036	3.93075	8.40177	15.1458	35.75	45	26.25	225.5	135.25	90.5	6.52203	3.2082	0.0747034	1.82803	2.23633	1.78272	2.95556	2.86051	2.91766	3.02012	1.25322	2.53505
GRMZM2G354319	DED1-repressed	1.71723	0.00577818	-470		PER					B-box 32	nd	nd	nd	nd	nd	nd	8.75	28.75	7	4.75	11.75	127	0.204305	0.603523	0.044822	0.131513	0.0126346	0.0910877	0.0272402	0	0	0.142581	0	0.756731
GRMZM2G356128	DED1-activated	-3.21592	2.3e-11	-377		EAS					SOS3-interacting protein 1	nd	nd	nd	nd	nd	nd	3	2.75	0.25	0	0	0.75	nd	nd	nd	nd	nd	nd	nd	nd	nd	nd	nd	nd
GRMZM2G357576	DED1-activated	-1.65282	0.00974338	-270								nd	nd	nd	nd	nd	nd	nd	nd	nd	nd	nd	nd	nd	nd	nd	nd	nd	nd	nd	nd	nd	nd	nd	nd
GRMZM2G359033	DED1-repressed	1.8764	0.0113168	0		PER						nd	nd	nd	nd	nd	nd	14.5	16.75	6.25	3	5.75	57.5	0.487188	0.492348	0	0.118362	0.101077	0	0	0.588141	0.115171	0	0	0.0756731
GRMZM2G360529	DED1-activated	-3.22928	7.75e-13	-395	BETL	SAL					SKU5 similar 5	622.393	1.13258	0.451922	0.81973	1.19659	0	1850	3293	763.75	2.25	1.25	2421	29.6713	10.4346	0.791856	0	0.429578	1.22318	0	0	0.422294	0.142581	1.98965	0.365753
GRMZM2G363229	DED1-activated	-4.26035	1.66e-16	0	ESR	EAS			Transporter		MATE efflux family protein	1.4319	2.44048	1.65616	13.5082	0.269712	0	3741	280.25	621.75	5	2.25	101	1.05295	0.667052	1.07573	0.749626	2.27424	1.63958	2.61506	6.89729	4.19734	4.54963	8.37201	5.8016
GRMZM2G364528	DED1-repressed	2.90343	3.5e-07	-374	EMB	PER					phy rapidly regulated 2	0	0	0	0	0.423593	3.97108	8.5	125.5	42.5	23.75	32.5	334	0	0.397055	0.298813	1.85434	1.14975	1.13209	1.79785	1.61739	2.22664	7.66048	20.62	50.6505
GRMZM2G365035	DED1-repressed	1.04683	3.94e-08	-346	AL	SAL					calcium-dependent protein kinase 16,calcium-dependent protein kinase 28	10.9077	8.26969	6.25754	8.83801	25.7656	25.3408	406.25	2187.25	814	1413.75	1704.25	1529.5	38.0949	30.3509	18.0334	7.61462	3.80303	6.11589	12.3943	10.2256	8.45867	10.4862	11.8087	9.03032
GRMZM2G365957	DED1-activated	-1.33319	0.0038059	-504	BETL	SAL					multidrug resistance-associated protein 4	23.7848	0.16217	0.367491	4.56039	11.0314	7.27017	1249.25	3900.5	687	842	959	1502.75	2.37308	2.68409	1.16537	0.381389	0.416943	0.754726	1.45735	1.84462	0.934165	0.68698	0.762267	0.718894
GRMZM2G368410	DED1-repressed	1.45478	0.00410524	-160	AL	SAL					P-loop containing nucleoside triphosphate hydrolases superfamily protein	2.98522	0	0.391337	0.179402	10.1095	1.74154	59	520.5	204.75	22	105.25	290.5	3.86607	3.23997	0.956203	0.697021	0.619098	0.650626	1.77061	1.10945	1.34366	1.41285	2.26096	2.32064
GRMZM2G368698	DED1-repressed	1.18655	0.00334593	-165	CZ	AS					cell wall / vacuolar inhibitor of fructosidase 2	16.1638	64.6053	44.029	13.9623	2.81218	39.6373	3277.5	152.5	321	3319.5	2096.75	159	16.4544	8.00463	1.38948	0.854836	1.68041	1.73067	1.93405	4.05015	2.45698	1.32211	0.55555	0.40359
GRMZM2G373522	DED1-activated	-2.64182	7.19e-07	-100	AL	SAL					Dehydrin family protein	0.468472	0.369404	0.371687	22.9702	24.9556	3.36454	4311.75	6052.75	685.25	1371.25	1490.25	3047.25	84.1106	75.1704	3.70529	4.31364	3.12076	2.73263	6.02008	4.85217	6.85907	9.28072	27.1574	2.62333
GRMZM2G378547	DED1-activated	-2.35628	1.69e-05	0	ESR	AS					Protein kinase superfamily protein	0.664425	1.85586	1.08875	4.01858	0.881899	1.46667	465.5	1277.5	184.75	3686.5	2890.5	885.5	5.45336	3.25585	0.806796	0.604961	0.252693	0.676651	0.449463	0.307437	0.703823	0.894371	0.710588	0.756731
GRMZM2G380319	DED1-activated	-3.39139	5.83e-12	-82	CSE	AS						0	2.71643	10.2629	0.803473	2.75089	3.9921e-06	867.25	309.25	721	1052.25	909.75	827.75	1.32012	1.98527	8.4116	3.4325	2.9186	4.30714	4.15413	3.80955	3.48072	3.31825	7.53223	7.01237
GRMZM2G380732	DED1-repressed	1.52764	2.92e-09	0	EMB	PER						0.9884	1.59386	1.37401	0.743601	2.6325	6.11197	615.25	943.75	320.75	1012	1012.25	1134.5	2.16877	2.09645	1.34466	0.78908	1.54143	0.962927	3.40502	2.63327	1.38205	2.59238	2.55812	1.09726
GRMZM2G380738	DED1-activated	-3.41692	2.66e-07	-25		SAL						nd	nd	nd	nd	nd	nd	14.75	33	3.75	0.25	3	26.5	nd	nd	nd	nd	nd	nd	nd	nd	nd	nd	nd	nd
GRMZM2G387394	DED1-repressed	6.74962	9.04e-39	0		SAL					HXXXD-type acyl-transferase family protein	nd	nd	nd	nd	nd	nd	0	1.5	0	0	0.5	0.25	nd	nd	nd	nd	nd	nd	nd	nd	nd	nd	nd	nd
GRMZM2G388585	DED1-repressed	2.84349	2.87e-24	-426	AL	PER					Phosphatidylinositol N-acetyglucosaminlytransferase subunit P-related	0.0937222	0.110313	0.0948418	0.051008	1.17666	0.135976	19.75	813.25	153.75	35	41.25	2195	1.85446	1.38175	0.702212	0.499751	0.467482	0.247238	2.62868	0.949046	1.31807	2.19056	4.7674	8.00873
GRMZM2G389379	DED1-repressed	1.65669	0.00213774	-682	AL	SAL	zhd16			GrassiusTF	ZF-HD-transcription factor 16	0	0	0	0.160227	7.66828	0	17.75	450	58.75	212.25	415.25	41.5	1.24154	0.397055	0.239051	0.223573	0.101077	0.0780751	0.163441	0	0	0.0129619	0.710588	0.756731
GRMZM2G391596	DED1-repressed	2.15484	5.89e-08	-550	CSE	EAS					SAUR-like auxin-responsive protein family	0	0.280524	1.18036	0.773007	0	0	40.25	36	36.5	8.75	3.75	23.75	0.11001	0.539995	0.507983	2.60396	4.88961	3.46133	4.26309	3.50211	3.04563	4.5237	6.7312	9.95101
GRMZM2G392125	DED1-activated	-2.0557	0.0102617	-724	CZ	PER					Xyloglucan endotransglucosylase/hydrolase family protein,xyloglucan endotransglucosylase/hydrolase 24	1.57164	84.1839	64.542	5.69766	10.6109	18.6576	174.75	525.5	195.5	1240.5	153.75	2479.25	32.4059	10.9905	1.18031	1.4861	1.5667	0.975939	0.735484	0.0935679	0.818994	0.75179	1.82169	4.16202
GRMZM2G399072	DED1-repressed	1.02765	0.002216	-111	EMB	EMB	ereb130			GrassiusTF	AP2-EREBP-transcription factor 130	0	0	0.535268	0.0383981	0.175363	37.1671	1077.75	492.5	399.25	7327.75	8459.75	76	0.0471472	0.492348	1.53889	2.34094	3.63878	4.42426	5.37993	5.45367	6.19364	5.59954	9.06968	7.30245
GRMZM2G399495	DED1-activated	-2.46213	0.000615454	-40	EMB	EAS						0	0	0	0.767784	0	5.85894	437	47.5	35.75	125.75	177.75	16	0.770071	0.174704	0.134466	0.276178	1.69304	1.43138	1.94767	1.18965	0.524668	1.15361	1.45993	2.09362
GRMZM2G400714	DED1-repressed	1.82908	3.07e-11	-245	EMB	AS					salt tolerance zinc finger	0.51524	3.34791	4.77187	5.19151	6.52994	9.57085	586.25	758	124.75	1250	158	779.75	2.82883	2.00116	0.164347	0.723323	1.38981	0.897864	2.09749	3.70262	3.53191	5.24957	13.3203	19.839
GRMZM2G401308	DED1-activated	-1.0169	0.031729	-401	EMB	EMB	his1a	PEG			histone1a	536.813	461.584	887.46	439.19	2971.37	3870.27	11524.2	19566.8	7770	30992.8	38487.8	23478.2	346.139	213.187	182.291	80.4598	61.7581	60.3391	57.4495	62.2895	73.6326	55.6325	49.6895	46.0849
GRMZM2G402584	DED1-repressed	1.04365	5.81e-05	-224	EMB	EMB					SKU5 similar 3	1.62751	7.45039	8.48187	3.02589	11.7697	22.5001	378.25	406.25	255.25	581.5	632.75	161.25	7.26067	6.30523	4.52702	1.42034	1.06131	2.05598	2.56058	2.83377	1.66358	2.32018	2.31264	0.769343
GRMZM2G402862	DED1-repressed	2.0645	1.21e-15	-43		END	bzip15			GrassiusTF	bZIP-transcription factor 15	nd	nd	nd	nd	nd	nd	0	0	7.5	1.5	1.25	4.25	0	0.0952932	0	0.039454	0.0884425	0	0	0	0	0.0388857	0	0.126122
GRMZM2G409133	DED1-repressed	2.83447	9.17e-19	-619	AL	EMB					Oxidoreductase family protein	2.11044	10.5557	14.5594	3.95097	21.7742	20.9689	339	413.25	168.25	480.25	663	251.25	7.79501	6.14641	1.50901	0.368237	0.379039	1.05401	1.33477	1.05598	1.13891	0.868447	1.26614	0.529712
GRMZM2G410152	DED1-repressed	2.28796	3.91e-06	-213	EMB	AS					Oleosin family protein	0.321506	0.749867	0	1.38394	0.694532	5.76067	49.5	1507	661	14226.5	6312	307	2.40451	0	4.72125	3.4851	2.98178	5.94672	14.0968	7.7394	37.0211	27.7773	46.3949	242.885
GRMZM2G412075	DED1-activated	-2.20735	3.98e-22	0	CZ	EAS					poly(A) binding protein 7	14.1506	26.7136	22.9921	18.0252	6.67967	0.478925	3642.75	657.25	1043.75	2.75	1.75	97.25	44.947	31.3356	16.0762	5.49726	4.75063	12.5441	10.4875	16.0402	10.3142	11.6268	5.8139	3.74582
GRMZM2G412436	DED1-repressed	2.30671	0.00186191	-193		EMB					late embryogenesis abundant protein, putative / LEA protein, putative	nd	nd	nd	nd	nd	nd	5.5	78	6.5	279.25	765	40.75	0.0314315	0	0.0747034	0.039454	0.126346	0.130125	0.122581	0.654976	1.62519	1.94428	32.6095	137.17
GRMZM2G416388	DED1-activated	-1.36914	0.0387995	9	CZ	PER	cbs1				cystathionine beta synthase domain protein1	7.79014	34.3654	12.5539	5.57703	1.82616	29.0323	8181.75	10773.2	3086	2161.5	2946.75	26364	15.9829	18.8045	17.2714	20.2267	28.0363	27.5345	35.8753	36.3846	48.1415	52.2753	74.9476	58.3187
GRMZM2G416677	DED1-activated	-1.17307	1.38e-06	-28	AL	EMB					Plant protein of unknown function (DUF936)	0.20236	0.828637	4.25848	1.12704	77.906	45.5748	566.25	386.25	546.5	2790.75	3326.75	109	16.4072	13.4205	4.85572	2.68287	1.79412	5.15296	2.04301	2.47287	3.46793	1.37396	1.39534	0.353141
GRMZM2G419409	DED1-activated	-1.45307	0.00205459	-402	AL	SAL					SU(VAR)3-9 homolog 5	0	0.186077	0.0656483	0.800763	4.96407	0.594343	466	754.25	46	8.25	65.25	27.25	0.062863	0.285879	0.0597627	0.0920593	0.202154	0.117113	0.544803	0.481206	0.422294	0.453666	0.478032	0.0504487
GRMZM2G424205	DED1-activated	-1.1315	0.0472474	-161	EMB	PER		MEG				0.495146	0.262229	0.362264	1.07205	0.289624	3.04864	2.5	686	152.5	33.5	30	11768.2	0	0	0.104585	0.328783	0.0252693	0.0910877	0.0544803	0	0.0383903	0.0259238	0	0.0504487
GRMZM2G425004	DED1-repressed	1.29105	0.00130625	-405		AS					soybean gene regulated by cold-2	nd	nd	nd	nd	nd	nd	217	1015.75	152.25	2120.75	998.75	1099.5	9.52374	3.39879	0.22411	0.328783	0.429578	0.169163	0.476703	0.641609	0.614245	0.661057	6.91208	2.29542
GRMZM2G426158	DED1-activated	-2.81345	2.05e-12	0	BETL	SAL						9084.66	18.2045	5.92811	33.2783	4.35347	0.80806	1306.25	2305.75	896.25	1	2.25	2003.75	410.495	305.732	7.99326	0.39454	1.45298	0.780751	0.177061	0.695076	0.281529	0.337009	0.361754	1.92966
GRMZM2G431006	DED1-activated	-3.90644	1.9e-10	-605	ESR	EAS					Galactosyltransferase family protein	0	0.256978	1.07829	2.66571	0	1.81425	6440.25	4188	2066	3802.75	4043	1787	9.71233	8.05227	0	0.355086	0.808617	0.728701	0.190681	0.521307	0.166358	0.194428	0	0.302692
GRMZM2G432796	DED1-activated	-2.1418	1.65e-11	88	AL	EAS					Protein kinase superfamily protein	8.81862	10.6198	14.362	10.1751	43.4133	18.2919	3929.25	3790	2295.5	1170.5	2233.75	2870	31.0543	18.9316	8.8897	4.82654	5.1802	6.59735	6.11542	5.86805	5.73296	4.58851	4.39272	2.11885
GRMZM2G433137	DED1-activated	-1.69395	0.0458258	-120		PER					Protein of unknown function (DUF567)	nd	nd	nd	nd	nd	nd	81	39.25	9.5	0	2.75	99.25	0.125726	0.206469	0	0	0	0.026025	0.0681004	0.0935679	0	0.0777714	0.516791	0.378365
GRMZM2G434715	DED1-repressed	1.22508	4.99e-05	-65		END	phd24			GrassiusTF	PHD-transcription factor 24	nd	nd	nd	nd	nd	nd	8	5	9.5	0.5	0.5	0.75	nd	nd	nd	nd	nd	nd	nd	nd	nd	nd	nd	nd
GRMZM2G436947	DED1-repressed	1.20478	0.0177942	-488	CZ	PER					Calcium-binding EF-hand family protein	0	1.2782	1.70913e-05	0	0.407367	0	17.25	25	38.75	9.5	3.5	49.75	0.314315	0.349408	0.537864	0.512902	0.341135	0.0780751	0.340502	0.160402	1.1773	0.622171	0.452192	0
GRMZM2G441325	DED1-activated	-1.65903	1.03e-09	-173	EMB	SAL	arftf23	PEG		GrassiusTF	ARF-transcription factor 23	0.879107	7.31042	7.49256	7.97959	6.44659	56.127	4823.5	8668.75	1773.25	3312.75	5471	1943.75	6.97779	6.40052	7.09682	6.58882	9.38754	10.5271	13.8108	15.3451	10.8901	13.6748	11.2531	4.70434
GRMZM2G441903	DED1-repressed	1.50698	2.57e-08	-937	EMB	PER					A20/AN1-like zinc finger family protein	4.67548	10.8758	8.98082	3.41504	7.5559	13.8805	552.25	554.75	398	924	442.75	1522.75	4.74615	2.38233	3.49612	3.15632	5.84984	4.48932	9.77922	7.3785	6.61593	9.38441	16.6665	42.9823
GRMZM2G442658	DED1-activated	-1.47023	0.000279656	-143	CZ	EMB	adh1				alcohol dehydrogenase1	437.616	2432.62	2418.27	164.898	292.182	1454.65	153202	45019.2	113392	199248	217702	49354.5	839.755	715.938	607.742	369.421	343.132	348.397	312.976	331.939	309.631	205.913	195.205	124.949
GRMZM2G443509	DED1-repressed	1.17094	0.0157862	-463	EMB	PER					Protein phosphatase 2C family protein	1.71398	4.51402	4.73817	1.14863	6.07776	9.50793	1188.25	1148.25	658.75	1273.25	1317.25	4746.25	7.55927	8.41756	9.44251	5.4578	5.19284	6.62337	8.53979	8.02011	5.36185	5.96247	6.04646	3.88455
GRMZM2G447271	DED1-activated	-2.54037	0.000806285	0		END					laccase 17	nd	nd	nd	nd	nd	nd	16.25	3.25	17.75	8	15.75	2	nd	nd	nd	nd	nd	nd	nd	nd	nd	nd	nd	nd
GRMZM2G448656	DED1-repressed	4.56465	5.03e-16	-747		SAL						nd	nd	nd	nd	nd	nd	0.75	26.25	8.75	25.25	11	2.5	0	0	0.0298813	0.0131513	0.0126346	0	0.190681	0.0802011	0.383903	0.427743	1.70541	5.17099
GRMZM2G450498	DED1-repressed	1.23189	0.00121967	-25	AL	AS					methionine gamma-lyase	0	0	0.806794	1.69739	76.3433	43.1105	243.25	2672.75	2492.75	5679	3441.25	639	3.80321	1.82645	4.51208	2.82754	1.76885	1.83477	7.77707	3.50211	4.46607	9.0474	7.26091	11.3384
GRMZM2G456618	DED1-activated	-1.14554	0.0251811	-40	ESR	EMB						0.436297	0.761921	0.656546	1.24147	2.96674e-09	5.02001e-05	2610	2685.25	1506.5	2886.25	3665	2240.25	1.85446	4.30407	2.13652	1.67022	4.08099	1.8738	2.11111	3.51548	1.76596	2.6183	2.08008	3.60708
GRMZM2G457562	DED1-repressed	3.15259	9.39e-23	-395		SAL	ereb113			GrassiusTF	AP2-EREBP-transcription factor 113	nd	nd	nd	nd	nd	nd	0.25	58.5	2.75	1	0	11.5	0	0	0	0.039454	0.0126346	0	0.190681	0.173769	0.332716	0.894371	2.84235	11.5654
GRMZM2G461936	DED1-activated	-2.02869	1.79e-05	-124	EMB	EMB			Transporter		Stabilizer of iron transporter SufD / Polynucleotidyl transferase	4.21462	43.6489	32.708	11.3356	29.5053	49.821	2893.5	951.75	1298.5	3001	3927.5	2392.75	52.9306	42.1355	10.0252	6.61512	17.6506	20.8461	25.8101	18.9676	13.8077	16.0468	17.2091	12.423
GRMZM2G466545	DED1-activated	-3.09299	4.84e-20	-704	BETL	EAS	phos2		Transporter		phosphate transporter2	107.372	4.4557	5.66654	7.16279	2.68233	1.17405e-06	10082	1780.5	1059.25	9	9.75	2417.75	9.22514	6.43229	3.00308	2.78808	4.28314	5.17898	11.2093	11.4019	7.38374	10.3954	14.6252	13.3689
GRMZM2G467263	DED1-activated	-1.83344	0.000121693	0	CZ	EAS						27.7332	50.4326	29.2433	12.2791	8.09254	3.0714	684.25	367.25	201.25	75	74.75	129.75	3.97608	1.76292	0.821737	0.420843	0.934964	1.23619	0.531183	0.414372	0.43509	0.362933	0	0.390978
GRMZM2G467370	DED1-activated	-1.95168	6.77e-11	0	EMB	PER						25.6841	21.7066	50.5445	18.4354	31.6456	51.577	603.5	1127.5	497	724.25	1150	1318.75	20.5876	9.86284	6.63366	8.36425	11.308	10.5532	12.0265	16.067	8.98334	14.2451	18.1006	7.80694
GRMZM2G467907	DED1-repressed	1.75566	4.24e-05	-60	AL	EMB	pza02365				RNA-binding protein 47C	3.23966	0.771613	14.1173	1.90276	22.5076	10.1785	309.25	435.25	649.75	967.25	1549.5	883.5	25.5224	22.7274	7.11176	6.32579	5.98882	6.5453	7.27312	5.66754	6.98704	7.46605	9.56063	15.0842
GRMZM2G471083	DED1-activated	-2.04381	1.85e-12	-811	CZ	EAS					sucrose phosphate synthase 1F	7.30607	16.7061	8.91038	5.99822	5.53795	4.03112	2669	1531.75	779.25	705.5	853.75	1884.5	16.2344	16.7716	6.00615	1.69652	2.2616	3.70857	5.50251	7.20473	4.61964	3.99226	5.54258	3.63231
GRMZM2G472827	DED1-activated	-3.47792	1.15e-18	-574	CZ	EAS					GYF domain-containing protein	1.59358	3.40405	3.27575	2.57687	1.08178	2.58966	4427	725.25	349.75	453.25	436	656.75	1.9016	2.00116	0.761974	0.697021	0.985502	2.12104	1.92043	3.74272	1.1901	1.07584	1.75709	0.11351
GRMZM2G474783	DED1-repressed	1.55196	0.000492009	-330		END					Protein of unknown function (DUF3537)	nd	nd	nd	nd	nd	nd	113.75	63.75	163.75	23.75	20	50	nd	nd	nd	nd	nd	nd	nd	nd	nd	nd	nd	nd
GRMZM2G475263	DED1-activated	-4.24885	8.65e-45	0	CZ	EAS	arftf7			GrassiusTF	ARF-transcription factor 7	20.4113	62.3425	32.8096	53.5413	16.2252	15.4963	14152.5	3008	2597	936.75	1017.5	1378.25	17.193	28.4132	15.9118	12.7436	23.7531	27.3263	24.9384	41.6511	13.6158	13.3378	12.5839	2.30803
GRMZM2G475536	DED1-activated	-5.35712	6.37e-23	-86	EMB	SAL						0	0	0.193856	0	4.51996	32.125	28.5	784.75	539.5	344.25	168.25	198.25	0	4.4629	5.79698	6.8913	0.530655	0	0	0	0.0767807	0	0	0.40359
GRMZM2G476357	DED1-activated	-1.73918	0.0360249	-8		EAS					Cyclin-like family protein	nd	nd	nd	nd	nd	nd	202.5	169.25	63.5	22.25	15.25	72.5	nd	nd	nd	nd	nd	nd	nd	nd	nd	nd	nd	nd
GRMZM2G479665	DED1-repressed	1.12756	3.8e-06	-161	AL	EAS					Protein phosphatase 2C family protein	0.978232	1.68709	2.14085	5.01436	14.901	14.7549	1339.25	1117.25	234.75	366.5	615	540	6.08199	5.78112	2.2411	0.762777	1.25083	1.92585	2.61506	2.28573	2.07308	1.86651	1.66665	1.94228
GRMZM2G480607	DED1-activated	-1.96664	6.55e-06	-105	AL	AS					Protein kinase protein with adenine nucleotide alpha hydrolases-like domain	3.52582	13.5293	9.13591	5.83932	22.4362	12.6162	2847.5	3736	1662.75	5277	4641.5	2348.5	23.9979	14.3893	5.97627	3.36674	3.85357	3.61748	4.23585	4.47789	3.14801	2.28129	2.55812	2.43415
GRMZM2G481261	DED1-repressed	1.14534	1.27e-05	-565	EMB	SAL					2Fe-2S ferredoxin-like superfamily protein	1.84685	2.65776	1.82964	0.819912	3.35335	4.01627	209.75	413.75	283.75	256	207.75	356.25	6.14485	6.337	4.75113	2.30148	1.70568	1.11908	2.00215	1.69759	2.04748	1.68505	2.19636	2.7999
GRMZM2G485559	DED1-activated	-1.56436	4.62e-05	-759	EMB	EMB					early nodulin-like protein 17	10.7283	11.0341	11.5505	1.42848	14.922	15.9938	24	17.75	21.25	117.75	207.25	10	13.4212	12.1181	11.325	8.49576	8.55365	9.79843	10.4738	10.6935	7.934	9.20295	11.6536	12.3599
GRMZM2G569948	DED1-repressed	1.66909	4.83e-10	-944	AL	SAL					3-ketoacyl-CoA synthase 11	6.22784	7.83972	7.80662	6.72953	33.579	11.5506	196.5	895.25	302.5	509.25	628	826.75	22.6778	9.40226	0.552805	0.486599	0.884425	0.416401	1.32115	0.494573	0.665432	0.933257	3.30746	4.4521
GRMZM2G701063	DED1-repressed	1.93137	0.0135511	-206		PER	pl1			GrassiusTF	purple plant1, MYB-trabscription factor	nd	nd	nd	nd	nd	nd	0	0	0	0	0	0.25	nd	nd	nd	nd	nd	nd	nd	nd	nd	nd	nd	nd
GRMZM2G703858	DED1-activated	-1.9522	0.00251718	-4	BETL	PER					RPM1 interacting protein 4	2.86386	0	0	0.62081	1.46085	2.58907	86	377	57	131.25	84.25	1164.75	0.440041	0.65117	0.149407	0.841685	0.454847	0.546526	0.258782	0.0668342	0.281529	0.635133	1.35658	0.554936
GRMZM5G801651	DED1-activated	-1.81859	0.00426386	-6	AL	PER			Transporter		Plasma-membrane choline transporter family protein	4.96412	12.9796	14.6029	5.186	20.5418	13.4587	592.5	905.75	312	628.5	728.5	1054.25	18.1045	13.4046	2.68932	1.47295	2.69118	2.92782	5.33907	4.81207	3.967	3.65525	3.66922	3.14043
GRMZM5G829840	DED1-activated	-1.97811	0.0023218	-106	EMB	AS						63.1883	216.284	92.7374	39.2682	291.322	1019.04	4600.5	12394	5293.5	24453.2	20769.5	6877.25	87.1595	85.1921	57.1033	33.1151	10.2467	14.8343	14.124	8.40775	15.8808	11.4713	9.341	10.6068
GRMZM5G832135	DED1-activated	-4.14931	1.94e-16	-727	CSE	EAS					LJRHL1-like 3	0.680995	3.70432	13.9823	11.0317	1.52005	6.99201	2981	157.5	286.5	37.75	60.25	125	2.01161	2.00116	2.19628	0.670718	2.72908	4.21606	4.68531	10.0786	4.29972	4.21262	8.55289	6.50789
GRMZM5G832939	DED1-activated	-4.8909	1.66e-16	72	EMB	SAL						0.14546	0.159221	0.695804	0.198445	3.25647	13.7834	65.75	322.25	115.5	30.25	12.5	114.75	1.71302	2.11233	1.29984	0.0263027	0.0126346	0	0	0.106935	0.140765	0	0.180877	0
GRMZM5G835323	DED1-repressed	1.24214	0.00119513	0	CZ	PER	tif1				translation initiation factor1	48.7746	150.372	108.728	51.6124	28.3026	36.267	16100.5	42347.2	12494.2	15305.5	9830	103972	95.0802	164.317	104.973	112.97	175.243	310.96	432.37	462.439	360.92	398.151	456.559	537.783
GRMZM5G835516	DED1-activated	-3.27204	2.04e-06	-216	CZ	EAS					NSP-interacting kinase 1,NSP-interacting kinase 3	20.8486	35.5192	8.99465	29.1355	0	0	2313.5	1902	365.75	6	5.5	446.25	25.8681	13.881	0.552805	0	1.85729	0.611589	1.25305	2.12533	0.127968	0.168505	2.31264	0
GRMZM5G836174	DED1-activated	-2.73471	0.000246314	-191	EMB	AS					phosphate starvation-induced gene 2	0.491623	2.4286	11.8558	8.27372	65.1501	364.381	1181.5	4869	4907	13772.2	8382	1809.25	9.60232	11.2764	47.9894	21.7128	1.52879	0.182175	0.953406	0.628242	6.00169	0.311086	2.37724	0.378365
GRMZM5G838435	DED1-repressed	1.0635	0.0108324	-667		PER					alpha/beta-Hydrolases superfamily protein	nd	nd	nd	nd	nd	nd	3.25	156.25	0.5	0.5	4.25	387.25	0	0	0.0149407	0	0	0	0.0953406	0.0534674	0.0255936	0.103695	0	0.0756731
GRMZM5G843555	DED1-activated	-2.87185	7.53e-08	-978	CZ	EAS					Oxoglutarate/iron-dependent oxygenase	55.7118	168.595	112.528	25.1451	8.38928	31.1527	9450.75	1532.75	5537.75	2451.5	4133.5	2431	19.0789	17.4545	44.9714	17.0836	18.0044	15.8493	13.729	17.6309	13.539	8.56781	5.90434	3.16566
GRMZM5G845601	DED1-activated	-2.07211	0.00960514	-167	EMB	PER					IQ-domain 22	8.0376	39.0991	27.7714	33.2496	42.4025	65.0464	2390.75	2823	912.75	328.25	1706.75	9719.5	7.90502	2.89056	2.25604	0.89429	1.66777	1.48343	2.6423	3.06101	0.716619	0.777714	0.671828	0.554936
GRMZM5G853854	DED1-repressed	1.53695	0.0117458	-214	AL	EMB					Aldolase-type TIM barrel family protein	0	0	0.745754	0.846521	20.2929	5.21545	90.25	1753	590.25	2952.25	3497.75	1461	59.8927	48.0278	4.3328	2.10421	0.998137	1.49644	4.18137	2.28573	4.53006	5.75508	4.80616	9.18167
GRMZM5G854655	DED1-repressed	1.2705	1.06e-09	-383	AL	END					UDP-glucosyl transferase 73D1	0	0	0.146559	0	31.9147	0	62.25	824.75	956.75	19.75	8.5	264.5	2.09019	1.54057	4.93042	4.69503	3.42399	4.30714	13.3068	4.9591	10.3526	9.17702	11.4986	15.2986
GRMZM5G859107	DED1-activated	-1.80261	6.79e-12	-301		EAS						nd	nd	nd	nd	nd	nd	2.25	0	1	0.75	1.75	1	nd	nd	nd	nd	nd	nd	nd	nd	nd	nd	nd	nd
GRMZM5G862540	DED1-activated	-1.18206	0.00233508	-911	EMB	PER					UDP-glucose 6-dehydrogenase family protein	17.6486	16.6953	38.7001	22.8154	43.2684	71.5904	6438	4004.75	925.5	4411.75	3259.75	10138	65.4403	62.5123	3.13754	3.13002	2.8807	4.85367	7.74983	7.08443	11.21	9.0474	15.2712	17.7327
GRMZM5G862857	DED1-repressed	1.31471	0.0395519	-347								nd	nd	nd	nd	nd	nd	nd	nd	nd	nd	nd	nd	nd	nd	nd	nd	nd	nd	nd	nd	nd	nd	nd	nd
GRMZM5G869788	DED1-activated	-1.57462	1.24e-05	-383	CSE	PER					Glycosyltransferase family 61 protein	0.0869507	4.79866	18.5415	1.12531	0	14.9635	586.75	1176.75	748.75	3062	2235.5	5324	1.72873	1.44528	2.58474	2.34094	3.27237	4.99681	4.34481	2.8204	5.00354	2.29426	2.70023	0.819792
GRMZM5G871336	DED1-repressed	1.49642	3.26e-16	-24	EMB	AS						3.79706	0.814573	0.720528	1.01778	2.9027	10.2586	534.25	962.5	451.25	1823.75	1489	607.25	8.07789	8.02051	7.87373	9.02181	12.5715	14.7562	20.6344	11.5222	17.7619	24.0054	51.4465	76.5433
GRMZM5G872934	DED1-repressed	2.28302	5.44e-13	-434	EMB	PER					abscisic aldehyde oxidase 3	0	0.235726	0.497479	0.101091	3.40946	15.0958	77.75	244.75	1162.75	467.75	640.75	1370.5	1.68158	1.61998	3.22719	10.7578	23.1719	22.0562	29.542	21.5741	23.175	26.2349	17.9972	22.601
GRMZM5G878371	DED1-activated	-2.0556	0.00955941	-639								nd	nd	nd	nd	nd	nd	nd	nd	nd	nd	nd	nd	11.7082	19.6463	2.00205	0.144665	0.593828	0.923889	1.17133	1.17628	1.06213	0.168505	0	0
GRMZM5G886177	DED1-activated	-2.38366	0.0016178	0	BETL	EAS					pathogenesis-related family protein	4.98491	4.55246	1.73659	2.11676	0.751918	0	318	85	30.25	3.5	14.25	8.25	0.942944	1.12764	0	0	0.176885	0	0.136201	0.454473	0.563058	0.220352	0.116278	0
GRMZM5G888620	DED1-activated	-2.4725	0.000453759	-417	CSE	SAL					UDP-glucosyl transferase 73B5	0	1.12475	4.75186	1.27754	0	0	216	298	54	0.75	4.25	36.75	0	0.269997	0.268932	0.144665	0.366405	0.520501	0.558423	0.50794	0.665432	0.894371	1.34366	1.1351
GRMZM5G888934	DED1-activated	-1.41472	3.06e-08	0							Coatomer, beta\' subunit,.	nd	nd	nd	nd	nd	nd	nd	nd	nd	nd	nd	nd	nd	nd	nd	nd	nd	nd	nd	nd	nd	nd	nd	nd
GRMZM5G896560	DED1-repressed	1.26333	0.000536162	-888	EMB	SAL	meg4	MEG			maternally expressed gene4	0	0	0	0.0834883	0	2.86181	2.25	1967.25	212.25	16	221.5	1228.75	0	0.333526	0.209169	0.157816	0.252693	0.0650626	1.14409	0.0534674	0.511871	0.531438	0.58139	0.491875
GRMZM5G896834	DED1-activated	-1.51782	0.00871936	0	AL	EAS					Transducin/WD40 repeat-like superfamily protein	14.079	45.1311	36.6012	22.2105	45.5857	26.337	3499.25	1858	1687	1733.25	1935.5	1428.5	65.2832	55.143	30.8375	17.7806	12.1166	16.1095	17.9785	20.5448	12.6816	15.1913	9.96115	9.61048
GRMZM5G899080	DED1-repressed	1.05238	0.0415082	-702	AL	SAL	propep1				precursor elicitor peptide1	0.680535	0.41645	1.1387	9.0337	238.479	43.0827	28.75	1685.25	461.5	76.5	420.25	593.25	36.5077	29.1915	3.83975	1.88064	0.985502	2.30322	3.5957	1.89809	3.33996	3.07197	0.684748	7.90784
GRMZM5G899512	DED1-repressed	1.36126	2.13e-06	-57	CSE	EAS						1.06041	10.1291	21.6633	2.62522	1.62091	1.12862	611.25	85.25	394.75	309.75	124.25	144	4.68329	6.52758	5.45335	5.10272	6.59528	2.45937	6.59212	7.24483	3.83903	5.19772	11.3436	10.6447
