# Supplementary material for: Paternal imprinting of dosage-effect defective1 contributes to seed weight xenia in maize
Source: Nat Commun. 2022 Sep 13;13:5366. doi: 10.1038/s41467-022-33055-9 (PMC9470594; doi:10.1038/s41467-022-33055-9)
Supplement: Supplementary file 8 — Source Data [file 41467_2022_33055_MOESM8_ESM.xlsx]

## Sheet: Fig. 1
Figure 1h							Figure 1i
		Raw Ct values	Raw Ct values				background	mutant	50 mutant kernel weight (g)			average kernel weight (mg)
Samples	technical replicate	Ded1	18srRNA	Genotype					ear1	ear2	ear3	ear1	ear2	ear3
W22	1	26.6236	12.2568	W22			w22	ded1-ref/ded1-ref	3.299	3.101	3.237	65.98	62.02	64.74
	2	26.1549	11.6331	W22				ded1-4/ded1-4	0.999	0.772	1.009	19.98	15.44	20.18
	3	25.6826	11.0091	W22				ded1-ref/ded1-4	1.752	2.647	1.716	35.04	52.94	34.32
ded1-ref	1	28.8025	11.7219	ded1-ref				ded1-4/ded1-ref	1.771	1.232	1.531	35.42	24.64	30.62
	2	28.7368	11.7191	ded1-ref			B73	ded1-ref/ded1-ref	3.658	2.45	3.544	73.16	49	70.88
	3	28.5049	11.4713	ded1-ref				ded1-3/ded1-3	1.348	0.762	0.474	26.96	15.24	9.48
ded1-1	1	31.2239	13.1772	ded1-1				ded1-ref/ded1-3	1.06	1.229	1.851	21.2	24.58	37.02
	2	29.8317	12.4539	ded1-1				ded1-3/ded1-ref	0.716	1.684	1.593	14.32	33.68	31.86
	3	29.8015	12.2903	ded1-1
ded1-2	1	29.8481	12.7179	ded1-2
	2	27.9861	12.4238	ded1-2
	3	27.8033	12.11	ded1-2
ded1-3	1	27.9211	12.4138	ded1-3
	2	27.6736	12.3398	ded1-3
	3	26.6753	11.8806	ded1-3
ded1-4	1	30.8827	14.1731	ded1-4
	2	30.4684	13.5314	ded1-4
	3	29.9839	13.4227	ded1-4

## Sheet: Fig. 2
Figure 2a									Figure 2b
			Raw Ct values	Raw Ct values
Tissue	DAP	Technical replicate	Ded1	18srRNA	Tissue	DAP
en	6	1	26.6132	24.5032	Endosperm	6
		2	25.9892	24.256	Endosperm	6
		3	25.9582	24.1527	Endosperm	6
	8	1	26.5755	23.6112	Endosperm	8										Ded1
		2	26.5334	23.192	Endosperm	8										+
		3	25.8561	22.7163	Endosperm	8										AluI
	10	1	26.3792	22.8932	Endosperm	10
		2	26.1958	22.8472	Endosperm	10
		3	25.9896	22.5808	Endosperm	10
	12	1	32.1987	23.1983	Endosperm	12
		2	31.7549	22.9703	Endosperm	12
		3	31.6585	22.6861	Endosperm	12
	14	1	32.2512	25.017	Endosperm	14
		2	32.1588	24.7055	Endosperm	14
		3	31.5001	23.5386	Endosperm	14
	17	1	31.5621	24.0567	Endosperm	17										Ded1
		2	31.052	23.7124	Endosperm	17
		3	30.6186	23.7086	Endosperm	17
	20	1	29.7464	19.6713	Endosperm	20
		2	29.2915	19.1119	Endosperm	20
		3	28.9505	19.1095	Endosperm	20
	24	1	30.5935	20.1774	Endosperm	24
		2	30.466	19.9236	Endosperm	24
		3	30.0019	19.5364	Endosperm	24
em	10	1	33.3922	22.3518	Embryo	10
		2	33.5986	22.0069	Embryo	10
		3	32.5404	21.9523	Embryo	10
	12	1	37.2391	21.3993	Embryo	12
		2	36.4471	19.9839	Embryo	12
		3	36.2471	19.9115	Embryo	12
	14	1	35.7536	21.2405	Embryo	14
		2	35.5629	20.7812	Embryo	14
		3	35.0162	20.5054	Embryo	14
	17	1	34.6222	20.9776	Embryo	17
		2	34.2822	20.7554	Embryo	17
		3	34.2	20.3801	Embryo	17
	20	1	35.6602	20.7832	Embryo	20
		2	34.4076	20.6259	Embryo	20
		3	34.263	20.5846	Embryo	20
	24	1	34.1989	20.9999	Embryo	24
		2	33.9989	20.6339	Embryo	24
		3	32.9873	20.5165	Embryo	24
Figure 2c																				Figure 2d
cross	ded1-ref/+ x W22						ded1-ref/+ x Mo17						ded1-4/+ x W22							W22 x ded1-ref/+						Mo17 x ded1-ref/+						W22 x ded1-4/+
ear number	#1		#2		#3		#1		#2		#3		#1		#2		#3			#1		#2		#3		#1		#2		#3		#1		#2		#3
genotype	DDD	ddD	DDD	ddD	DDD	ddD	DDD	ddD	DDD	ddD	DDD	ddD	DDD	ddD	DDD	ddD	DDD	ddD		DDD	DDd	DDD	DDd	DDD	DDd	DDD	DDd	DDD	DDd	DDD	DDd	DDD	DDd	DDD	DDd	DDD	DDd
seed weight	174.07	248.548	267.826	241.222	225.01	231.32	307.627	291.537	355.74	363.713	350.06	329.587	249.156	241.291	239.08	235.851	199.984	202.01		267.312	246.121	213.807	167.453	206.446	197.52	377.876	341.962	334.451	309.977	347.272	286.064	168.7	151.127	236.152	232.686	156.605	174.968
	135.3	167.355	262.82	252.294	233.548	243.529	264.673	309.208	388.795	373.923	334.498	354.08	238.897	269.952	228.429	204.695	206.55	203.532		270.694	253.463	259.101	197.223	204.635	175.801	354.984	385.088	317.245	319.758	346.296	307.581	174.114	153.142	225.125	208.464	228.16	210.528
	257.842	204.272	271.84	267.167	237.137	257.932	288.123	303.29	364.002	378.376	316.936	329.843	220.813	242.982	211.182	225.916	180.369	203.458		267.32	263.842	244.314	230.849	171.296	197.166	421.013	381.579	343.785	310.317	304.957	310.003	180.154	153.693	212.632	216.668	229.529	229.041
	246.962	225.453	222.043	254.631	261.32	253.685	311.575	290.423	357.181	353.034	340.738	347.663	251.561	222.188	218.246	228.984	216.706	206.936		279.378	186.745	200.093	169.865	205.567	211.994	426.587	359.242	321.308	310.534	340.465	309.707	179.089	150.849	239.31	210.708	220.399	204.108
	205.781	220.898	260.437	252.603	247.229	249.5	315.204	319.913	366.115	352.337	318.595	336.89	246.314	247.139	221.279	234.408	215.105	215.782		256.449	260.375	241.647	169.326	216.696	184.242	352.238	392.758	332.428	300.308	343.725	311.305	161.393	144.398	237.302	235.073	209.457	191.919
	248.386	238.083	251.925	271.396	245.953	231.283	301.761	304.335	329.647	384.312	346.765	323.381	241.443	221.066	204.229	207.434	205.102	183.891		281.555	291.043	263.98	215.046	171.689	195.82	409.915	368.505	326.443	304.415	317.517	305.666	170.012	154.302	245.01	208.21	188.659	206.32
	253.891	253.396	259.768	225.173	242.804	231.192	305.571	296.602	351.735	358.257	338.618	362.683	240.745	259.711	209.168	210.177	199.072	193.742		277.909	242.674	198.238	231.375	232.684	210.888	380.544	351.982	335.344	296.849	311.537	319.019	182.018	157.279	229.546	217.922	211.392	218.184
	261.599	265.889	246.151	267.156	244.843	237.125	300.959	302.607	354.276	352.363	331.875	329.024	263.518	247.632	212.738	229.005	208.19	202.916		261.785	247.341	239.767	201.957	191.47	198.3	375.324	360.943	326.252	334.051	355.526	303.401	175.953	157.706	233.847	209.201	183.811	226.064
	236.43	212.845	242.507	234.937	242.022	232.162	317.043	313.732	362.819	353.174	338.54	355.133	267.481	256.987	217.095	210.509	171.116	198.462		252.426	258.76	202.333	224.339	231.082	200.32	400.131	392.671	344.538	320.844	321.933	307.673	175.355	167.267	245.611	228.338	202.925	150.278
	212.367	168.05	265.541	236.453	221.917	239.338	309.781	301.447	379.579	346.675	347.451	344.164	233.087	224.097	231.481	210.454	180.167	200.722		258.422	251.691	240.873	205.55	190.392	155.564	383.007	380.024	365.065	320.598	329.157	309.021	175.245	141.033	207.571	221.889	250.686	202.435
	251.793	181.198	234.287	246.263	237.767	224.818	302.54	323.024	361.962	373.262	324.644	346.309	256.749	236.963	219.586	222.809	180.548	188.348		258.227	259.862	258.261	179.241	206.078	217.086	423.25	396.338	319.524	336.005	304.736	291.719	180.637	146.83	240.047	203.784	244.291	152.397
	254.788	169.84	222.815	242.082	230.903	230.69	305.166	318.756	362.105	355.475	345.237	345.044	252.422	238.393	232.279	224.331	200.069	188.978		270.878	212.967	195.478	184.708	217.466	184.189	396.111	356.049	327.955	309.135	293.957	305.395	160.909	124.615	200.293	203.684	184.947	164.589
	249.944	181.626	249.488	240.613	245.117	219.588	312.276	294.714	369.603	358.543	336.713	323	254.999	269.331	211.667	176.352	182.042	204.907		269.998	251.692	268.062	167.891	204.559	227.006	415.044	386.948	328.337	342.808	343.477	324.541	158.699	153.301	223.829	232.567	153.623	186.606
	239.156	214.006	254.159	236.23	220.01	256.955	305.805	311.222	357.193	349.016	332.207	337.145	267.142	244.089	211.098	232.156	215.757	192.575		273.776	262.608	255.781	184.757	226.01	171.054	422.891	391.073	324.485	312.804	326.07	315.962	169.879	150.369	215.78	198.565	249.879	185.156
	175.525	205.709	230.728	252.932	259.205	219.87	301.101	314.739	340.802	378.407	329.41	352.987	236.213	246.395	213.923	209.329	173.476	203.082		255.972	213.326	238.685	169.04	218.768	217.181	407.291	298.9	344.905	315.728	341.508	307.263	171.997	154.19	252.839	192.805	156.397	217.785
	129.821	167.074	235.248	254.6	246.38	142.905	300.983	311.664	376.297	379.734	343.851	322.252	217.257	257.552	229.094	227.559	207.887	212.506		272.867	249.692	204.467	217.564	171.241	204.939	377.462	345.637	346.562	323.946	340.502	305.608	146.992	130.955	243.979	230.015	197.073	214.262
	269.829	128.767	253.054	218.879	242.259	243.392	284.326	307.532	360.188	379.86	327.495	348.219	257.789	250.638	206.683	227.498	174.773	183.361		267.866	248.449	244.885	179.447	215.287	197.57	356.038	349.701	365.145	310.31	312.134	306.25	182.425	138.501	215.723	211.636	185.831	148.933
	251.942	154.244	256.592	231.082	237.265	247.04	311.198	325.068	348.351	342.648	311.114	332.041	245.053	256.737	233.572	231.29	180.966	179.479		270.682	253.557	201.66	232.755	198.173	212.464	386.158	372.531	325.278	313.396	315.606	342.988	154.305	139.989	233.508	228.372	168.81	223.924
	241.554	136.235	257.778	267.942	243.109	236.72	308.846	303.195	356.923	368.577	353.752	318.426	240.377	244.804	222.071	227.988	219.189	201.053		273.157	167.295	176.061	226.488	210.376	197.405	376.811	387.12	337.066	315.661	323.399	282.065	148.322	155.675	249.417	198.06	174.663	193.529
	165.023	232.427	225.84	246.301	247.786	234.352	303.42	291.949	354.108	345.501	326.49	347.955	195.377	262.491	199.441	209.234	194.078	186.094		270.204	244.982	255.062	190.915	224.301	179.05	377.31	366.363	346.705	308.875	324.801	301.248	145.887	155.062	228.64	205.319	230.308	219.502
	206.928	283.77	261.1	242.602	234.275	250.774	310.824	308.214	356.88	364.023	337.957	341.245	220.686	264.556	213.809	233.849	191.006	196.755		268.514	244.221	249.418	219.044	189.507	189.483	363.362	388.14	323.158	328.409	332.062	287.575	165.206	158.931	256.164	207.244	236.077	224.647
	254.281	265.175	235.802	257.774	240.52	252.243	294.178	292.411	381.368	375.492	339.935	343.421	247.916	211.538	223.964	200.504	206.578	202.061		257.71	251.135	251.651	194.268	184.621	203.291	372.716	353.163	344.585	303.57	340.403	329.529	170.213	156.22	214.739	217.154	224.88	171.476
	248.972	146.147	252.496	262.562	226.412	233.581	315.003	290.771	363.488	356.432	344.017	338.174	256.71	217.683	221.75	207.662	203.058	208.294		267.238	220.104	249.853	240.374	177.038	210.543	421.703	383.52	323.692	339.697	323.294	328.195	179.57	152.542	217.753	201.869	169.904	236.321
	199.589	183.665	253.825	223.832	239.218	254.494	287.673	287.188	339.846	368.422	330.388	343.309	238.427	244.635	224.255	211.386	199.891	208.118		255.592	248.685	253.559	198.083	225.038	174.068	403.023	332.196	348.926	329.944	332.304	308.155	169.296	149.668	240.08	218.412	243.609	234.638
	243.319	201.971	249.649	234.871	238.265	244.759	306.615	299.594	368.174	346.618	334.55	336.879	253.24	247.672	232.153	214.196	173.727	186.851		270.266	250.272	256.973	165.833	233.02	174.416	326.279	388.41	344.695	325.149	316.048	305.406	176.721	158.783	211.544	195.039	224.004	235.759
	196.211	172.152	260.655	249.644	238.513	229.825	282.759	311.494	360.745	377.642	331.056	346.085	250.152	246.043	219.922	201.14	209.468	190.202		263.419	282.5	249.996	211.115	212.537	168.237	367.904	398.371	340.881	311.416	365.464	298.319	160.676	156.457	242.584	215.04	250.609	167.191
	250.501	178.743	251.047	231.343	250.474	233.951	287.797	295.739	352.475	360.693	332.919	328.754	221.434	249.953	203.725	223.062	212.47	200.844		259.542	224.165	258.435	201.482	174.467	184.313	351.091	373.417	374.428	318.522	330.658	306.144	167.078	154.93	201.529	171.154	229.751	215.808
	250.596	152.064	241.506	245.156	231.196	230.123	313.043	300.919	355.121	365.797	315.573	345.531	237.089	241.543	215.519	244.604	202.865	188.965		245.585	257.61	241.421	195.738	203.991	175.523	415.486	374.289	338.29	352.537	303.579	307.26	164.401	143.498	214.887	224.006	206.359	157.129
	245.669	230.365	258.467	242.864	243.692	246.178	313.192	309.951	359.911	375.739	333.976	360.823	254.563	236.758	227.778	226.13	196.548	183.902		252.502	245.244	237.217	163.223	185.737	218.137	361.366	371.768	348.268	326.341	340.464	318.88	166.35	150.336	233.14	208.337	264.954	219.71
	260.173	240.82	224.635	234.029	247.165	239.38	285.514	307.001	338.936	350.483	325.039	342.204	256.227	232.264	207.611	212.444	169.832	193.418		150.844	230.846	231.822	224.188	181.327	168.098	412.885	388.364	371.547	323.373	332.514	274.465	169.78	132.011	250.133	203.833	156.595	180.635
	254.181	243.99	253.192	218.791	240.513	236.111	326.462	297.079	348.636	361.587	330.74	324.6	251.422	242.088	206.484	215.133	182.03	199.841		250.358	218.453	252.519	202.396	175.876	215.616	431.653	293.219	351.565	306.579	329.155	311.819	181.555	146.354	221.86	197.718	250.707	159.056
	156.784	252.051	214.754	236.192	251.719	240.154	302.264	304.603	354.963	361.99	322.529		257.149	218.641	204.968	201.538	183.839	189.589		259.209	254.1	248.191	176.881		192.653	364.357	362.907	342.306	312.751	340.308	320.53	155.604	141.119	221.768	215.588	185.505	212.669
	169.232	143.187	242.691	223.815	254.096	251.302	308.668	309.829	348.875	358.087	346.775		254.711	257.763	205.064	209.587	172.911	208.012		257.413	259.094	258.598	171.893		187.124	415.223	364.804	367.339	319.09	333.249	311.897	175.418	144.655	216.192	208.194	250.353	152.993
	172.677	228.383	256.954	227.459	250.097	237.216	307.438	302.468	385.761	362.776	333.792		251.884	257.975	208.339	204.755	214.369	169.447		267.1	247.549	251.517	184.072		158.599	401.92	402.144	360.018	341.453	332.211	301.363	159.676	134.545	226.659	205.358	211.61	219.196
	176.697	119.708	237.094	238.412	244.026	255.856	327.062	308.375	345.354	374.382	342.762		254.165	235.988	245.847	206.07	185.284	200.176		274.647	242.29	208.223	178.169		158.752	407.742	359.112	344.152	295.305	349.199	304.905	173.833	150.695	210.396	181.208	244.365	122.421
	193.29	137.447	234.679	233.605	227.002	252.727	314.847	305.749	359.46	348.892	340.524		222.283	251.079	191.02	224.959	205.62	198.547		278.788	262.649	215.995	221.832		199.753	387.697	402.444	327.603	336.042	324.685	289.661	165.817	142.127	239.162	192.109	167.91
	158.069	201.533	233.266	260.794	243.624	240.51	304.585	322.424	359.499	359.98	331.951		237.008	212.388	218.511	221.558	211.573	192.287		272.473	250.973	196.318	173.504		223.273	416.419	376.918	324.148	301.947	306.692	295.797	153.59	147.684	236.191	155.403	205.272
	165.426	267.025	236.53	233.394	272.041	239.624	295.397	301.443	353.143	375.662	329.818		249.388	223.754	225.926	218.207	188.494	196.078		259.137	242.244	188.704	172.821		190.138	424.307	358.254	321.458	316.612	317.35	279.908	163.107	141.979	214.598	182.123	202.228
	256.357	142.036	237.052	250.576	232.313	244.915	308.157	305.732	360.982	348.753	336.735		259.656	238.796	199.474	207.933	196.748	192.679		236.776	247.093	203.476	204.886		182.386	341.034	385.861	328.961	318.174	292.212	302	160.497	156.766	213.083	226.868	205.776
	179.466	139.877	233.692		240.057	245.829	306.377	311.776	354.498	350.176	368.271		255.54	254.531	220.359	214.382	187.389	204.811		272.902	244.221	249.428	159.327		221.153	400.951	400.78		326.189	319.37	320.015	171.514	138.466	231.598	184.069	231.779
	258.672	221.829	259.548		245.301	232.66	313.332	316.864	365.803	349.425	356.414		259.963	211.455	212.946	215.986	198.308	204.392		264.396	226.067	204.748	151.564		223.132	375.669	377.166		348	310.222	312.043	169.601	149.843	206.236	189.147	244.192
	197.715	122.557	234.705		243.656		309.049	298.897	354.322	376.182	334.898		260.001	244.772	211.062	225.026	175.029	187.739		257.693	272.745	225.581	199.994		172.611	375.327	364.062		341.33	340.516	297.359	169.201	154.065	212.624	195.888	226.007
	176.64	127.868	226.897		231.71		307.542	310.458	368.085	361.67	356.755		259.645		224.349	200.611	200.702	213.251		264.487	194.308	240.088	196.042		167.292	389.57	350.889		347.925	324.317	344.823	161.843	159.144	222.873	176.723	205.19
	177.446	147.619	231.925		245.086		285.612	305.268	365.566	369.044	342.057		252.16		216.744	223.873	198.024			260.949	252.934	234.193	216.369		127.096		386.45		294.361	368.445		151.212	136.609	219.998	177.027	218.966
	182.585	182.393	238.139		257.926		299.317	302.567	381.955	346.059	339.974		255.904			191.361	202.314			267.659	246.641	178.472			186.731		374.11		332.408	334.2		182.3	155.337	229.648	214.226	246.904
	203.805		259.706		244.411			304.06		353.752	371.988		247.184			233.808	185.634			268.764	247.773	250.06			169.096		347.135		320.933	333.892		173.575	157.741	230.958		222.918
	231.748		270.424		245.334			289.18		354.041	338.132		225.849				198.639			226.698	243.683	249.072			162.477		359.715		298.161	351.26		175.237	151.367			217.113
	240.943		235.951		243.819			323.654		358.976	329.852		245.022								261.363	213.071			197.277		389.62		342.125	330.304			158.465			198.658
	164.675		230.841		266.6			309.471		369.509	351.539										198.031				142.621		354.908		312.017	341.385						221.186
	249.31		252.733		249.276			282.626		355.959	323.917														217.079		385.749		297.957	341.463						231.753
			240.516		246.264			253.022			340.453														231.809		398.499		300.169	350.298						225.841
			260.745		247.462						335.129														209.101		400.256		330.111	334.326						256.469
			269.827		252.145						319.613														177.08				323.174							219.789
			231.824								331.202														169.918				291.517							224.125
			261.767								330.953														142.198				325.866							220.75
			232.024								325.403														183.875											237.262
			246.36								335.505														159.841											166.511
											330.606														183.686
											354.66														174.844
																									171.575
																									203.096
Figure 2c descriptive statistics																				Figure 2d descriptive statistics
cross		ded1-ref/+ x W22		ded1-ref/+ x Mo17		ded1-4/+ x W22				Figure 2c. Student's t-test p-values										cross		W22 x ded1-ref/+		Mo17 x ded1-ref/+		W22 x ded1-4/+				Figure 2d. Student's t-test p-values
endosperm dosage	Ear #	mean	SD	mean	SD	mean	SD			Ear#	ded1-ref/+ x W22	ded1-ref/+ x Mo17	ded1-4/+ x W22								Ear #	mean	SD	mean	SD	mean	SD			Ear#	W22 x ded1-ref/+	Mo17 x ded1-ref/+	W22 x ded1-4/+
DDD	1	215.679	39.6005	303.706	11.9667	246.079	14.7184			1	0.0143972	0.934906	0.26068							DDD	1	261.437	19.6288	389.757	26.4103	167.978	9.84863			1	8.91874e-05	0.000749386	5.96557e-16
	2	246.033	14.246	359.671	12.2407	217.135	11.3491			2	0.349824	0.383468	0.917375								2	232.316	27.6838	339.589	15.4001	227.23	14.2845			2	6.2129e-11	1.35523e-08	1.05527e-08
	3	242.939	10.2667	336.264	11.9062	194.968	14.1697			3	0.11984	0.195503	0.444184								3	201.851	19.5215	329.787	16.6026	213.567	29.2203			3	0.00536119	1.91061e-10	0.00580266
ddD	1	194.171	45.5549	304.245	12.2677	242.436	15.6546													DDd	1	243.54	23.0825	371.963	23.4124	149.18	8.77154
	2	243.274	14.0339	361.668	11.3064	216.864	13.2782														2	194.747	26.5259	319.361	15.2458	205.727	17.7998
	3	237.942	18.157	340.242	11.6162	196.932	9.84922														3	188.583	22.9945	307.678	14.6355	195.148	30.6734

## Sheet: Fig. 3
Figure 3a				Figure 3e					Figure 3f
Bin	Distance from TSS (kb)	DAP-seq Peaks							TPM value converted from Chen et al., 2014
-2000	-2	179							Gene ID	loci	En6	En8	En10	En12	En14	En16	En18	En20	En22	En24	En26	En28
-1900	-1.9	198							GRMZM2G121570	ded1	32.7202	16.1045	3.39153	4.86599	8.12408	6.27204	4.41291	7.51217	4.60684	2.87754	4.99995	0.832404
-1800	-1.8	199							GRMZM2G006585	fl3	10148.6	12232.6	11376	12341.4	8634.2	4311.13	1085.14	1293.31	429.844	178.602	131.42	19.0696
-1700	-1.7	202							GRMZM2G339379	zmjmj11	4.25896	3.50996	0.478102	0.78908	0.808617	0.741714	1.19857	0.922312	0.665432	1.01103	0.219636	0.0882853
-1600	-1.6	263							GRMZM2G138886	cyc8	44.2869	37.0373	2.98813	1.14417	0.315866	0.845814	0.885305	0.574774	1.1901	0.440704	0.180877	0.0504487
-1500	-1.5	249							GRMZM2G127160	tar1	2056.81	1776.74	1615.06	1115.32	668.701	474.345	434.889	558.788	463.512	508.301	534.388	342.181
-1400	-1.4	239							GRMZM2G091819	de18	760.044	566.2	91.9449	87.0618	151.489	110.164	209.273	329.586	237.431	242.05	279.209	108.2
-1300	-1.3	291					shift		GRMZM2G119265	ms8	30.0956	22.4574	0.343635	1.47295	2.13525	3.37024	2.35627	5.13287	2.64893	1.19249	1.51161	0
-1200	-1.2	299							GRMZM2G094955	sweet14a	2.45166	2.50939	0.283873	0.723323	3.8283	3.53941	5.01219	8.83549	6.66712	7.18089	14.5218	0.163958
-1100	-1.1	280							GRMZM2G015976	sweet14b	1.77588	5.86053	0.702212	2.9459	11.2575	9.88952	14.1104	17.965	14.6907	7.98453	9.10844	2.11885
-1000	-1	348							GRMZM2G168365	sweet15a	30.8657	22.9498	0.253991	2.64342	4.87697	2.27719	2.05663	2.59317	1.22849	0.311086	1.12402	1.14771
-900	-0.9	348					free		GRMZM2G152908	sus1	144.648	268.25	153.605	63.3894	18.3708	23.7218	42.59	26.0119	51.0975	35.8526	18.3461	14.8571
-800	-0.8	331							AC217415.3_FG004	se1	0.644345	0.190586	0.806796	1.18362	1.971	0.585564	1.78423	1.67086	2.02189	2.73496	5.38755	5.03226
-700	-0.7	391
-600	-0.6	400							TPM value converted from Zhan et al., 2015
-500	-0.5	500							Gene ID	loci	BETL	CZ	CSE	ESR	AL	EMB
-400	-0.4	538							GRMZM2G121570	ded1	64.2805	46.0946	31.4877	22.8853	8.65946	0
-300	-0.3	612							GRMZM2G006585	fl3	220.059	6163.12	2032.55	730.874	22.1548	16.7814
-200	-0.2	723							GRMZM2G339379	zmjmj11	2.09609	4.2778	2.77101	3.05005	3.39228	2.13836
-100	-0.1	825							GRMZM2G138886	cyc8	12.2972	4.77846	9.61084	1.48957	56.4797	54.3876
0	0	2098							GRMZM2G127160	tar1	46.8887	1817.85	2297.52	50.8141	766.206	6.1341
100	0.1	367							GRMZM2G091819	de18	1.27573	44.9947	152.148	3.90524	401.914	0.482264
200	0.2	430							GRMZM2G119265	ms8	0.375472	4.82681	12.5448	67.9938	6.64565	8.41177
300	0.3	478							GRMZM2G094955	sweet14a	0	3.77681	13.3931	8.5563	0.317124	1.27797
400	0.4	595							GRMZM2G015976	sweet14b	0	1.21192	10.0136	2.19206	3.20974	0.433045
500	0.5	661							GRMZM2G168365	sweet15a	0	2.33343	4.89027	59.2469	1.47217e-05	11.1902
600	0.6	692							GRMZM2G152908	sus1	2.80376	5.82618	5.34297	38.6155	1395.84	2445.66
700	0.7	710
800	0.8	717							Reads count from Doll et al., 2020
900	0.9	668							Gene ID v3	loci	EAS	SAL	END	AS	EMB	PER
1000	1	626							GRMZM2G121570	ded1	10042	1330.5	1565.75	2.25	2.75	303.5
1100	1.1	595							GRMZM2G006585	fl3	267156	4493.75	123405	52	41	4615.75
1200	1.2	568							GRMZM2G339379	zmjmj11	1065.75	1212	518	887.75	973.25	693
1300	1.3	574							GRMZM2G138886	cyc8	218.75	1025	264	4087.5	4892.25	174.75
1400	1.4	531							GRMZM2G127160	tar1	153870	19324.2	102056	44	23.5	10109.8
1500	1.5	550							GRMZM2G091819	de18	35566.5	15749.2	20280.8	10.25	6.25	6420
1600	1.6	559							GRMZM2G119265	ms8	17755	2273.5	1168.75	10.5	27.5	109.25
1700	1.7	519							GRMZM2G094955	sweet14a	10875.8	562	665.5	36.25	50	21.75
1800	1.8	512							GRMZM2G015976	sweet14b	10813.8	554.5	772	17.25	5.5	43
1900	1.9	477							GRMZM2G168365	sweet15a	31146.8	3105	1935	10.25	20.5	199.75
2000	2	465							GRMZM2G152908	sus1	7452.5	237674	56899.5	236335	261024	54608.2
									AC217415.3_FG004	se1	795.25	48	523.25	55.25	69	32.75

## Sheet: Fig. 4
Figure 4a
			Raw Ct values
Endosperm genotype	Biological replicate	Technical replicate	Ded1	18s	fl3	18s	de18	18S	sweet4c	18s	tcrr1	18s	az22z5	18s	a2	18S
DDD	1	1	21.648	11.9556	19.6291	18.6535	19.6235	11.8784	32.9814	20.9245	26.0352	25.9464	28.7021	21.9785	33.1789	24.6349
		2	21.978	12.8349	19.5368	18.7541	19.5982	11.7012	32.9946	20.9235	26.1209	25.8834	28.7297	21.9906	33.5111	24.5907
		3	22.1957	12.9191	19.5666	18.698	19.5084	11.5233	32.1811	20.9235	26.1799	25.9414	28.6576	21.9892	33.0908	24.5099
	2	1	22.1187	12.5974	19.2877	18.7061	20.5334	11.9329	33.2385	21.1596	28.1409	27.051	27.6269	21.9873	36.9768	26.1261
		2	22.7507	12.8065	19.3069	18.7445	20.4629	11.8335	33.0155	21.0829	28.1882	26.9652	27.472	22.1146	36.3493	26.0906
		3	22.8056	12.9769	19.2994	18.7638	20.3997	11.4797	32.9649	20.9967	28.0834	26.9231	27.5586	22.1783	36.7626	26.6741
	3	1	21.7171	12.0443	19.3386	18.6168	20.4521	11.5551	32.3527	20.6612	25.9449	25.1846	27.9687	22.4925	35.4808	23.7583
		2	22.0187	12.1156	19.3645	18.637	20.2885	11.4392	32.1212	20.2575	25.943	25.2866	27.8899	22.5105	35.2347	23.7722
		3	22.1718	12.4232	19.3466	18.712	19.9829	11.1847	31.9849	20.2374	25.9717	25.2338	28.0072	22.4837	35.3577	23.678
Ddd	1	1	23.0487	13.192	19.8476	18.8317	20.7483	12.5037	34.2844	20.6968	26.3058	24.9162	27.9195	22.1341	33.3249	23.5045
		2	23.6256	13.3088	19.8962	18.8057	20.6943	12.3531	33.7687	20.4943	26.3091	24.932	27.9821	22.4341	33.0305	23.5658
		3	23.7185	13.3682	19.9398	18.8594	20.4546	12.1034	33.5313	20.449	26.84	24.9292	28.0766	22.3856	33.0133	23.5273
	2	1	24.44	13.5468	19.6778	18.5735	20.3214	12.04	32.3563	19.9928	26.8888	26.0953	28.909	22.8739	32.1601	24.1452
		2	24.7797	14.2282	19.6508	18.5305	19.9914	11.513	31.9483	19.9773	26.9198	26.0912	28.7338	22.8683	32.7789	24.152
		3	25.9849	14.589	19.6626	18.5203	19.9157	11.377	31.7213	19.6586	26.9301	26.0632	28.6447	22.8761	32.4762	24.1747
	3	1	22.9822	12.4459	19.2719	18.1296	20.3782	11.9371	32.3633	19.8685	25.8263	24.607	27.5524	21.561	33.6356	22.8023
		2	23.5035	12.4684	19.3308	18.1245	20.3695	11.7993	31.9032	19.8256	25.9362	24.6544	27.6713	21.6145	33.6561	22.8668
		3	23.7337	12.6286	19.3432	18.0181	19.9424	11.7463	31.7349	19.7393	25.926	24.7493	27.6442	21.6842	33.5535	22.8265
DDd	1	1	24.767	12.2694	22.5949	18.5067	22.8888	12.5284	32.2778	21.1451	27.8167	25.8431	28.2588	24.4096	32.7957	25.5939
		2	25.3524	12.5353	22.5877	18.4877	22.5596	12.2706	32.2299	20.9655	27.674	25.8894	28.3507	24.4062	32.7154	25.6076
		3	26.3735	12.9002	22.6522	18.4318	22.5459	12.0773	31.8883	20.7118	27.7486	25.906	28.1914	24.3934	32.876	25.5968
	2	1	24.6346	12.559	23.9389	18.3897	22.3609	11.3608	32.2295	20.7598	30.7312	28.059	29.4322	25.7583	31.0008	27.0535
		2	25.9484	12.7941	23.9761	18.3493	21.9803	11.1307	32.1914	20.3758	30.5709	28.0037	29.6602	25.7568	31.0227	26.9652
		3	26.1264	12.9009	24.0524	18.2985	21.9424	11.1277	32.0963	20.2996	30.563	28.1486	29.6433	25.8181	30.7785	26.9963
	3	1	22.9365	11.232	21.6597	18.5272	22.6052	12.0322	33.1168	20.502	28.3922	26.2721	28.1182	23.5519	32.8384	24.8191
		2	23.1637	11.3961	21.6383	18.6849	22.4796	11.8726	32.6429	20.4914	28.3121	26.1584	28.0373	23.4	32.9763	24.7951
		3	23.3849	11.5518	21.6471	18.6974	22.3585	11.8779	32.0985	20.3182	28.3974	26.1702	28.0985	23.5148	32.4743	24.8627
ddd	1	1	Undetermined	13.263	26.3252	17.5758	27.2479	11.6836	34.2634	20.0532	28.9452	24.4256	24.8012	21.4908	23.2032	22.7189
		2	Undetermined	13.4643	26.3172	17.8276	26.9838	11.438	34.207	19.8665	28.7243	24.3611	25.052	21.4982	23.4298	22.6916
		3	Undetermined	12.9599	26.3356	17.9532	26.7025	11.308	33.5637	19.8472	28.7548	24.3974	24.7875	21.5033	23.5118	22.7552
	2	1	Undetermined	12.3619	25.456	17.9331	27.6165	11.9647	33.5167	19.9667	27.9644	25.235	23.1864	21.75	22.3592	22.9655
		2	Undetermined	13.6158	25.3787	18.0388	27.3782	11.6475	33.4468	19.9433	28.0776	25.2892	23.1539	21.8578	22.4257	23.0036
		3	Undetermined	12.6874	25.3911	17.9602	27.0076	11.6493	33.1567	19.9116	28.0649	25.2908	23.269	21.7401	22.4467	22.9793
	3	1	Undetermined	13.4538	27.0654	17.9216	27.4321	11.9685	34.223	19.7337	29.2945	24.8516	23.564	21.5696	23.0609	22.9903
		2	Undetermined	13.1137	27.1381	17.8604	27.3578	11.7322	33.9564	19.7257	29.3976	24.881	23.5978	21.5799	23.0554	22.9184
		3	Undetermined	13.1388	26.9869	17.9036	27.3326	11.0846	33.2649	19.6071	29.1396	24.8778	23.5219	21.5644	23.0673	22.8565

## Sheet: Supplementary Fig. 1
Supplementary Figure 1a
Kernel Number	Kernel weight	Cummulative frequency
1	152.507	0.0104167
2	155.176	0.0208333
3	167.636	0.03125
4	169.283	0.0416667
5	170.557	0.0520833
6	171.092	0.0625
7	172.284	0.0729167
8	172.522	0.0833333
9	173.066	0.09375
10	176.751	0.104167
11	177.274	0.114583
12	178.218	0.125
13	179.534	0.135417
14	180.536	0.145833
15	181.023	0.15625
16	182.835	0.166667
17	184.493	0.177083
18	185.251	0.1875
19	185.402	0.197917
20	187.524	0.208333
21	188.277	0.21875
22	188.514	0.229167
23	188.755	0.239583
24	190.198	0.25
25	191.35	0.260417
26	192.263	0.270833
27	192.441	0.28125
28	192.89	0.291667
29	193.052	0.302083
30	193.173	0.3125
31	193.812	0.322917
32	195.176	0.333333
33	195.578	0.34375
34	197.896	0.354167
35	197.959	0.364583
36	198.097	0.375
37	198.162	0.385417
38	198.235	0.395833
39	198.514	0.40625
40	198.538	0.416667
41	198.735	0.427083
42	198.786	0.4375
43	199.372	0.447917
44	199.447	0.458333
45	199.538	0.46875
46	199.785	0.479167
47	201.538	0.489583
48	204.368	0.5
49	205.027	0.510417
50	206.164	0.520833
51	207.28	0.53125
52	207.67	0.541667
53	208.561	0.552083
54	210.104	0.5625
55	210.446	0.572917
56	211.018	0.583333
57	211.406	0.59375
58	211.472	0.604167
59	211.908	0.614583
60	212.966	0.625
61	214.795	0.635417
62	215.147	0.645833
63	215.538	0.65625
64	215.735	0.666667
65	216.541	0.677083
66	217.32	0.6875
67	220.229	0.697917
68	221.509	0.708333
69	221.809	0.71875
70	221.942	0.729167
71	222.693	0.739583
72	223.533	0.75
73	223.959	0.760417
74	227.154	0.770833
75	227.521	0.78125
76	228.814	0.791667
77	231.116	0.802083
78	231.165	0.8125
79	231.879	0.822917
80	232.149	0.833333
81	233.279	0.84375
82	233.545	0.854167
83	233.585	0.864583
84	233.685	0.875
85	234.835	0.885417
86	235.02	0.895833
87	236.124	0.90625
88	236.982	0.916667
89	239.541	0.927083
90	240.839	0.9375
91	241.106	0.947917
92	241.271	0.958333
93	242.076	0.96875
94	246.426	0.979167
95	248.494	0.989583
96	249.148	1

## Sheet: Supplementary Fig. 2
Supplementary Figure 2a														Supplementary Figure 2c							Supplementary Figure 2d
AssayID	W22 allele	Area1_ded1_F2	Area2_ded1_F2	Area1_B73-W22	Area2_B73-W22	Chr	IBM_Genetic_Coordinate	Cummulative_Genetic_Coordinate	B73_v2_Chr	B73_v2 Genome Coordinate	W22 Relative Enrichment
101072W47	Area1	39.4499	34.2852	35.1156	31.744	1	0	0	1	3194362	1.04016											F1/R1				F4/R4					Actin1
64459W34	Area2	34.9706	31.6025	33.9115	35.6759	1	19.1	19.1	1	6220104	0.858994
46182W46	Area2	63.2195	61.9524	51.8008	55.772	1	30.6	30.6	1	10096567	0.910181
41011W16	Area2	65.3059	19.1557	45.6344	16.4978	1	37.9	37.9	1	14106344	0.811359
56716W16	Area1	106.381	115.829	84.9663	77.2415	1	50.8	50.8	1	22739488	0.834932
108922W26	Area1	12.1664	45.0607	17.2832	34.1142	1	57.3	57.3	1	26428143	0.532936
93315W35	Area2	27.2873	17.5826	21.446	18.0303	1	68.9	68.9	1	34673268	0.766419
88653W15	Area2	26.758	18.4287	23.6327	15.4385	1	78.4	78.4	1	43136538	1.05426
33362W31	Area1	35.3543	45.5743	34.1057	33.7162	1	90.7	90.7	1	56076814	0.766892
18365W2	Area1	36.2025	35.0034	44.3125	39.7682	1	104.1	104.1	1	76842186	0.928194
25364W4	Area1	33.9688	20.516	27.7762	23.2832	1	117.7	117.7	1	107312425	1.3879
93624W28	Area1	40.3918	24.491	28.7989	25.3957	1	122.8	122.8			1.45435
13527W40	Area1	0.497924	54.8589	0.305643	42.9453	1	174.5	174.5	1	212951314	1.27531
86024W12	Area2	8.94075	55.0745	42.2414	49.3002	1	190	190	1	240090840	5.27796
35706W44	Area2	6.98561	49.2793	27.8566	22.0771	1	202	202	1	254402332	8.90114
45170W25	Area1	52.418	31.2063	28.4544	43.0149	1	218.6	218.6	1	273305496	2.53926
84839W31	Area2	5.75865	28.1093	30.8818	21.9421	1	225.8	225.8	1	279682020	6.86994
24643W28	Area1	41.1144	29.4703	31.1459	33.9219	1	240.1	240.1	1	286861167	1.51946
8619W34	Area2	26.6803	28.1731	26.6418	21.9488	1	251.4	251.4	1	291862714	1.28173
76735W41	Area2	19.8609	52.8142	27.3644	49.4158	1	267.4	267.4	1	296576158	1.47256
107679W46	Area1	31.9586	39.5957	26.5185	30.9701	2	1.1	280.2			0.942612
88109W23	Area1	28.7361	29.0802	31.667	36.0842	2	7.1	286.2	2	2371048	1.12601
93591W47N1	Area2	89.9964	82.3345	66.6599	56.2262	2	21.4	300.5	2	4692287	1.08463
98409W17	Area1	34.6437	18.2218	30.7346	19.6367	2	30.8	309.9	2	8814715	1.21471
93178W36	Area1	74.2818	42.2955	63.1905	50.4423	2	44.1	323.2	2	12351832	1.40195
72155W38	Area1	21.8996	10.4702	14.2627	12.218	2	56.4	335.5	2	17348325	1.79176
75446W30	Area1	22.4655	31.86	14.5626	31.7407	2	68.8	347.9	2	22069223	1.53691
91990W34	Area2	43.9621	49.0218	57.0283	48.3647	2	75.7	354.8	2	30906055	1.31484
71173W41	Area1	26.2898	35.0257	23.4852	31.2191	2	101.1	380.2	2	135961555	0.997762
27513W1	Area2	31.6798	40.6552	35.7147	39.4033	2	111.6	390.7	2	176648452	1.16318
43795W22	Area2	77.7392	22.4963	64.062	27.6064	2	127.2	406.3	2	193417262	0.671524
83094W7	Area1	68.934	84.5054	44.6926	66.8335	2	139.4	418.5	2	203723364	1.21985
28444W3	Area2	45.2317	54.2531	50.5015	50.8685	2	147.4	426.5	2	205943995	1.1908
72449W35	Area2	16.9308	21.5273	14.0234	17.2927	2	171.5	450.6	2	218589493	1.03111
86745W31	Area2	24.8529	12.5702	27.4945	15.1035	2	182.8	461.9	2	225159675	0.920733
35909W37	Area1	16.8443	66.8702	15.6918	63.0744	2	193.5	472.6			1.01251
88913W13	Area2	33.3375	57.6125	32.908	45.9728	2	207	486.1	2	233798348	1.23704
109807W25	Area2	27.8163	28.7274	25.6392	25.6785	2	213.2	492.3	2	235347914	1.03117
53461W34	Area1	21.9066	48.19	16.9137	37.2637	3	13.5	505.8	3	3126550	1.00154
71019W27	Area1	23.3644	31.9302	25.8714	24.1688	3	65.1	557.4	3	13467358	0.683579
57412W2	Area1	44.8438	51.6043	40.9315	41.7865	3	81.7	574	3	35930303	0.887146
71319W19	Area2	30.3251	34.4282	23.8202	27.9074	3	90.6	582.9	3	122380815	0.969032
26393W14	Area2	31.3438	37.1006	26.9216	31.0687	3	94.4	586.7	3	135302817	1.02567
37489W25	Area1	14.0951	73.0098	14.2245	53.1514	3	101.1	593.4	3	150875301	0.721382
27715W40	Area1	23.5747	47.9041	36.0239	48.18	3	112.9	605.2	3	168490087	0.658188
36581W11	Area2	21.1649	35.1005	21.0872	34.2053	3	115.8	608.1	3	170110778	1.0224
26149W4	Area1	53.8634	30.5848	38.9223	26.356	3	141.1	633.4	3	183257108	1.19253
76871W43	Area1	73.3155	130.687	62.1872	92.5282	3	153.8	646.1	3	194055068	0.834712
41931W39	Area2	20.1644	28.7036	16.6685	26.7712	3	159.3	651.6	3	199834779	0.886294
32875W26	Area1	77.364	98.6	60.7264	74.9077	3	185	677.3	3	213548039	0.967856
14867W34	Area2	47.191	57.5004	38.6905	43.5819	3	194.4	686.7	3	217231043	1.08171
51134W11	Area1	22.2342	28.7131	24.0161	25.0733	3	229	721.3	3	230006177	0.808444
28182W17	Area2	40.2344	40.7383	27.3223	36.0847	4	19.5	741.6	4	35217402	0.766655
2077W34	Area2	43.7991	23.7901	29.7234	18.5139	4	29	751.1	4	83574672	0.872032
5295W12	Area1	27.9022	21.6129	27.3725	21.6497	4	88.2	810.3	4	204347675	1.02109
94661W22	Area2	21.3988	20.8476	23.5048	18.8817	4	105.9	828	4	233223793	1.21278
4150W13	Area2	28.0366	21.3346	29.3705	18.9664	4	110.7	832.8	4	234908736	1.17838
5936W22	Area2	76.3919	29.3099	61.1131	24.5939	4	124	846.1	4	237610500	0.9534
106381W26	Area2	30.034	25.5009	23.749	27.209	4	133.3	855.4	4	239138104	0.741099
46088W32	Area1	39.9832	45.8699	33.5708	34.1945	4	141.7	863.8	4	240340149	0.887861
70287W22	Area1	23.1826	22.8708	15.0952	17.1492	5	3.1	868.6	5	1829839	1.15155
71076W8	Area2	72.5901	44.8825	66.5637	49.0229	5	16	881.5	5	5198721	0.839534
98071W30	Area2	100.723	99.4042	71.5328	82.827	5	32.4	897.9	5	8510298	0.852333
91724W37	Area1	130.212	99.367	96.6941	66.4454	5	42.9	908.4	5	12274183	0.90048
112626W27	Area2	34.008	133.42	22.6265	104.732	5	55.1	920.6	5	17064533	0.847575
11051W38	Area1	14.4372	107.146	38.2771	66.1465	5	64.5	930	5	30599905	0.232849
1060W14	Area2	73.9415	6.34355	50.5101	12.4797	5	76.5	942	5	75935355	0.347229
83056W7	Area1	0	53.7522	1.249	40.2869	5	89.7	955.2	5	164124342	0
107960W13	Area2	65.5382	42.7344	49.5641	49.7573	5	105.7	971.2	5	182188453	0.649521
22194W3	Area2	40.9142	45.9278	23.6851	45.8232	5	109.7	975.2	5	185693586	0.580217
97620W29	Area2	22.7472	18.3588	15.6493	23.2582	5	133.4	998.9	5	203804726	0.543045
80778W39	Area2	119.279	151.085	100.129	122.656	6	8.9	1016.2	6	34217914	1.03401
75497W19	Area2	39.361	31.5432	44.1661	27.5661	6	20.7	1028	6	93785740	1.28396
64263W15	Area1	32.0096	26.5585	25.17	23.721	6	45.1	1052.4	6	117227383	1.13586
58953W25	Area2	29.4941	25.4142	25.4751	24.1365	6	49.8	1057.1	6	121929056	0.90946
93673W41	Area1	56.2224	76.3491	52.4682	60.8667	6	61.7	1069	6	142819756	0.854259
6239W39	Area1	101.41	101.394	80.2268	69.9443	6	72.2	1079.5	6	150519409	0.87197
57318W31	Area2	24.9688	29.5611	26.5219	37.1171	6	86	1093.3	6	155394894	0.845967
10012W37	Area1	29.587	42.6482	34.4837	38.7689	6	93.7	1101	6	158451873	0.779957
112289W16	Area1	1.5561	11.3911	0.592357	7.8982	6	100.4	1107.7	6	160624594	1.82145
11152W1	Area1	27.8431	35.8291	24.6466	28.9284	6	111.5	1118.8	6	162551667	0.912115
73969W18	Area1	46.0948	55.1478	43.1503	43.7339	6	113.8	1121.1	6	162884198	0.847145
87148W36	Area1	27.3567	30.7615	30.4055	29.9644	6	122	1129.3	6	165094597	0.876415
77714W21	Area2	28.6435	24.1361	24.3972	19.0976	6	127.2	1134.5	6	166256698	1.07647
104834W18	Area2	46.6887	41.4606	49.8036	32.112	7	0	1136.9	7	4724482	1.37726
62671W9	Area2	49.786	6.38824	50.2474	7.10978	7	11.5	1148.4	7	8574277	0.906841
110901W8	Area1	23.9819	39.1945	23.392	33.7473	7	20.2	1157.1	7	10517273	0.882734
51781W5	Area1	17.5241	29.96	19.1598	25.0606	7	26.3	1163.2	7	15419993	0.765056
73349W25	Area1	38.172	61.5164	36.5442	50.0386	7	36	1172.9	7	94856775	0.849652
98032W12	Area2	55.9357	45.2688	49.2489	48.6883	7	43.6	1180.5	7	121681629	0.81862
42672W36	Area1	17.4452	27.2983	20.0605	22.2818	7	62.1	1199	7	131186857	0.709819
99589W27	Area1	31.4642	58.9631	31.892	41.3324	7	65.5	1202.4	7	136149223	0.691584
94161W37	Area1	22.5363	35.0071	20.6866	26.8308	7	78.3	1215.2	7	155562724	0.83497
17199W4	Area1	79.2359	155.607	75.0137	101.658	7	89	1225.9	7	160246036	0.690068
91002W7	Area2	174.624	107.806	115.909	89.8159	7	121.9	1258.8	7	169538709	0.796715
81964W31	Area1	47.2195	44.2441	43.9293	37.7863	7	140.2	1277.1			0.918007
104210W9	Area2	65.9236	32.1977	44.9174	31.878	8	19.7	1296.8	8	4516794	0.68819
93725W34	Area2	62.7343	52.6602	64.639	59.983	8	28.7	1305.8	8	7751639	0.904574
52178W32	Area1	20.7853	38.7987	21.3236	30.4782	8	48.3	1325.4	8	18215741	0.765715
66309W46	Area2	33.8748	48.8343	39.3785	44.8556	8	59	1336.1	8	39127495	1.26558
64514W20	Area1	29.1559	44.4358	20.2045	35.9855	8	64.7	1341.8	5	99229159	1.16862
104648W9	Area1	34.149	41.7472	34.854	41.7838	8	78.3	1355.4	8	116866016	0.980633
97320W13	Area1	56.1219	100.118	33.0367	79.846	8	78.7	1355.8	8	118005793	1.35481
95720W14	Area2	26.1634	16.9563	19.6382	13.5982	8	104.9	1382			0.935964
51651W33	Area1	128.296	138.892	93.6052	96.1771	8	107.4	1384.5	8	161753863	0.94909
26731W41	Area2	63.4663	23.6274	60.7966	24.886	8	113.5	1390.6	8	163285320	0.909487
27182W30	Area1	47.193	61.327	36.5151	46.6005	8	128.8	1405.9	8	167283055	0.982073
85701W35	Area2	36.6414	41.2314	34.5693	25.1057	8	142.4	1419.5	8	170298168	1.54944
102172W13	Area1	42.5985	40.4426	31.1677	37.5407	8	150.7	1427.8	8	171704741	1.26868
7441W39	Area1	31.1783	39.1399	18.1722	37.4097	9	25.6	1470.9	9	16118421	1.63987
9863W41	Area2	23.5118	31.551	23.7112	28.6654	9	45.6	1490.9	9	87256900	1.11
11005W46	Area2	42.6195	40.6352	29.0533	37.4294	9	72.4	1517.7	9	137160785	0.740075
66383W14	Area1	8.41768	62.3695	13.2286	61.3918	9	81.2	1526.5	9	140354658	0.626348
37832W32	Area1	25.8217	44.1269	27.1136	34.5802	9	90.3	1535.6	9	143900358	0.746316
69379W33	Area2	113.714	76.2845	71.008	71.0823	9	99.2	1544.5	9	147467181	0.670144
3716W22	Area1	3.03585	48.807	5.17164	41.8769	9	128.8	1574.1	9	152679709	0.503668
694W16	Area2	32.8226	33.4646	26.8929	37.1323	10	2.7	1592.8	5	215505292	0.738411
24081W12	Area1	52.266	137.052	50.3097	102.798	10	5.7	1595.8	5	214846031	0.779236
60664W48	Area2	47.4985	48.2872	41.4269	40.3813	10	31.9	1622	10	4165785	1.04293
60664W41	Area2	46.3477	49.7802	45.6569	39.2068	10	41.5	1631.6	10	4165785	1.25076
67460W29	Area2	16.5141	20.7903	14.6514	20.861	10	61.2	1651.3	10	33617495	0.884196
104836W22	Area1	37.3996	20.9786	29.2053	25.7867	10	85.4	1675.5	10	128301421	1.57407
82544W30	Area1	48.8987	57.9061	30.5443	51.9149	10	90.9	1681	10	132424020	1.43527
38697W30	Area2	45.5977	39.7868	41.1191	36.1104	10	106.2	1696.3	10	137488123	0.993591
6685W7	Area2	20.958	22.8226	22.5478	21.4367	10	114.9	1705	10	141375420	1.14541
74884W29	Area2	42.3722	12.6046	35.5548	12.399	10	121.1	1711.2	10	143063373	0.85302
57296W15	Area2	16.3743	26.9736	12.7284	20.7248	10	126.1	1716.2	10	144061218	1.01172
76999W7	Area2	54.2747	68.9447	47.3488	55.1011	10	133.3	1723.4	10	145937766	1.09157
81938W25	Area1	69.7021	49.854	67.2625	48.1288	10	146.7	1736.8	10	148605571	1.00041

## Sheet: Supplementary Fig. 4
Supplementary Figure 4a
Expression of Ded1 during early seed development (Yi et al., 2019)
NU0	NU4	NU8	NU12	NU16	NU20	NU24	NU28	NU32	NU36	NU40	NU44	NU48	NU52	NU56	NU60	NU64	NU68	NU72	NU78	NU84	NU90	NU96	NU102	NU108	NU114	NU120	NU126	NU132	NU138	NU144
0.0181059	0	0	0	0	0.0446521	0	0.0388956	0	0.0248564	0	0.0740015	0.0480119	0	0	0	0	0.0160254	0	0.122371	0.321008	1.27792	0.805567	1.30347	4.03081	10.1967	10.6815	5.97905	12.6112	11.9939	10.5199
Supplementary Figure 4b									Supplementary Figure 4c
		Raw Ct values							TPM value converted from Zhan et al., 2015
genotype	Technical replicate	Ded1	18srRNA						Gene	EAS	SAL	END	AS	EMB	PER
w22	1	26.6236	12.2568						Ded1	10042	1330.5	1565.75	2.25	2.75	303.5
	2	26.1549	11.6331
	3	25.6826	11.0091						Reads count from Doll et al., 2020
root	1	33.94	11.05						Gene	BETL	CZ	CSE	ESR	AL	EMB
	2	33.67	11.01						Ded1	64.2805	46.0946	31.4877	22.8853	8.65946	0
	3	33.18	10.98
stem	1	32.94	9.01
	2	33.85	9.1
	3	33.44	9.11
leaf	1	32.49	11.33
	2	32.74	11.34
	3	32.43	11.41
silk	1	33.09	9.82
	2	32.46	9.82
	3	31.97	9.87
tassel	1	32.96	11.42
	2	32.81	11.43
	3	33.05	11.37
ear	1	32.14	9.68
	2	31.88	9.66
	3	32.17	9.6

## Sheet: Supplementary Fig. 6
Supplementary Figure 6c					Supplementary Figure 6f
distribution of DED1 DAP-seq peaks						c1				sus1			vp1
	region	number of peaks	% of total peaks (43225)
within 1kb of TSS	promoter<=1kb	6769	0.1566
	5'UTR	1405	0.0325
	exon	5767	0.1334
	intron	5769	0.1335
	3'UTR	5124	0.1185									shift
	terminator<=1kb	1778	0.0411
	total	26612	0.6157					shift
intergenic	Promoter (1-2kb)	2488	0.0576												shift
	Promoter (2-3kb)	1460	0.0338
	Promoter (3-4kb)	836	0.0193
	Promoter (4-5kb)	575	0.0133
	Promoter (5-6kb)	397	0.0092
	Promoter (6-7kb)	301	0.007
	Promoter (7-8kb)	227	0.0053
	Promoter (8-9kb)	187	0.0043
	Promoter (9-10kb)	156	0.0036
	Downstream (1-2kb)	696	0.0161
	Downstream (2-3kb)	413	0.0096
	Distal Intergenic	8877	0.2054
	total	16613	0.3843
total peaks		43225	1

## Sheet: Supplementary Fig. 7
Supplementary Figure 7a
Regulation	GeneID	En6	En8	En10	En12	En14	En16	En18	En20	En22	En24	En26	En28	ClusterOrder	Peak		Gene ID	BETL	CZ	CSE	ESR	AL	EMB		Gene ID	EAS	SAL	END	AS	EMB	PER
ded1_activated	GRMZM2G034896	3.8975	2.5888	2.52497	2.13052	1.62987	0.975939	1.68889	0.548041	1.07493	3.65525	1.1757	1.28644	1	6-8 DAP peak		GRMZM2G326111	788.775	1657.97	2504.44	684.29	10968.4	10803.6		GRMZM2G138161	228.75	355.5	104	429.25	345	605
ded1_activated	GRMZM2G080556	11.111	5.1776	2.61462	3.22208	4.51057	8.39308	5.9656	7.81961	3.31436	3.30528	2.62271	1.28644	2	6-8 DAP peak		GRMZM2G426158	9084.66	18.2045	5.92811	33.2783	4.35347	0.80806		GRMZM2G081445	5603.75	344.25	545.5	30.5	211.25	57.5
ded1_activated	GRMZM2G147226	113.735	79.1569	69.9074	76.1857	77.7283	72.6749	79.1872	67.5828	50.0226	45.1981	45.2967	30.2692	3	6-8 DAP peak		GRMZM2G123411	7363.57	739.267	3.68163	164.692	6.31272	21.6531		GRMZM2G056513	27.5	576.75	95.5	625.75	360.75	1498.5
ded1_activated	AC166636.1_FG008	6.56918	11.7369	4.42244	2.84069	2.33741	3.05794	3.51398	4.39769	3.45513	2.77385	3.51418	0.857628	4	6-8 DAP peak		GRMZM2G006585	220.059	6163.12	2032.55	730.874	22.1548	16.7814		GRMZM5G829840	4600.5	12394	5293.5	24453.2	20769.5	6877.25
ded1_activated	GRMZM2G056513	5.02904	16.1998	5.99121	1.65707	0.631732	1.6656	3.75914	3.87639	3.5831	3.61637	1.13694	0.832404	5	6-8 DAP peak		GRMZM2G009854	3917.69	422.278	2.1932	91.4005	2.89105	5.06082		GRMZM2G076239	13760	1802	8402.25	7.75	6	1086.75
ded1_activated	GRMZM2G075074	1.33584	3.00173	1.88252	1.56501	0.467482	1.10606	1.29391	0.962413	1.10052	0.946218	0	0.302692	6	6-8 DAP peak		GRMZM2G401308	536.813	461.584	887.46	439.19	2971.37	3870.27		GRMZM2G300500	2186	2569	948.75	1368	1304.5	3418.25
ded1_activated	GRMZM2G006585	10148.6	12232.6	11376	12341.4	8634.2	4311.13	1085.14	1293.31	429.844	178.602	131.42	19.0696	7	6-8 DAP peak		GRMZM2G047699	2649.98	36.4924	0.65707	18.3402	4.1631	1.06272		GRMZM2G392125	174.75	525.5	195.5	1240.5	153.75	2479.25
ded1_activated	GRMZM2G126302	169.73	203.499	149.227	149.781	90.742	56.136	45.5864	56.6487	54.9494	27.8033	15.5812	6.01601	8	6-8 DAP peak		GRMZM2G152908	2.80376	5.82618	5.34297	38.6155	1395.84	2445.66		GRMZM2G163067	891.75	700	408.75	818.75	632	2527.5
ded1_activated	GRMZM2G035579	35.3447	45.4707	57.7756	41.9264	12.6473	9.65529	12.6531	7.2181	12.3233	7.18089	3.74674	9.03032	9	6-8 DAP peak		GRMZM2G442658	437.616	2432.62	2418.27	164.898	292.182	1454.65		GRMZM2G146847	198	546.25	226.25	35.75	106.25	505.75
ded1_activated	GRMZM2G079938	8.87939	11.0858	16.4347	14.1508	2.5901	1.43138	1.60717	1.75106	3.54471	1.41285	1.79585	3.02692	10	6-8 DAP peak		GRMZM2G127160	46.8887	1817.85	2297.52	50.8141	766.206	6.1341		GRMZM2G095892	5285.5	4541	3658.25	2177.5	4149.5	3824.75
ded1_activated	GRMZM2G065083	333.991	367.657	514.736	243.142	147.977	177.894	196.769	174.892	122.951	99.7288	77.299	87.9826	11	6-8 DAP peak		GRMZM5G829840	63.1883	216.284	92.7374	39.2682	291.322	1019.04		GRMZM2G138886	218.75	1025	264	4087.5	4892.25	174.75
ded1_activated	GRMZM2G064841	58.6826	68.4999	85.8043	42.3341	14.8331	17.8272	18.4416	13.7144	13.5518	10.3954	8.28158	10.4807	12	6-8 DAP peak		GRMZM2G055434	900.022	101.284	29.0142	24.1828	51.263	1.60022		GRMZM2G144083	7394.25	848.5	1256	31.5	8	675.5
ded1_activated	GRMZM2G166976	1.88589	2.82703	3.6007	1.56501	0.113712	0.182175	0.231541	0.0668342	0.742213	0.2722	0	0.428814	13	6-8 DAP peak		GRMZM2G065083	285.541	898.433	748.192	101.939	136.26	131.882		GRMZM2G079683	176	593.25	120.75	375.5	152.75	607
ded1_activated	GRMZM2G170843	59.4998	97.0084	109.411	72.0956	55.226	54.1581	57.6538	62.1826	57.931	52.6901	41.8213	36.2222	14	6-8 DAP peak		GRMZM2G360529	622.393	1.13258	0.451922	0.81973	1.19659	0		GRMZM2G081930	2980.25	83.75	210.25	0.75	28	779
ded1_activated	GRMZM2G069295	4.80902	5.46347	4.55691	2.15682	2.05945	2.78468	4.27671	2.39267	2.64893	2.15167	2.57104	0.668446	15	6-8 DAP peak		GRMZM2G083243	85.7761	560.453	617.978	104.921	148.244	88.2162		GRMZM2G018876	91.5	162	58	112.25	95.75	249.75
ded1_activated	GRMZM2G078320	7.11923	5.00289	6.33485	2.44615	4.06836	2.13405	2.35627	2.3392	2.61054	1.99613	0.607229	1.51346	16	6-8 DAP peak		GRMZM2G334631	2.2594	264.957	577.226	486.949	39.6762	195.495		GRMZM2G151021	415.75	114.5	114	0.5	4.25	28.25
ded1_activated	GRMZM2G156890	17.0987	14.2304	15.2992	11.1655	12.7484	9.86349	9.8337	12.9792	8.77859	9.0474	7.36427	3.89716	17	6-8 DAP peak		GRMZM2G045638	510.193	5.38873	2.32283	2.73843	0	0		GRMZM2G057006	1425.5	529.25	369.75	260.75	317.25	262.75
ded1_activated	GRMZM2G029506	0.880081	1.22293	1.06079	0.552356	0.18952	0.325313	0.354122	0.481206	0.140765	0.2722	0.516791	0.163958	18	6-8 DAP peak		GRMZM2G046804	81.4415	282.777	368.274	100.161	375.69	475.325		GRMZM2G155593	2399.5	2554.5	1645.75	17525	18370.2	1893.75
ded1_activated	GRMZM2G076239	129.686	206.024	181.454	77.0273	78.0316	67.4829	74.5836	88.6757	53.1962	46.9609	52.0409	19.3849	19	6-8 DAP peak		GRMZM2G119175	135.182	435.209	361.062	58.1454	165.498	141.675		GRMZM2G365957	1249.25	3900.5	687	842	959	1502.75
ded1_activated	GRMZM2G086940	13.5784	14.7387	13.6558	10.3632	5.48344	6.01179	7.57277	9.6375	6.23203	6.77907	3.37206	2.44676	20	6-8 DAP peak		GRMZM2G018760	18.9042	16.9515	4.38407	422.414	0.63004	0.861043		GRMZM2G092581	9382.5	19986.8	12050.8	11563.2	11744.2	5493.5
ded1_activated	GRMZM2G068808	6.9935	6.65464	5.19935	3.24838	3.48716	4.20304	3.02366	4.22392	4.33811	3.04605	2.68731	2.71162	21	6-8 DAP peak		GRMZM2G075255	14.3594	4.97203	4.9855	43.2468	5.69396	416.902		GRMZM2G068212	318.5	740.75	188.5	556	567	1250
ded1_activated	GRMZM2G111113	4.25896	3.09703	3.24213	0.775929	0.341135	0.351338	0.871685	0.775277	0.191952	0.505514	0.219636	0.428814	22	6-8 DAP peak		GRMZM2G157334	147.267	366.895	357.878	101.615	395.42	207.936		GRMZM2G110412	469.5	903.5	72.5	158	172.5	256.25
ded1_activated	GRMZM2G051288	34.0246	25.618	20.6181	6.8913	3.55033	5.49128	4.12689	5.53387	4.54286	1.32211	0.943144	0.920689	23	6-8 DAP peak		GRMZM2G328500	64.115	183.615	364.734	50.7734	194.777	98.4001		GRMZM2G475536	28.5	784.75	539.5	344.25	168.25	198.25
ded1_activated	GRMZM2G401308	346.139	213.187	182.291	80.4598	61.7581	60.3391	57.4495	62.2895	73.6326	55.6325	49.6895	46.0849	24	6-8 DAP peak		GRMZM5G836174	0.491623	2.4286	11.8558	8.27372	65.1501	364.381		GRMZM2G001977	7374	1384.25	517.5	25.25	85	173
ded1_activated	GRMZM2G104501	37.8121	29.3662	23.4867	8.99551	10.0319	10.7223	11.6179	14.0887	5.11871	4.43297	1.75709	2.11885	25	6-8 DAP peak		AC205471.4_FG007	28.513	326.14	184.879	93.2507	17.3358	39.3825		GRMZM2G164945	294.25	15.5	12.5	0.75	1	2.25
ded1_activated	GRMZM2G125516	32.3587	30.5415	19.6918	9.3506	7.56815	7.03977	6.49678	10.8539	4.67082	3.12382	1.49869	0.668446	26	6-8 DAP peak		GRMZM2G001977	0.695015	24.6798	23.3685	287.146	18.6877	28.8887		GRMZM2G034471	1853.25	6289	203.5	12340.2	7644	207.5
ded1_activated	GRMZM2G442658	839.755	715.938	607.742	369.421	343.132	348.397	312.976	331.939	309.631	205.913	195.205	124.949	27	6-8 DAP peak		GRMZM2G148930	4.14082	30.861	49.2632	276.439	35.3214	12.4956		GRMZM2G108912	791.75	1223	297.5	1671.75	1379	389.75
ded1_activated	GRMZM2G134367	40.9709	40.579	35.499	27.9597	19.1794	17.5669	22.7319	13.2465	15.1258	18.4707	14.7544	13.8482	28	6-8 DAP peak		GRMZM2G151425	5.79011	61.9895	274.269	1.58705	34.5747	4.86421		GRMZM2G099167	9915.75	6209	2984.25	9829.5	9279.25	5291.5
ded1_activated	GRMZM2G127160	2056.81	1776.74	1615.06	1115.32	668.701	474.345	434.889	558.788	463.512	508.301	534.388	342.181	29	6-8 DAP peak		GRMZM2G126302	16.586	273.241	100.758	19.2788	14.5273	0.418492		GRMZM2G180950	180.25	168	32.25	1.5	0.5	196.75
ded1_activated	GRMZM2G119175	268.048	282.227	208.482	95.334	70.615	51.1652	45.5456	61.7147	40.6937	33.8046	24.3279	9.91317	30	6-8 DAP peak		GRMZM2G150286	39.9511	179.265	251.251	34.7107	220.36	175.962		GRMZM2G007137	1829.25	81.5	97	0	1.25	4
ded1_activated	GRMZM2G150286	36.1619	35.4491	30.5686	14.3613	7.23965	9.26492	8.52617	9.02262	7.62688	7.59567	7.55807	6.78535	31	6-8 DAP peak		GRMZM2G092581	102.38	59.5679	116.963	6.90325	242.031	40.362		GRMZM2G163421	5272	3311.25	1283.25	6676.25	8737.25	1282.5
ded1_activated	GRMZM2G326111	2667.59	2250.73	2235.41	868.211	333.454	199.833	230.302	380.407	271.74	199.38	232.491	101.503	32	6-8 DAP peak		GRMZM2G155593	18.4223	59.0735	32.197	6.45677	88.6342	231.823		AC198700.2_FG004	363.25	579.75	189	0.25	1	466.25
ded1_activated	GRMZM5G829840	87.1595	85.1921	57.1033	33.1151	10.2467	14.8343	14.124	8.40775	15.8808	11.4713	9.341	10.6068	33	6-8 DAP peak		GRMZM2G147226	217.706	103.503	54.7382	13.06	16.7563	4.7448		GRMZM2G094955	10875.8	562	665.5	36.25	50	21.75
ded1_activated	GRMZM2G152908	144.648	268.25	153.605	63.3894	18.3708	23.7218	42.59	26.0119	51.0975	35.8526	18.3461	14.8571	34	6-8 DAP peak		GRMZM2G342895	0.372012	95.2855	189.252	8.68408	59.5446	6.76728		GRMZM2G426158	1306.25	2305.75	896.25	1	2.25	2003.75
ded1_activated	GRMZM2G153754	1.493	1.96939	1.74806	0.223573	0.0631732	0.0390376	0.0408602	0	0.230342	0.0907333	0	0.176571	35	6-8 DAP peak		GRMZM2G099167	34.1688	128.762	181.778	87.9122	94.0493	116.913		GRMZM2G137525	107	290	64.5	0	0.25	203.75
ded1_activated	GRMZM2G135839	10.1838	13.1028	9.09887	3.20892	1.06131	1.43138	1.56631	0.775277	1.2029	0.894371	1.57621	1.24861	36	6-8 DAP peak		GRMZM2G020940	1.34625	16.8579	33.9572	4.40552	49.2749	174.004		GRMZM5G843555	9450.75	1532.75	5537.75	2451.5	4133.5	2431
ded1_activated	GRMZM5G832939	1.71302	2.11233	1.29984	0.0263027	0.0126346	0	0	0.106935	0.140765	0	0.180877	0	37	6-8 DAP peak		GRMZM5G843555	55.7118	168.595	112.528	25.1451	8.38928	31.1527		GRMZM2G081127	2869.25	3894.25	1387	1265.5	1324.25	3015.25
ded1_activated	GRMZM2G021498	4.76187	6.73405	1.41936	1.55186	0.808617	3.70857	1.94767	3.32834	0.844587	1.81467	1.67957	0.819792	38	6-8 DAP peak		GRMZM2G031925	101.26	167.749	103.389	89.7937	53.2086	13.9617		GRMZM2G328094	451.25	582.5	190	916.75	835.75	1907.5
ded1_activated	GRMZM2G106141	7.81072	10.7205	3.42141	3.09056	4.76326	4.90572	7.00072	7.56564	3.1736	5.22364	3.55294	2.08101	39	6-8 DAP peak		AC198700.2_FG004	159.36	118.769	0.565753	1.96975	8.32621e-06	1.01342e-05		GRMZM2G161787	170	188.75	230.75	73.5	72.75	275.5
ded1_activated	GRMZM2G128056	82.2719	116.893	71.5359	60.1542	61.0759	55.5114	76.8173	93.7684	49.05	46.5462	49.767	20.8984	40	6-8 DAP peak		GRMZM2G172537	54.6265	153.247	58.8127	42.1759	28.1634	9.4814		GRMZM2G467370	603.5	1127.5	497	724.25	1150	1318.75
ded1_activated	GRMZM2G043887	82.9162	74.0587	14.6568	11.468	24.865	31.6855	41.8681	61.5276	40.4762	31.977	30.4907	14.05	41	6-8 DAP peak		GRMZM2G128056	132.618	66.3316	86.5322	7.35618	22.7654	23.4011		GRMZM2G069295	81.75	248.25	50.5	21.25	17.25	133.5
ded1_activated	GRMZM2G108766	14.7885	14.9769	3.09272	3.81389	6.25415	6.37614	8.45807	15.1847	6.59034	7.71233	7.36427	4.553	42	6-8 DAP peak		GRMZM2G007909	11.7322	56.7671	120.063	6.75684	28.621	0.286395		GRMZM2G006585	267156	4493.75	123405	52	41	4615.75
ded1_activated	GRMZM2G365957	2.37308	2.68409	1.16537	0.381389	0.416943	0.754726	1.45735	1.84462	0.934165	0.68698	0.762267	0.718894	43	6-8 DAP peak		GRMZM2G098346	36.4142	118.306	36.7623	25.2314	4.79033	37.5546		GRMZM2G079938	1627	2702.25	2196.75	2058.5	1862.75	1689.5
ded1_activated	GRMZM2G068212	11.8654	5.59053	4.82584	1.86749	1.9331	4.58041	5.55699	4.9591	3.71106	4.69221	3.2687	3.17827	44	6-8 DAP peak		GRMZM2G076239	0.254618	26.3358	117.747	0.128848	27.1402	0.18137		GRMZM5G835516	2313.5	1902	365.75	6	5.5	446.25
ded1_activated	GRMZM2G178074	5.23334	2.55703	2.46521	1.78858	1.45298	2.7066	3.48674	2.8204	2.54656	2.25537	3.06199	1.87921	45	6-8 DAP peak		GRMZM2G086940	49.4198	74.8847	55.4202	16.2474	90.7323	113.796		GRMZM5G859107	2.25	0	1	0.75	1.75	1
ded1_activated	GRMZM2G018876	3.33174	1.98527	1.94229	0.999501	1.02341	0.871839	1.53907	0.614875	1.68917	0.907333	1.64081	0.681058	46	6-8 DAP peak		GRMZM2G170843	32.9121	113.17	86.2313	12.6204	32.4483	37.2492		GRMZM2G047699	474.75	1075.5	226	0.75	1	785
ded1_activated	GRMZM2G020940	314.33	168.637	155.547	90.8625	40.7088	26.1942	36.0115	41.0897	82.9999	63.1892	83.9269	139.819	47	6-8 DAP peak		GRMZM2G466545	107.372	4.4557	5.66654	7.16279	2.68233	1.17405e-06		AC205471.4_FG007	4356.75	1441.5	852.75	17.5	109.25	3206.75
ded1_activated	GRMZM2G098346	32.9402	15.3422	5.49817	4.4057	1.37718	1.83477	1.64803	1.14955	1.30527	3.4349	4.92243	1.74048	48	6-8 DAP peak		GRMZM2G348512	105.029	9.61911	2.46561	6.94614	3.79854	2.11833		GRMZM2G081626	363.25	1942	266.5	1646.5	844.25	3137.5
ded1_activated	GRMZM2G044576	3.12743	1.03234	0.0747034	0	0.176885	0.169163	0.163441	0.267337	0.115171	0.233314	0.284235	0.681058	49	6-8 DAP peak		GRMZM2G095892	5.28681	100.573	43.9102	12.6269	34.0256	61.9574		GRMZM2G024315	439	2207.75	846.75	2025	2513.25	4199
ded1_activated	GRMZM2G001977	12.5412	3.57349	0.239051	0.170967	0.35377	0.26025	0.585664	1.52382	0.511871	0.0907333	0.658909	0.0756731	50	6-8 DAP peak		GRMZM2G134054	87.4561	3.49179	8.62011	10.716	44.9704	98.9897		GRMZM2G157334	8379.25	11021.5	4593.75	8727.25	8593	5922.5
ded1_activated	GRMZM2G041352	7.82644	1.54057	0.522924	0.157816	0	0	0.217921	0.0267337	0	0.116657	0	0.0504487	51	6-8 DAP peak		GRMZM2G069016	49.087	46.8684	76.4317	58.5238	97.0154	0.460613		GRMZM5G836174	1181.5	4869	4907	13772.2	8382	1809.25
ded1_activated	GRMZM2G055434	95.8346	28.8103	0.866559	0.039454	0.315866	0.169163	0	0.0802011	0.0767807	0.0129619	0.658909	0.0504487	52	6-8 DAP peak		GRMZM2G035579	7.98457	8.52721	18.1684	3.50918	42.1716	92.6665		GRMZM2G144707	207.25	162.75	45.75	9.75	17	31
ded1_activated	GRMZM2G360529	29.6713	10.4346	0.791856	0	0.429578	1.22318	0	0	0.422294	0.142581	1.98965	0.365753	53	6-8 DAP peak		GRMZM2G165511	36.6289	79.1851	91.9059	31.3767	62.3479	27.255		GRMZM2G147226	5715.25	2963.75	6938.75	869.25	852	1569
ded1_activated	GRMZM2G137525	3.97608	1.50881	0.0298813	0	0.0505386	0	0	0	0	0	0	0	54	6-8 DAP peak		GRMZM2G010909	7.56942	28.7066	21.6081	90.2237	20.2239	2.22724		GRMZM2G339379	1065.75	1212	518	887.75	973.25	693
ded1_activated	GRMZM2G069694	8.32934	2.55703	0.821737	0.105211	0.0126346	0.0390376	0.136201	0	0.127968	0.181467	0.426353	0.769343	55	6-8 DAP peak		GRMZM2G104942	18.8048	42.0971	61.8788	6.97635	45.2442	86.3112		GRMZM2G119265	17755	2273.5	1168.75	10.5	27.5	109.25
ded1_activated	GRMZM2G392125	32.4059	10.9905	1.18031	1.4861	1.5667	0.975939	0.735484	0.0935679	0.818994	0.75179	1.82169	4.16202	56	6-8 DAP peak		GRMZM2G392125	1.57164	84.1839	64.542	5.69766	10.6109	18.6576		GRMZM2G447271	16.25	3.25	17.75	8	15.75	2
ded1_activated	GRMZM2G157218	1.41442	0.635288	0	0.0920593	0.0505386	0.0390376	0.0408602	0.0534674	0	0.0129619	0.142118	0.100897	57	6-8 DAP peak		GRMZM2G171569	6.31729	60.0146	46.1619	18.5241	81.2346	65.6853		GRMZM2G433137	81	39.25	9.5	0	2.75	99.25
ded1_activated	GRMZM2G095039	5.70481	2.71586	1.03091	0.736475	0.732809	0.689664	1.66165	0.76191	0.882978	1.32211	0.826866	0.98375	58	6-8 DAP peak		GRMZM2G174136	1.39522	52.1285	79.43	4.16833	0.496007	1.3966		GRMZM2G302639	71	183.75	178.5	250.25	367.25	544.5
ded1_activated	GRMZM2G162443	6.20772	2.68409	1.00103	0.460297	0.214789	0.611589	0.980646	1.39015	0.511871	0.868447	0.348834	1.14771	59	6-8 DAP peak		GRMZM2G137321	15.006	78.7358	12.9874	16.9587	12.3382	2.45663		GRMZM2G044576	201.25	568.75	71.25	210.5	185.75	130
ded1_activated	GRMZM2G142667	8.58079	4.00231	1.22514	1.10471	1.38981	2.2902	2.94194	2.8204	2.02189	2.13871	1.96381	2.24497	60	6-8 DAP peak		GRMZM2G416677	0.20236	0.828637	4.25848	1.12704	77.906	45.5748		GRMZM2G099604	58	85.5	68.5	116	142.75	71.75
ded1_activated	GRMZM2G172537	22.2063	10.6411	0.8815	0.539205	1.69304	2.55045	4.05878	5.05267	2.57215	1.30915	1.35658	1.00897	61	6-8 DAP peak		GRMZM2G059700	3.91084	72.1836	63.6367	1.24243	0	0.66035		GRMZM2G306062	716.25	680	109.25	1345	678	172.25
ded1_activated	GRMZM2G034471	2.76597	1.11175	0	0.131513	0.303231	0.26025	0.136201	0.187136	0.665432	0.557362	0.452192	0.857628	62	6-8 DAP peak		GRMZM5G862540	17.6486	16.6953	38.7001	22.8154	43.2684	71.5904		GRMZM5G862540	6438	4004.75	925.5	4411.75	3259.75	10138
ded1_activated	GRMZM2G348512	25.8681	12.404	1.01597	0.933744	0.808617	3.72158	4.03154	4.29076	2.61054	4.2515	5.85266	9.49697	63	6-8 DAP peak		GRMZM2G108766	0.865533	70.318	45.1663	20.7321	2.76925	1.4962		GRMZM2G162443	516.75	682.25	171.5	362.5	415.25	1252.25
ded1_activated	GRMZM2G057006	7.37068	5.01877	4.24315	1.88064	1.98364	3.27916	3.5276	2.95407	2.08587	1.76282	1.73125	1.62697	64	6-8 DAP peak		GRMZM2G041352	11.8123	5.37308	1.05954	68.3311	1.03152	6.35491		AC213463.3_FG009	1528	737.5	472	52.25	63	168.75
ded1_activated	AC213463.3_FG009	8.75367	4.41525	3.57082	1.05211	1.45298	1.48343	1.67527	2.08523	0.921368	1.02399	0.335914	0.227019	65	6-8 DAP peak		GRMZM2G119265	0.375472	4.82681	12.5448	67.9938	6.64565	8.41177		GRMZM2G461936	2893.5	951.75	1298.5	3001	3927.5	2392.75
ded1_activated	GRMZM2G155593	67.9863	39.0067	21.41	9.53471	9.48862	17.1635	18.7276	20.1839	16.3415	11.562	6.12397	7.89523	66	6-8 DAP peak		GRMZM2G074672	0.314125	20.0289	39.4326	3.38547	23.1239	67.8555		GRMZM2G160370	450.25	676.75	380	805	609.5	477
ded1_activated	GRMZM2G412075	44.947	31.3356	16.0762	5.49726	4.75063	12.5441	10.4875	16.0402	10.3142	11.6268	5.8139	3.74582	67	6-8 DAP peak		GRMZM2G163421	19.0011	65.461	33.1184	67.1715	12.9666	39.8351		GRMZM2G312871	52.75	110.5	45	122.75	218.5	21.5
ded1_activated	GRMZM2G006229	5.64195	3.62114	1.85264	1.42034	0.922329	2.082	1.40287	1.76442	1.33086	0.427743	0.58139	0.176571	68	6-8 DAP peak		GRMZM2G320802	36.9309	67.0816	65.7564	27.4377	61.6061	56.5905		GRMZM2G326111	19.75	4191.75	512.5	71.5	130.75	161.5
ded1_activated	GRMZM2G161380	43.0454	23.6962	14.4925	10.7446	10.5373	20.7029	11.2093	11.4821	8.99613	4.91256	2.416	1.24861	69	6-8 DAP peak		GRMZM2G060079	7.80238	0.709851	1.34634	4.37182	65.4111	8.16156		GRMZM2G074017	188.25	346.75	141.5	56.25	55.5	846.75
ded1_activated	GRMZM2G104866	4.13324	1.79469	0.567746	0.355086	0.404309	1.52247	0.653764	1.00251	0.345513	0.116657	0.284235	0.189183	70	6-8 DAP peak		GRMZM5G845601	8.0376	39.0991	27.7714	33.2496	42.4025	65.0464		GRMZM5G801651	592.5	905.75	312	628.5	728.5	1054.25
ded1_activated	GRMZM2G467263	3.97608	1.76292	0.821737	0.420843	0.934964	1.23619	0.531183	0.414372	0.43509	0.362933	0	0.390978	71	6-8 DAP peak		GRMZM2G101024	0.591898	0	9.79596	0.363604	62.6345	41.6766		GRMZM2G101605	57.75	5.75	91	2	1.75	4.5
ded1_activated	AC213884.3_FG002	1.6973	0.809992	0	0.0657567	0.0631732	0.182175	0.245161	0.868845	0.0895774	0	0	0.100897	72	6-8 DAP peak		GRMZM2G475263	20.4113	62.3425	32.8096	53.5413	16.2252	15.4963		GRMZM2G075255	5280	15632.5	383.25	8899.75	5812.75	1266.25
ded1_activated	GRMZM2G148930	43.4226	22.9339	2.85367	2.9196	5.07913	4.76258	6.93262	17.671	4.79879	3.74599	2.85527	0.214407	73	6-8 DAP peak		GRMZM2G156890	39.6532	60.3815	24.4032	27.7465	10.9769	25.2068		GRMZM2G096753	62.75	849	235.25	103.75	131.75	4593.75
ded1_activated	GRMZM5G845601	7.90502	2.89056	2.25604	0.89429	1.66777	1.48343	2.6423	3.06101	0.716619	0.777714	0.671828	0.554936	74	6-8 DAP peak		GRMZM2G168365	0	2.33343	4.89027	59.2469	1.47217e-05	11.1902		GRMZM2G140669	303.75	414	104.75	336.25	571.5	650.75
ded1_activated	GRMZM2G060257	15.9358	13.0075	5.03501	3.68237	4.64955	4.16401	6.29248	6.09528	3.74946	6.02728	5.18083	9.20689	75	6-8 DAP peak		GRMZM2G138886	12.2972	4.77846	9.61084	1.48957	56.4797	54.3876		GRMZM2G112247	2889	2188	7010.5	25775.5	14911.2	2259.5
ded1_activated	GRMZM2G020285	5.2962	5.28877	0.0298813	0.302481	0.51802	1.70464	0.708244	1.01588	0.319919	0.220352	0.400513	0.126122	76	6-8 DAP peak		GRMZM2G441325	0.879107	7.31042	7.49256	7.97959	6.44659	56.127		GRMZM2G166976	160.75	696.5	439.75	1804.25	2780.5	229.5
ded1_activated	GRMZM2G075438	2.60881	2.84291	0.253991	0.19727	0.366405	0.819789	0.503943	0.681709	0.268732	0.246276	0.206716	0.80718	77	6-8 DAP peak		AC231745.1_FG003	2.68757	31.2292	4.29694	14.1863	0	54.5632		GRMZM2G020285	3379.25	641.75	327.5	698.25	795.5	552.25
ded1_activated	GRMZM2G081626	6.53775	7.55992	1.10561	0.565507	0.669636	1.57452	1.68889	2.07186	1.15171	1.16657	1.62789	2.61072	78	6-8 DAP peak		GRMZM2G112247	11.6195	22.1577	34.089	3.53877	20.2577	54.0166		GRMZM2G151425	625	303	1096.75	42.75	50.25	1922.75
ded1_activated	GRMZM2G007137	1.1944	1.96939	0	0	0.0631732	0.0780751	0.108961	0	0.0895774	0.0129619	0	0	79	6-8 DAP peak		GRMZM2G104501	8.43063	53.6518	39.7861	11.3873	4.99077	8.42977		GRMZM5G832135	2981	157.5	286.5	37.75	60.25	125
ded1_activated	GRMZM5G878371	11.7082	19.6463	2.00205	0.144665	0.593828	0.923889	1.17133	1.17628	1.06213	0.168505	0	0	80	6-8 DAP peak		GRMZM2G467370	25.6841	21.7066	50.5445	18.4354	31.6456	51.577		GRMZM2G178074	224.75	949	426.5	5353.75	4182.25	521.75
ded1_activated	GRMZM2G083243	326.447	439.111	89.8831	82.301	65.1821	102.929	98.6366	123.349	80.5941	88.6723	63.9917	42.5787	81	6-8 DAP peak		GRMZM2G171248	1.62617	0.242193	0.923666	1.89733	51.4617	45.9264		GRMZM2G135839	435.25	3173	821	3105	2760	1013.5
ded1_activated	GRMZM2G334631	1087.61	1460.65	8.27713	80.6703	107.344	116.046	109.546	138.908	49.9586	30.1753	23.4623	4.69173	82	6-8 DAP peak		GRMZM2G137525	50.7896	0	0	1.15123	0	0		GRMZM2G153754	26.25	195.25	120.25	837	1118.25	46.25
ded1_activated	GRMZM2G151425	55.5866	89.2738	24.8912	4.31364	3.77776	4.64547	8.74409	8.88895	8.61223	4.17373	5.99478	10.4429	83	6-8 DAP peak		GRMZM2G467263	27.7332	50.4326	29.2433	12.2791	8.09254	3.0714		GRMZM2G401308	11524.2	19566.8	7770	30992.8	38487.8	23478.2
ded1_activated	GRMZM2G059678	13.0755	8.6558	3.22719	0.920593	0.732809	0.988952	1.45735	1.32332	1.30527	0.738828	0.878545	3.97284	84	6-8 DAP peak		GRMZM2G461936	4.21462	43.6489	32.708	11.3356	29.5053	49.821		GRMZM2G101024	36.5	302.5	77	648.25	562	655
ded1_activated	GRMZM2G097820	15.2757	9.49755	3.95928	1.19677	1.59197	1.11908	2.27455	2.32583	1.85553	1.87947	0.348834	2.62333	85	6-8 DAP peak		GRMZM2G134367	9.20054	28.6401	24.8683	7.8885	27.9231	48.9349		GRMZM2G125516	2453.75	2082.5	1768.25	3328.25	5082.25	2195.75
ded1_activated	GRMZM2G099604	2.26307	1.57234	0.926322	0.736475	0.366405	0.546526	0.817205	0.695076	0.806197	0.570323	0.452192	1.0342	86	6-8 DAP peak		GRMZM2G310368	5.20624	2.05379	3.82968	16.417	12.5067	48.1681		GRMZM2G171569	1437.25	917	657.25	809.75	930	650.75
ded1_activated	GRMZM2G075255	11.2053	8.71932	0.209169	0.644415	0.758079	1.18414	0.476703	0.949046	1.85553	1.39988	0.710588	0.517099	87	6-8 DAP peak		GRMZM2G104866	37.9697	46.1849	21.8949	12.6084	1.96402	0		GRMZM2G147560	17.25	46.75	199.25	31	215.5	186.75
ded1_activated	GRMZM2G119265	30.0956	22.4574	0.343635	1.47295	2.13525	3.37024	2.35627	5.13287	2.64893	1.19249	1.51161	0	88	6-8 DAP peak		GRMZM5G896834	14.079	45.1311	36.6012	22.2105	45.5857	26.337		GRMZM2G106141	2076	1200.25	533	746	714	730.5
ded1_activated	GRMZM2G308619	4.589	3.2082	0.388458	0.302481	0.202154	0.663639	0.476703	1.01588	0.870181	0.375895	0.219636	0.138734	89	6-8 DAP peak		GRMZM2G432796	8.81862	10.6198	14.362	10.1751	43.4133	18.2919		GRMZM2G074672	1184	399.5	438	11636.8	5770.5	110.25
ded1_activated	GRMZM2G007909	165.66	147.879	17.4208	7.52256	6.81007	5.21802	5.02581	5.1997	1.48443	1.94428	0.904384	0.252244	90	6-8 DAP peak		GRMZM2G078320	6.55566	40.7785	20.4827	5.81869	11.9799	35.8653		GRMZM5G832939	65.75	322.25	115.5	30.25	12.5	114.75
ded1_activated	GRMZM2G123411	1282.4	1196.74	70.5349	5.78659	18.7751	20.1304	1.37563	1.49709	4.24853	4.69221	20.943	6.58356	91	6-8 DAP peak		GRMZM2G043887	0.865359	28.2188	40.46	20.11	13.5999	1.60213		GRMZM2G038931	2928.25	271.75	1630.5	2.75	5	435.75
ded1_activated	GRMZM2G050329	32.2958	27.8415	2.33075	0.697021	0.176885	0.858826	0.939786	1.13618	0.882978	0.725866	0.684748	0.302692	92	6-8 DAP peak		GRMZM2G097820	9.01576	17.5866	20.0148	4.99057	39.7822	32.2271		GRMZM2G485559	24	17.75	21.25	117.75	207.25	10
ded1_activated	GRMZM2G138886	44.2869	37.0373	2.98813	1.14417	0.315866	0.845814	0.885305	0.574774	1.1901	0.440704	0.180877	0.0504487	93	6-8 DAP peak		GRMZM2G044581	1.20411	23.974	39.4649	4.79018	23.6485	9.65766		GRMZM2G029082	236	536	206.25	138.25	230.25	246.75
ded1_activated	GRMZM2G171248	9.05226	7.30581	0.67233	0.302481	0.113712	0	0	0	0.153561	0.0777714	0	0.0378365	94	6-8 DAP peak		GRMZM2G148925	16.8108	26.8243	39.3697	17.2975	10.8783	10.4297		GRMZM2G342895	113.75	157.5	139.5	591.5	708.25	39
ded1_activated	GRMZM2G306062	7.07208	6.35288	0.522924	0.144665	0.252693	0.546526	0.449463	0.574774	0.102374	0.129619	0.103358	0.100897	95	6-8 DAP peak		GRMZM2G060257	26.8527	36.3524	20.285	13.7707	39.1252	26.5118		GRMZM2G075438	392	122.75	75.5	22.25	33	34.25
ded1_activated	GRMZM2G328268	27.1096	25.348	4.12363	1.47295	1.6425	3.48736	4.03154	3.76945	2.21384	2.79977	2.26096	1.47563	96	6-8 DAP peak		GRMZM2G064841	8.65252	7.38785	12.8671	4.01555	22.34	37.8836		GRMZM2G007909	3590.75	442.25	873	18.25	13	138.75
ded1_activated	GRMZM2G099167	236.255	265.979	36.3656	21.1736	14.4667	27.3523	22.1054	35.2617	16.2647	14.1933	11.7182	3.88455	97	6-8 DAP peak		GRMZM2G125516	2.46449	21.0582	18.3964	4.46931	19.4132	37.6048		GRMZM2G083243	16460	7385.25	8012	6817	6653.75	9571.5
ded1_activated	GRMZM2G328500	241.912	243.617	47.0183	20.4503	10.4362	23.6958	29.6782	47.2384	30.4691	24.6535	22.2737	22.8659	98	6-8 DAP peak		GRMZM2G051689	0.322142	6.85486	4.90655	4.79142	37.4284	9.16978		GRMZM2G432796	3929.25	3790	2295.5	1170.5	2233.75	2870
ded1_activated	GRMZM2G025250	2.13734	1.76292	0.089644	0.184119	0.416943	0.0390376	0.190681	0.280704	0.204748	0.116657	0.142118	0	99	6-8 DAP peak		GRMZM5G835516	20.8486	35.5192	8.99465	29.1355	0	0		GRMZM2G424205	2.5	686	152.5	33.5	30	11768.2
ded1_activated	GRMZM2G168365	30.8657	22.9498	0.253991	2.64342	4.87697	2.27719	2.05663	2.59317	1.22849	0.311086	1.12402	1.14771	100	6-8 DAP peak		GRMZM2G416388	7.79014	34.3654	12.5539	5.57703	1.82616	29.0323		GRMZM2G021092	0	1	0.5	0.25	1	0.25
ded1_activated	GRMZM2G431006	9.71233	8.05227	0	0.355086	0.808617	0.728701	0.190681	0.521307	0.166358	0.194428	0	0.302692	101	6-8 DAP peak		GRMZM2G122172	0.79964	13.6833	32.178	3.25161	24.2801	0		GRMZM2G356128	3	2.75	0.25	0	0	0.75
ded1_activated	GRMZM2G031925	35.6904	25.2845	3.07778	1.15732	1.88256	3.24012	1.28029	2.64664	1.88113	0.95918	1.29198	0.29008	102	6-8 DAP peak		GRMZM2G475536	0	0	0.193856	0	4.51996	32.125		GRMZM2G159179	230	24.25	80.25	0	4.5	18.75
ded1_activated	GRMZM2G100714	22.7092	14.1669	1.50901	0.157816	0.227424	0.494476	0.735484	0.334171	0.486277	0.0648095	0	0.11351	103	6-8 DAP peak		GRMZM2G142249	32.0393	16.223	8.76168	7.04754	1.95924	2.25382		GRMZM2G031925	4335.5	480.75	595.75	20	68	113
ded1_activated	GRMZM2G122172	41.3795	27.4603	3.73517	0.39454	0.0379039	0.312301	0.721864	0.334171	0.345513	0.0129619	0.142118	0.353141	104	6-8 DAP peak		GRMZM2G100714	31.2103	20.8629	6.56843	4.05857	2.73317	10.5944		GRMZM2G097820	697	668.5	430	1611	1666.5	632.5
ded1_activated	GRMZM2G101024	71.4752	48.933	0.582686	0.670718	0.265328	0.299288	1.11685	1.40352	0.703823	1.34804	1.14986	4.83047	105	6-8 DAP peak		GRMZM2G149534	8.66629	28.6048	14.6619	4.28994	16.1861	30.7836		GRMZM2G149534	475	272.25	648.5	371.25	449.25	344.25
ded1_activated	GRMZM2G009854	1516.73	1044.33	19.7217	1.34144	4.86434	3.73459	0	0	0.742213	0.777714	7.62267	1.61436	106	6-8 DAP peak		GRMZM2G006219	2.45113	16.6077	30.5251	0.277243	2.89887	20.6819		GRMZM2G133512	298.75	802.25	260.5	30.25	42.5	316.5
ded1_activated	GRMZM2G426158	410.495	305.732	7.99326	0.39454	1.45298	0.780751	0.177061	0.695076	0.281529	0.337009	0.361754	1.92966	107	6-8 DAP peak		GRMZM2G111300	1.24995	19.3216	26.2274	4.79139	29.2517	3.97494		GRMZM2G068808	935.75	1435.75	943.25	1088.75	1393.75	1649.25
ded1_activated	GRMZM2G324705	17.6959	11.324	1.44925	1.10471	0.619098	1.44439	1.67527	0.908946	1.66358	1.65912	1.40826	1.37473	108	6-8 DAP peak		GRMZM2G300500	12.5024	22.4798	14.4379	11.6148	13.9392	28.3926		GRMZM2G123411	8844.5	15518.2	3342.75	12.75	13.75	10676.8
ded1_activated	GRMZM2G133512	4.00751	2.98585	0.493042	0.0920593	0.366405	0.169163	0.463083	0.46784	0	0.142581	0.0645989	0.0126122	109	6-8 DAP peak		GRMZM2G069694	0	1.19623	1.89586	0.121974	0	27.6452		GRMZM2G018760	1048	409	130.75	14	26.5	2773.5
ded1_activated	AC198700.2_FG004	9.05226	4.76466	0.209169	0	0.0126346	0.182175	0.0136201	0	0.217545	0.0388857	0.142118	0.138734	110	6-8 DAP peak		GRMZM2G178074	1.21097	2.90518	8.45188	1.03317	13.9913	26.8686		GRMZM2G043887	15333.5	2101.5	2503	1631.5	1322.5	1802.25
ded1_activated	GRMZM2G047699	101.775	54.0789	3.21224	0.368237	2.00891	1.86079	0.0272402	0	0.153561	0.116657	2.59687	1.37473	111	6-8 DAP peak		GRMZM2G412075	14.1506	26.7136	22.9921	18.0252	6.67967	0.478925		GRMZM5G845601	2390.75	2823	912.75	328.25	1706.75	9719.5
ded1_activated	GRMZM2G163421	119.502	68.214	13.7902	7.11487	6.99959	10.5141	8.38997	13.7545	14.7035	10.3436	11.3694	11.6158	112	6-8 DAP peak		GRMZM2G114337	7.68706	18.5855	23.243	6.17053	25.4791	15.6661		GRMZM2G360529	1850	3293	763.75	2.25	1.25	2421
ded1_activated	GRMZM2G074672	54.0779	24.8556	3.63058	1.10471	0.783348	1.6656	1.02151	0.735177	1.06213	0.362933	0	0.454039	113	6-8 DAP peak		GRMZM2G140669	3.23434	2.78574	1.23231	6.25631	8.57338	25.4037		GRMZM2G456618	2610	2685.25	1506.5	2886.25	3665	2240.25
ded1_activated	GRMZM2G172758	31.8244	14.9769	0.702212	0.223573	0.138981	0.507488	0.122581	0.106935	0	0.0388857	0	0.227019	114	6-8 DAP peak		GRMZM2G151021	2.04692	25.0101	5.12211	12.3506	3.61031	8.08263		GRMZM2G022926	153.75	260.75	113.25	202	157.75	337.5
ded1_activated	GRMZM2G018760	54.5965	31.415	2.21122	2.34094	2.40058	3.26614	4.90323	8.24734	3.00724	2.29426	2.49352	0.69367	115	6-8 DAP peak		GRMZM2G373522	0.468472	0.369404	0.371687	22.9702	24.9556	3.36454		GRMZM2G098279	920.5	43	287	119.75	596.75	127.25
ded1_activated	GRMZM2G328094	14.1913	8.78285	1.41936	0.78908	0.581194	0.962927	1.14409	1.68422	0.921368	0.790676	1.53745	0.794567	116	6-8 DAP peak		GRMZM2G324705	0.680641	0.884456	1.94428	0.849775	22.3931	24.0546		GRMZM2G150286	1094.25	949	1414.5	1213.5	1559	630.75
ded1_activated	GRMZM5G835516	25.8681	13.881	0.552805	0	1.85729	0.611589	1.25305	2.12533	0.127968	0.168505	2.31264	0	117	6-8 DAP peak		GRMZM2G365957	23.7848	0.16217	0.367491	4.56039	11.0314	7.27017		GRMZM2G142667	1060.5	870.75	522.25	1022	965	1549
ded1_activated	GRMZM2G312871	5.26477	3.17644	0.478102	0.315632	0.404309	0.494476	0.394982	0.401005	0.35831	0.829561	0.374674	0.744119	118	6-8 DAP peak		GRMZM2G051288	1.08695	23.5993	17.5626	6.79518	13.5715	7.21539		GRMZM2G011513	702.25	1089.75	191.5	5.75	10.25	5278.5
ded1_activated	GRMZM2G378547	5.45336	3.25585	0.806796	0.604961	0.252693	0.676651	0.449463	0.307437	0.703823	0.894371	0.710588	0.756731	119	6-8 DAP peak		GRMZM2G166976	0.252401	1.11607	0.199817	0.33234	7.17731	23.068		GRMZM2G172758	591	250.75	121.25	528	717.25	61.25
ded1_activated	GRMZM2G092581	133.615	88.9085	31.7938	9.65308	9.43808	6.89664	8.89391	11.2683	7.51171	5.84582	7.08004	2.11885	120	6-8 DAP peak		GRMZM2G050329	0.501307	0.990733	3.48053	0.291502	22.9561	16.0944		GRMZM2G021498	547.25	356.25	111.25	2251.75	1174	1260.5
ded1_activated	GRMZM2G432796	31.0543	18.9316	8.8897	4.82654	5.1802	6.59735	6.11542	5.86805	5.73296	4.58851	4.39272	2.11885	121	6-8 DAP peak		GRMZM2G480607	3.52582	13.5293	9.13591	5.83932	22.4362	12.6162		AC166636.1_FG008	1203.75	579.5	206.75	4.75	5	492
ded1_activated	GRMZM2G480607	23.9979	14.3893	5.97627	3.36674	3.85357	3.61748	4.23585	4.47789	3.14801	2.28129	2.55812	2.43415	122	6-8 DAP peak		GRMZM2G174558	1.54973	1.66169	4.22808	5.03515	22.2353	4.54132		GRMZM2G134367	1838	1531.75	1651.75	1769	1571.5	1997.75
ded1_activated	GRMZM2G044581	30.9914	21.7745	2.6445	0.828534	2.2616	2.44635	5.57061	7.36513	2.3674	2.73496	5.05163	0.98375	123	6-8 DAP peak		GRMZM2G160370	19.138	21.253	10.2807	7.12127	6.93547	6.49215		GRMZM2G064841	3661.5	3923.25	3824	4437	3273	2084
ded1_activated	GRMZM5G801651	18.1045	13.4046	2.68932	1.47295	2.69118	2.92782	5.33907	4.81207	3.967	3.65525	3.66922	3.14043	124	6-8 DAP peak		GRMZM5G801651	4.96412	12.9796	14.6029	5.186	20.5418	13.4587		GRMZM5G896834	3499.25	1858	1687	1733.25	1935.5	1428.5
ded1_activated	GRMZM2G174558	1.57157	1.17528	0.104585	0	0.0884425	0	0.108961	0.454473	0.255936	0.0518476	0.271315	0.176571	125	6-8 DAP peak		GRMZM2G098279	0	4.64673	18.9233	4.03685e-31	7.48796	16.3412		GRMZM2G042171	1988.5	4575.25	493	30.25	12.75	4163
ded1_activated	GRMZM2G339379	4.25896	3.50996	0.478102	0.78908	0.808617	0.741714	1.19857	0.922312	0.665432	1.01103	0.219636	0.0882853	126	6-8 DAP peak		GRMZM5G869788	0.0869507	4.79866	18.5415	1.12531	0	14.9635		GRMZM2G126808	88.75	934	312	0.5	10.5	2599
ded1_activated	GRMZM2G373522	84.1106	75.1704	3.70529	4.31364	3.12076	2.73263	6.02008	4.85217	6.85907	9.28072	27.1574	2.62333	127	6-8 DAP peak		GRMZM2G081445	0.6054	18.2425	12.7565	10.7481	4.47703	13.6355		GRMZM2G118497	171	7240.25	724	646	478	3297.5
ded1_activated	GRMZM5G862540	65.4403	62.5123	3.13754	3.13002	2.8807	4.85367	7.74983	7.08443	11.21	9.0474	15.2712	17.7327	128	6-8 DAP peak		AC210173.4_FG002	0.286834	0.564677	2.92701	0.76336	7.59249	18.051		GRMZM2G100714	555.75	474	143.5	686.25	744	234
ded1_activated	GRMZM2G159179	1.17868	0.619406	0.283873	0.249875	0.176885	0.0780751	0.190681	0	0.0511871	0	0.0645989	0	129	6-8 DAP peak		GRMZM2G048243	0.546502	8.97435	4.87275	3.56962	5.46635	17.591		GRMZM2G042253	8	10.5	52.25	12.5	16.25	8.75
ded1_activated	GRMZM2G114337	26.8425	32.2091	16.0463	8.08807	5.48344	8.95262	9.19356	11.549	8.3435	9.64365	4.99995	3.35484	130	6-8 DAP peak		GRMZM2G079938	2.68429	2.25832	3.94972	3.39529	10.9283	17.469		GRMZM2G172537	4852.5	847.75	806	3768.75	3102	392.5
ded1_activated	GRMZM2G117796	14.2699	16.1363	9.2931	3.56401	2.64064	3.74761	6.02008	5.64081	2.58495	2.16464	1.75709	1.5513	131	6-8 DAP peak		GRMZM2G471083	7.30607	16.7061	8.91038	5.99822	5.53795	4.03112		GRMZM2G109831	251	176.75	144.5	496.75	553.75	220.25
ded1_activated	GRMZM2G320802	36.5234	33.6861	21.0813	10.4948	9.12221	13.1817	14.5326	16.5348	10.2502	10.6028	10.1162	6.89886	132	6-8 DAP peak		GRMZM2G106141	6.86698	16.2151	11.762	7.31245	12.0843	8.24505		GRMZM2G010909	4054.5	5955	594.25	16.75	19	2388.5
ded1_activated	GRMZM2G027437	2.68739	2.84291	1.09067	0.512902	0.51802	0.689664	0.585664	0.828745	0.422294	0.440704	0.297155	0.189183	133	6-8 DAP peak		GRMZM2G485559	10.7283	11.0341	11.5505	1.42848	14.922	15.9938		GRMZM2G020940	8148.25	37589.2	27878.2	141645	125803	28119.2
ded1_activated	GRMZM2G108912	6.77348	6.36876	2.58474	1.07841	0.682271	1.44439	0.844445	0.895579	0.998148	0.583285	0.542631	0.655833	134	6-8 DAP peak		GRMZM2G088669	0	0.38134	2.71597	0.0813556	2.83326	15.9844		GRMZM2G074138	51.25	267	64	111.25	300.5	1140.25
ded1_activated	GRMZM2G157334	310.936	327.205	148.286	73.3318	49.5783	46.754	44.633	56.5551	42.0374	35.3471	31.2529	29.9539	135	6-8 DAP peak		GRMZM2G163067	5.07871	15.4874	12.4985	6.6778	9.36626	3.02602		GRMZM2G148925	1573.25	17305	4481	2531	1691	103230
ded1_activated	GRMZM2G342895	9.11513	9.25932	3.70529	2.06476	1.81939	1.96489	1.45735	1.97829	1.26688	1.95725	1.45993	0.933301	136	6-8 DAP peak		GRMZM2G011071	2.055	6.52969	11.6039	0.790266	0	15.1937		GRMZM2G060257	1311	1560.25	948.5	2737.75	1953	2916
ded1_activated	GRMZM2G046804	720.755	627.775	297.558	153.7	75.8837	75.7849	95.0001	148.452	128.723	130.63	77.6479	72.3939	137	6-8 DAP peak		GRMZM2G056513	0.406978	1.74569	2.08019	1.02	15.0661	5.47862		GRMZM2G353553	90	285	78.25	2.5	2	139.25
ded1_activated	GRMZM5G896834	65.2832	55.143	30.8375	17.7806	12.1166	16.1095	17.9785	20.5448	12.6816	15.1913	9.96115	9.61048	138	6-8 DAP peak		GRMZM2G328268	3.92094	14.7754	9.85706	2.87808	11.0141	5.06222		GRMZM2G467263	684.25	367.25	201.25	75	74.75	129.75
ded1_activated	GRMZM2G416677	16.4072	13.4205	4.85572	2.68287	1.79412	5.15296	2.04301	2.47287	3.46793	1.37396	1.39534	0.353141	139	6-8 DAP peak		GRMZM2G038931	0.601499	14.5152	10.3014	8.85297	0.296865	1.71054		GRMZM2G703858	86	377	57	131.25	84.25	1164.75
ded1_activated	GRMZM2G081127	22.2221	18.5345	11.2204	5.54986	5.05386	7.41714	10.5011	9.9583	6.93585	7.71233	8.26866	6.0034	140	6-8 DAP peak		GRMZM2G142413	1.95964	13.936	10.2388	2.4091	7.09662	14.3072		GRMZM2G161274	941.25	416.75	2124.5	3.75	13.75	253
ded1_activated	GRMZM2G165511	215.526	192.333	117.344	85.4442	68.0249	97.8412	106.019	131.49	94.6705	107.13	88.1775	75.837	141	6-8 DAP peak		GRMZM2G155252	3.6708	14.1396	4.80072	4.02282	4.46581	13.3139		GRMZM2G142249	1821	2640.75	1425	346.5	358.75	1227.75
ded1_activated	GRMZM2G471083	16.2344	16.7716	6.00615	1.69652	2.2616	3.70857	5.50251	7.20473	4.61964	3.99226	5.54258	3.63231	142	6-8 DAP peak		GRMZM5G832135	0.680995	3.70432	13.9823	11.0317	1.52005	6.99201		AC210173.4_FG002	1191.25	1525.5	553	703	826.25	1241.75
ded1_activated	GRMZM2G060079	24.2651	16.3745	3.91446	3.03796	4.00518	7.30003	9.04373	9.53056	8.81698	7.12904	4.10849	1.92966	143	6-8 DAP peak		GRMZM5G832939	0.14546	0.159221	0.695804	0.198445	3.25647	13.7834		GRMZM2G108766	7547	4092.25	1237.75	92.75	51.25	16181.5
ded1_activated	GRMZM2G461936	52.9306	42.1355	10.0252	6.61512	17.6506	20.8461	25.8101	18.9676	13.8077	16.0468	17.2091	12.423	144	6-8 DAP peak		GRMZM2G172758	1.60637	13.5257	2.74336	2.38032	13.5242	6.27695		GRMZM2G104501	4796	696.25	1855.25	104.25	278.25	339.25
ded1_activated	GRMZM2G163067	15.8729	11.5464	6.30496	3.02481	4.42213	6.6494	5.28459	6.49629	7.10221	3.86265	6.43405	2.08101	145	6-8 DAP peak		GRMZM2G363229	1.4319	2.44048	1.65616	13.5082	0.269712	0		GRMZM2G416388	8181.75	10773.2	3086	2161.5	2946.75	26364
ded1_activated	GRMZM2G155252	2.86026	2.35056	1.50901	0.78908	0.770713	0.455438	0.830825	1.89809	0.703823	1.20546	0.620149	0.504487	146	6-8 DAP peak		GRMZM2G094955	0	3.77681	13.3931	8.5563	0.317124	1.27797		GRMZM2G442658	153202	45019.2	113392	199248	217702	49354.5
ded1_activated	GRMZM2G069016	15.6843	16.3587	4.61667	4.22158	6.39313	5.49128	6.95986	11.1881	6.89746	8.61966	13.4882	5.25928	147	6-8 DAP peak		GRMZM2G113486	1.6093	11.1994	12.7139	3.23666	1.77984	4.1669		GRMZM2G171248	36	277	109.75	1579	1679.75	93.25
ded1_activated	GRMZM2G310368	14.6942	8.29051	3.43635	5.20793	2.83016	3.34422	6.72832	9.19639	7.81883	6.28652	9.99991	4.71696	148	6-8 DAP peak		GRMZM2G080556	0.00132228	2.66675e-05	12.1846	1.52036	0.917427	1.83721e-06		GRMZM2G328500	17309.8	10915	6053	19724.8	16259.5	37756.5
ded1_activated	GRMZM2G137321	13.0441	11.7211	0.67233	1.23623	2.5522	1.3533	7.01434	6.25568	10.8261	5.28845	8.02318	2.73684	149	6-8 DAP peak		GRMZM2G081127	9.06156	8.88876	5.61904	11.8421	10.5503	6.23778		GRMZM2G065083	32129	12694.5	22203.5	5553	8000.5	9212.25
ded1_activated	GRMZM5G886177	0.942944	1.12764	0	0	0.176885	0	0.136201	0.454473	0.563058	0.220352	0.116278	0	150	6-8 DAP peak		GRMZM2G135839	0.112675	0.466293	1.02268	0.850458	6.06869	11.8385		GRMZM2G472827	4427	725.25	349.75	453.25	436	656.75
ded1_activated	GRMZM2G159470	0.408609	0.682934	0.119525	0.039454	0.176885	0.286275	0.245161	0.267337	0.307123	0.168505	0	0.378365	151	6-8 DAP peak		GRMZM2G153754	0	0.0536211	0.303515	0.159659	6.33469	11.8265		GRMZM2G174136	4691.25	786.25	4026.5	236.5	201.25	2238.5
ded1_activated	GRMZM2G113486	2.97027	4.82819	4.4075	1.52555	1.36454	2.94083	4.57635	3.24814	4.04378	1.55543	0.335914	0.0378365	152			GRMZM2G161380	1.36743	11.536	7.84269	3.7074	1.49056	0.595003		GRMZM2G137321	1842.75	1403.25	256	30	23.5	1975.5
ded1_activated	GRMZM2G142249	14.8199	11.3875	13.0432	5.61562	4.53584	11.8674	14.0559	12.6985	9.81513	8.47708	6.7312	3.36745	153			GRMZM2G020285	1.20142	11.4076	6.25012	2.75531	4.18477	6.71632		GRMZM2G134054	3148.75	10486.5	9067.5	2669.5	2103.5	9991.75
ded1_activated	GRMZM2G126808	1.35155	1.96939	1.74806	1.05211	0.568559	1.17113	2.31541	1.36342	1.43324	0.622171	1.21446	1.36212	154			GRMZM2G068808	1.99526	6.07374	9.74755	2.50908	7.94443	10.8967		GRMZM2G363229	3741	280.25	621.75	5	2.25	101
ded1_activated	GRMZM2G138161	1.98018	2.06469	2.13652	1.39404	1.50352	1.71765	3.20072	2.40603	2.14986	1.76282	2.20928	2.04317	155			GRMZM2G095039	1.4208	8.42909	6.24852	2.93191	10.5874	10.7302		GRMZM2G155252	624.25	365.75	137.25	444.75	569	316.5
ded1_activated	GRMZM2G051689	1.28869	1.93763	0.926322	0.473448	0.619098	1.73067	0.735484	1.18965	0.524668	0.842523	1.73125	0.227019	156			GRMZM2G006229	0.88982	9.36772	4.9678	2.7441	10.703	7.85468		GRMZM2G156890	2007	961	722.5	560.25	684.25	1299.25
ded1_activated	AC210173.4_FG002	2.67168	5.71759	2.79391	3.40619	3.4998	4.6715	5.02581	4.90563	3.45513	3.57748	4.27645	1.4504	157			GRMZM2G069295	2.37253	1.4065	3.32064	2.82039	10.6054	1.19474		GRMZM2G098319	24.25	86	130.5	9.5	10	31.5
ded1_activated	GRMZM2G472827	1.9016	2.00116	0.761974	0.697021	0.985502	2.12104	1.92043	3.74272	1.1901	1.07584	1.75709	0.11351	158			GRMZM2G380319	0	2.71643	10.2629	0.803473	2.75089	3.9921e-06		GRMZM2G114337	2557.75	1250	1468.25	1897	2065.75	1882.75
ded1_activated	GRMZM2G475263	17.193	28.4132	15.9118	12.7436	23.7531	27.3263	24.9384	41.6511	13.6158	13.3378	12.5839	2.30803	159			GRMZM2G015976	0	1.21192	10.0136	2.19206	3.20974	0.433045		GRMZM2G471083	2669	1531.75	779.25	705.5	853.75	1884.5
ded1_activated	GRMZM2G081445	1.27297	2.5888	0.239051	0.512902	1.84466	1.13209	1.90681	2.99417	2.14986	1.361	2.82943	0.668446	160			GRMZM2G044576	0	0.738806	0.881021	0.393109	9.08535	0		GRMZM2G162531	284.5	132	685.5	230.75	493.25	298.25
ded1_activated	GRMZM2G300500	9.02083	8.76697	4.8856	4.60297	7.49234	5.12693	10.0108	8.34091	6.39839	7.67344	8.52705	5.86466	161			GRMZM2G068212	9.08496	3.87104	3.40515	5.58147	5.68656	8.45615		GRMZM2G122172	326.5	172.5	248	6.5	151.25	168.75
ded1_activated	GRMZM2G151021	0.895797	0.921167	1.10561	0.315632	0.290597	0.273263	0.599284	1.61739	0.537465	1.10176	0.310075	0.100897	162			GRMZM2G007137	0	1.32832	1.27627	9.07823	1.15274	0		GRMZM2G029506	35	748.25	164.25	764	1368	2517
ded1_activated	GRMZM2G180950	0.22002	0	0.253991	0.078908	0.0884425	0.1041	0.286022	1.75106	0	0.349971	0	0	163			GRMZM2G099604	0.246691	2.03717	1.4114	0.656529	4.56282	9.05336		GRMZM2G127160	153870	19324.2	102056	44	23.5	10109.8
ded1_activated	GRMZM2G022926	3.096	2.41409	2.46521	1.89379	0.783348	1.05401	0.735484	0.949046	0.780603	0.920295	1.25322	3.67014	164			GRMZM2G142667	7.0262	8.93902	6.75284	4.62918	5.2919	6.37047		GRMZM2G339091	798	61	75.25	0.25	0.25	12
ded1_activated	GRMZM2G045638	13.2798	7.08346	0.239051	0.289329	0.0379039	1.041	0.503943	0	0.319919	0.803638	5.05163	17.6571	165			GRMZM2G034471	0	0	0	2.78285	5.055	8.85685		AC213884.3_FG002	422	1067.75	77.75	235.25	139.75	119.25
ded1_activated	GRMZM2G160370	4.57328	2.20762	1.53889	0.98635	1.13712	2.00393	2.69678	1.83126	0.946961	1.39988	2.45476	2.64856	166			GRMZM2G021498	0	2.25167	4.62548	2.98123	0.143606	8.70041		GRMZM2G023105	1628.5	736.75	730.75	437	401.5	253
ded1_activated	GRMZM2G485559	13.4212	12.1181	11.325	8.49576	8.55365	9.79843	10.4738	10.6935	7.934	9.20295	11.6536	12.3599	167			GRMZM2G308619	0.285071	5.85522	8.61631	4.62189	1.83146	0		GRMZM2G088669	202.25	144.75	100.25	912.25	927	97.5
ded1_activated	GRMZM2G024315	10.8124	6.87699	8.14267	7.19378	5.60978	5.33513	9.80646	5.60071	10.1862	8.98259	11.912	10.8339	168			GRMZM2G059678	3.06581	6.25756	6.47895	1.42384	8.61464	6.75623		GRMZM5G869788	586.75	1176.75	748.75	3062	2235.5	5324
ded1_activated	GRMZM2G095892	14.6942	10.1011	17.2714	8.39055	8.32623	9.42107	10.5147	11.6826	7.07662	8.69743	20.1936	16.9003	169			GRMZM2G117796	3.11531	2.83569	2.81567	2.03548	8.61393	4.5162		GRMZM2G060079	3072.25	16523.8	2841.5	1842.25	1191	6433.75
ded1_activated	GRMZM2G171569	8.89511	3.33526	3.89952	2.74863	3.34818	3.51338	4.64445	3.83629	1.80435	4.51074	9.43144	9.54742	170			GRMZM2G079683	0	0.257538	0	1.01073	1.92667	8.43148		GRMZM2G126302	1158.5	113.75	869	0	0.25	79.5
ded1_activated	GRMZM2G081930	2.51452	3.46232	0.134466	0.657567	0.922329	1.79573	3.71828	5.41357	2.25223	2.74792	12.0025	9.15644	171			AC233899.1_FG002	0	8.2884	2.19633	0	0	0		GRMZM2G399495	437	47.5	35.75	125.75	177.75	16
ded1_activated	GRMZM2G433137	0.125726	0.206469	0	0	0	0.026025	0.0681004	0.0935679	0	0.0777714	0.516791	0.378365	172			GRMZM2G111113	0.473224	2.71873	1.62358	0.31604	5.20263	8.18334		GRMZM2G441325	4823.5	8668.75	1773.25	3312.75	5471	1943.75
ded1_activated	GRMZM2G134054	13.4998	11.6258	23.2029	19.5166	8.80635	5.38718	9.57492	8.83549	15.5865	13.4933	22.3254	25.1487	173			GRMZM2G074138	1.48523	1.26417	0.691863	0.26874	0.164562	8.11817		GRMZM2G174558	208.25	378	86.5	41	65.5	287.25
ded1_activated	GRMZM2G380319	1.32012	1.98527	8.4116	3.4325	2.9186	4.30714	4.15413	3.80955	3.48072	3.31825	7.53223	7.01237	174			GRMZM2G109831	0.0572119	1.69949	1.03504	0.960082	1.45817	8.02864		GRMZM2G476357	202.5	169.25	63.5	22.25	15.25	72.5
ded1_activated	GRMZM2G703858	0.440041	0.65117	0.149407	0.841685	0.454847	0.546526	0.258782	0.0668342	0.281529	0.635133	1.35658	0.554936	175			GRMZM2G024315	2.25466	2.19423	1.06692	1.16972	1.68439	7.64685		GRMZM2G380738	14.75	33	3.75	0.25	3	26.5
ded1_activated	GRMZM2G456618	1.85446	4.30407	2.13652	1.67022	4.08099	1.8738	2.11111	3.51548	1.76596	2.6183	2.08008	3.60708	176			GRMZM2G096753	0.246771	0	1.73252	1.35239	2.82971	7.45993		GRMZM2G069016	6584	897.75	1119.5	2.25	2.25	300.75
ded1_activated	GRMZM2G111300	4.36898	3.62114	5.43841	6.4573	4.67482	2.48539	3.35054	4.41106	2.34181	4.00523	5.05163	5.0701	177			GRMZM2G027437	0.219584	1.43413	3.10838	0.239364	2.24036	7.41439		GRMZM2G157218	84	172	8	4	2	19
ded1_activated	GRMZM2G011919	0	0.0952932	0.582686	2.64342	0.593828	0.195188	0.0817205	0	0.0255936	0.0777714	0	0.0252244	178			GRMZM2G081626	0.559876	0.403578	3.122e-06	0.98619	7.06708	0.48947		GRMZM2G320802	3110.25	2792.5	2080.75	2631.25	2741	2552.25
ded1_activated	GRMZM2G424205	0	0	0.104585	0.328783	0.0252693	0.0910877	0.0544803	0	0.0383903	0.0259238	0	0.0504487	179			GRMZM2G133512	1.59731	0.217625	0.0519482	1.7511	7.04065	0.150177		GRMZM2G475263	14152.5	3008	2597	936.75	1017.5	1378.25
ded1_activated	GRMZM2G146847	2.34164	1.07999	8.27713	12.1124	6.27942	2.57648	4.69893	5.14624	7.47332	6.93461	4.98703	4.553	180			GRMZM2G108912	6.5409	3.65837	0.84591	2.32299	3.80588	6.96183		GRMZM2G308619	203.25	231.75	54.25	24	13.25	72.25
ded1_activated	GRMZM2G104942	22.3949	27.9685	56.2815	50.4091	35.377	19.5188	24.3663	16.6685	23.3413	16.8505	13.2557	16.194	181			GRMZM2G118497	0.234122	0.42249	0	1.58761	2.17953	6.93725		GRMZM2G318862	76.25	162.75	129	109.5	125.5	209
ded1_activated	GRMZM2G112247	23.6208	24.6333	97.6074	68.1107	41.4416	25.6997	32.2387	25.1698	38.1728	17.8485	30.9041	21.8947	182			GRMZM2G101605	0.406559	0.471008	6.77732	0.191501	1.76024	0		GRMZM2G055434	823.25	1450	416.5	1.75	1.75	1288.5
ded1_activated	AC233863.1_FG002	0	0	0.776915	0	0.0379039	0	0	0	0	0	0	0	183			GRMZM2G023105	0.048693	6.47377	6.76438	0.94466	6.17103	5.5611		GRMZM2G380319	867.25	309.25	721	1052.25	909.75	827.75
ded1_activated	GRMZM2G149534	8.45507	8.84638	22.5156	13.0724	8.16198	10.4751	7.47743	7.4587	8.68901	10.1751	4.47024	4.14941	184			GRMZM2G161274	0.30836	6.51788	6.73171	0.552104	0	0		GRMZM2G142413	889	833.75	615.5	654	738.5	855
ded1_activated	GRMZM5G843555	19.0789	17.4545	44.9714	17.0836	18.0044	15.8493	13.729	17.6309	13.539	8.56781	5.90434	3.16566	185			GRMZM2G144083	0	2.16702	6.71091	0.445585	2.04221	0		GRMZM2G066345	78.25	268.75	313	1578.75	783.75	48.5
ded1_activated	GRMZM2G096753	1.27297	1.69939	4.61667	1.35459	0.252693	0.416401	0.0136201	0.0668342	0.217545	0.2722	1.02066	0.126122	186			AC166636.1_FG008	4.23835	6.09763	3.71478	6.01571	6.4221	0.479567		GRMZM2G041352	173	202.75	35.75	109	84.25	58
ded1_activated	GRMZM2G098319	1.98018	1.79469	7.06694	4.73448	0.303231	0.299288	0.108961	0.106935	0.115171	0.0648095	0	0	187			GRMZM2G162443	1.37886	2.52911	3.02474	5.40628	6.34932	2.5789		GRMZM2G416677	566.25	386.25	546.5	2790.75	3326.75	109
ded1_activated	GRMZM5G836174	9.60232	11.2764	47.9894	21.7128	1.52879	0.182175	0.953406	0.628242	6.00169	0.311086	2.37724	0.378365	188			GRMZM2G161787	2.62535	5.34524	3.53375	0.801955	2.86514	6.11617		GRMZM2G072890	190.75	19.25	61	2.25	0.5	12
ded1_activated	GRMZM2G475536	0	4.4629	5.79698	6.8913	0.530655	0	0	0	0.0767807	0	0	0.40359	189			GRMZM2G029082	5.88076	4.26019	2.8718	2.65447	1.67467	0.50046		GRMZM2G378547	465.5	1277.5	184.75	3686.5	2890.5	885.5
ded1_activated	GRMZM2G101605	0	1.55645	5.7671	2.09106	2.24897	3.95581	4.11326	3.88975	2.23944	0.933257	2.84235	1.71526	190			GRMZM2G399495	0	0	0	0.767784	0	5.85894		GRMZM2G095039	226.75	579	101.25	169.5	144.5	1725.5
ded1_activated	GRMZM2G162531	0.990091	2.47762	5.72228	2.09106	1.51616	3.94279	2.60144	2.39267	2.00909	1.07584	0.865625	0.731506	191			GRMZM2G169363	3.56097	5.51986	5.83723	1.45082	0.313698	2.97104		GRMZM2G034896	44	2018.5	309.5	375.5	1048.25	15974.2
ded1_activated	GRMZM2G326235	0.392893	4.11349	10.324	4.90545	1.26346	3.17506	5.58423	6.87056	5.32346	4.12188	2.4806	1.4504	192			GRMZM2G042171	3.97827	0	0.39247	1.71904	5.53463	0.159873		GRMZM2G161380	3189.25	694.5	957.5	976	1013.25	230.25
ded1_activated	GRMZM2G161787	3.50461	2.46174	6.82789	5.20793	3.63878	4.51535	5.13477	3.60905	3.74946	2.25537	0.852705	1.95489	193			GRMZM2G018876	0	0	0	0	0	5.51333		GRMZM2G044581	2680.5	1094.5	659.25	1804.5	1648.75	591.25
ded1_activated	GRMZM2G042253	0.0471472	0	2.03193	2.44615	0.922329	2.2902	3.21434	0.521307	2.99445	4.31631	0.826866	1.22338	194			GRMZM2G015648	3.47928	3.72555	0.703965	5.44611	0.152353	2.5891		GRMZM2G086940	885.5	675.25	685.5	564.5	480.5	795.5
ded1_activated	GRMZM2G011071	0.502904	2.11233	11.6985	8.04861	10.0066	10.5532	9.80646	9.03599	8.97054	7.0772	6.83456	7.4538	195			GRMZM2G025250	5.32684	1.02339	0.796019	1.42303	0.516981	1.02903		GRMZM2G167253	70.5	12.25	228	21	45.75	145
ded1_activated	GRMZM2G006219	8.97369	15.5328	80.2314	82.3405	77.8294	113.365	120.837	107.496	75.1043	63.9281	47.5577	52.5171	196			GRMZM2G328094	5.18433	0.653927	0.466843	0.918124	5.80842e-05	1.859		GRMZM2G431006	6440.25	4188	2066	3802.75	4043	1787
ded1_activated	GRMZM2G059700	0.424325	0.285879	14.1189	16.7153	25.244	28.6926	33.1513	33.6043	25.7599	19.9743	15.1291	11.4014	197			GRMZM2G146847	0	3.61049	0.722798	0.752158	0	5.17611		GRMZM2G006229	254.5	178	161.25	194.25	287.75	136
ded1_activated	GRMZM2G169363	1.33584	0.79411	3.51106	3.28783	3.09549	3.91677	3.36416	3.70262	3.19919	3.68118	3.61754	1.56391	198			GRMZM2G057006	0.45102	2.28286	2.55974	1.24053	2.93396	5.05075		GRMZM2G165511	8912.25	6102.75	5389.25	5186.25	4234.5	4903
ded1_activated	GRMZM2G023105	3.63034	5.87641	8.03808	8.44315	8.14934	9.43408	9.88818	10.2791	6.99984	9.72142	4.45732	4.11157	199			GRMZM2G138161	3.68087	4.80302	3.52941	5.05013	1.10019	2.68988		GRMZM2G310368	321.75	1999.75	319	2331.75	1315	3550
ded1_activated	GRMZM2G147560	0	0.127058	1.67336	3.39304	3.10812	4.04689	3.21434	1.96493	1.75316	0.570323	0.155037	0.151346	200			GRMZM5G886177	4.98491	4.55246	1.73659	2.11676	0.751918	0		GRMZM2G059678	223.75	451.5	160.75	373.5	500.75	233.25
ded1_activated	GRMZM2G167253	0	0.190586	2.07675	1.999	1.49089	2.82372	2.95556	1.84462	1.26688	0.868447	0.245476	0	201			GRMZM2G419409	0	0.186077	0.0656483	0.800763	4.96407	0.594343		GRMZM2G324705	196.5	2463	504.75	4414.5	3760.5	2832.75
ded1_activated	GRMZM2G174136	5.94055	9.9899	33.3924	29.9587	23.791	35.7584	26.886	30.717	17.57	14.1933	6.55033	3.935	202			GRMZM5G888620	0	1.12475	4.75186	1.27754	0	0		GRMZM2G069694	29.75	337	58.25	56	57.25	276.25
ded1_activated	AC233899.1_FG002	0.125726	0.269997	2.48015	3.51141	6.11517	6.24601	6.4423	3.02091	3.89022	2.22945	4.52192	1.22338	203			GRMZM2G075438	0	4.64898	2.78886	2.01657	2.29232	1.02527		GRMZM2G051288	1961.75	1297.75	852.5	1435.25	1385.25	1485.5
ded1_activated	GRMZM2G066345	0.455756	0	0.821737	1.09156	1.41508	3.73459	2.79212	2.2189	1.81714	0.868447	0.490951	0.264856	204			GRMZM2G339091	0	0	4.58008	0	0.321443	0		GRMZM5G886177	318	85	30.25	3.5	14.25	8.25
ded1_activated	GRMZM5G869788	1.72873	1.44528	2.58474	2.34094	3.27237	4.99681	4.34481	2.8204	5.00354	2.29426	2.70023	0.819792	205			GRMZM2G029506	0.17169	0.536552	0.522293	0.415814	2.29108	4.47283		GRMZM2G059700	2450.5	105.5	5693	5	4.5	113
ded1_activated	GRMZM2G142413	3.08028	3.98643	6.97729	5.10272	3.81566	6.07685	8.40359	6.73689	4.58125	5.84582	4.52192	5.04487	206			GRMZM2G339379	2.09609	4.2778	2.77101	3.05005	3.39228	2.13836		GRMZM2G142207	905.25	142.25	138.5	9.25	117.25	652
ded1_activated	GRMZM2G109831	1.76016	2.47762	1.95723	2.69602	2.2616	2.19912	4.03154	3.04764	2.06028	2.04798	1.35658	1.79093	207			GRMZM2G326235	0.150723	1.05608	3.25674	0.343267	4.14799	2.2149		GRMZM2G348512	104.75	2366.25	159.5	2912.5	2073.5	5871.5
ded1_activated	GRMZM2G318862	0.864366	1.14352	1.25502	0.960047	0.795983	1.95188	2.42437	2.32583	1.38205	1.06288	0.0516791	0.277468	208			GRMZM2G306062	0.483414	4.06103	3.19929	1.63805	1.31791	2.11708		GRMZM5G888620	216	298	54	0.75	4.25	36.75
ded1_activated	GRMZM2G015648	0.864366	0.254115	0.358576	0.223573	0.151616	0.598576	0.626524	1.40352	0.7934	1.23138	0.762267	0.718894	209			GRMZM2G378547	0.664425	1.85586	1.08875	4.01858	0.881899	1.46667		GRMZM2G111113	105	247.25	144	609.25	702	140
ded1_activated	GRMZM2G073779	0.408609	0.524112	0.627508	0.39454	0.391674	0.546526	0.367742	0.72181	0.985352	0.816599	0.943144	0.327917	210			GRMZM2G075074	0	3.9081	0.933852	0	0.194325	2.98926		GRMZM2G480607	2847.5	3736	1662.75	5277	4641.5	2348.5
ded1_activated	GRMZM2G038931	1.02152	0.762345	14.2086	20.3846	29.3376	45.0363	55.3656	50.8074	77.2157	65.0298	62.0278	33.6871	211			GRMZM2G353553	0.388134	0.732618	3.75782	0.177415	0.89267	0		GRMZM2G025250	327.75	484.75	81.75	403.25	420.25	148.5
ded1_activated	GRMZM2G110412	0.408609	0.428819	0.253991	0.473448	0.770713	3.43531	4.05878	3.19468	4.29972	3.83672	5.65886	2.53505	212			GRMZM2G073779	0.960121	2.15894	3.74452	2.271	2.53891	0.634893		GRMZM2G048243	616.75	1522.75	503	1429	1759.75	3409.5
ded1_activated	GRMZM2G094955	2.45166	2.50939	0.283873	0.723323	3.8283	3.53941	5.01219	8.83549	6.66712	7.18089	14.5218	0.163958	213			GRMZM2G011513	2.9694	0.681107	0.490354	3.65062	2.52848	0		GRMZM2G128056	17857.2	6073.5	6889.25	2883.5	3030.5	8031.25
ded1_activated	GRMZM2G042171	4.40041	5.06642	1.70324	1.98585	5.15493	6.80555	12.8029	16.8289	12.6304	15.658	17.9972	6.54572	214			GRMZM2G074017	2.57277	3.52672	0.93933	0.281905	0	1.59469		AC231745.1_FG003	3133	831.5	691.5	199.5	668.75	14890.8
ded1_activated	GRMZM2G339091	0.0314315	0.222351	0.239051	0.236724	1.68041	4.48932	5.31183	10.8004	10.8645	5.79397	11.4082	2.77468	215			GRMZM2G312871	0.216845	0.288937	0.71987	0.0317332	2.52012	3.41585		GRMZM2G050329	342.75	784.75	282.5	10389.2	11339	341
ded1_activated	AC231745.1_FG003	4.33754	2.44586	2.61462	3.9717	8.17461	22.6678	31.2172	23.7262	18.6065	10.9139	19.7543	10.6068	216			GRMZM2G472827	1.59358	3.40405	3.27575	2.57687	1.08178	2.58966		GRMZM2G035579	1176.75	1957.5	2294	3524.75	3016	1248.25
ded1_activated	GRMZM2G010909	20.289	8.00463	1.8377	2.52506	6.88588	18.9983	31.5033	39.3386	15.8296	16.345	28.7853	10.9221	217			GRMZM2G022926	1.60191	2.49931	1.63595	1.56144	3.348	2.87663		GRMZM2G104866	1396.5	234	252.25	1	0	99.25
ded1_activated	GRMZM2G015976	1.77588	5.86053	0.702212	2.9459	11.2575	9.88952	14.1104	17.965	14.6907	7.98453	9.10844	2.11885	218			GRMZM2G162531	0.01976	0.348847	1.17842	0.078691	0.389862	3.30908		AC233863.1_FG002	9	12	16.5	55.5	67.25	6.25
ded1_activated	GRMZM2G011513	1.47728	3.66879	3.51106	4.16897	7.12594	12.453	11.9721	21.8815	15.932	12.8971	13.2557	2.03056	219			GRMZM2G066345	0	0	3.11628	0.0805412	2.87324	2.27855		GRMZM2G152908	7452.5	237674	56899.5	236335	261024	54608.2
ded1_activated	GRMZM2G144083	5.42193	6.05112	2.5698	2.30148	5.48344	10.5792	24.2437	33.484	19.8862	22.787	17.0541	4.59083	220			GRMZM2G424205	0.495146	0.262229	0.362264	1.07205	0.289624	3.04864		GRMZM2G170843	7427	2703.75	5707	2712.75	2869.75	5779.5
ded1_activated	GRMZM2G441325	6.97779	6.40052	7.09682	6.58882	9.38754	10.5271	13.8108	15.3451	10.8901	13.6748	11.2531	4.70434	221			AC233863.1_FG002	0	0	3.01515	1.69446	0	0		GRMZM2G117796	2003.5	1974.25	937	1336	1346.25	1597.75
ded1_activated	GRMZM2G419409	0.062863	0.285879	0.0597627	0.0920593	0.202154	0.117113	0.544803	0.481206	0.422294	0.453666	0.478032	0.0504487	222			GRMZM2G703858	2.86386	0	0	0.62081	1.46085	2.58907		GRMZM2G027437	100.5	292.75	101.5	705.5	735.25	414.75
ded1_activated	GRMZM2G098279	9.03655	25.4274	17.4656	11.731	23.1719	33.4682	53.8674	61.4474	40.6298	46.1573	26.1884	38.6563	223			GRMZM2G142207	0.471779	2.55342	2.78923	0.119285	0	0.761081		GRMZM2G148930	3704.5	3799.25	363.5	12.5	36.5	390.25
ded1_activated	GRMZM2G142207	0.282883	0.428819	0.164347	0.263027	0.277962	0.507488	0.858065	1.10945	1.06213	0.803638	0.232556	0.239631	224			AC213884.3_FG002	0.327466	0.88644	0	2.78174	1.64896	0		GRMZM2G011071	1617	440	1101.75	2020.25	2821	739
ded1_activated	GRMZM2G140669	1.38298	0.397055	0.418339	0.447145	0.54329	0.975939	2.12473	2.44613	1.9963	0.881409	0.723507	0.882853	225			GRMZM2G431006	0	0.256978	1.07829	2.66571	0	1.81425		GRMZM2G412075	3642.75	657.25	1043.75	2.75	1.75	97.25
ded1_activated	GRMZM2G148925	7.82644	5.20936	9.99531	11.9809	16.3492	39.8443	82.347	91.5094	57.7646	37.1618	41.2787	38.8581	226			GRMZM2G098319	0.0836455	0	0	0.0188844	2.57875	0.711154		GRMZM2G328268	914	1044.5	396.5	779.75	830.75	247.25
ded1_activated	GRMZM2G316749	1.08439	0.127058	0.67233	0.604961	0.821252	1.41836	5.61147	6.01508	2.64893	1.86651	1.03358	0.416202	227			GRMZM2G159470	0.532131	1.78936	1.72799	0.563433	2.56015	1.27406		GRMZM2G051689	935.25	863	363	529.75	584.75	7271.5
ded1_activated	GRMZM2G144707	0.832934	1.25469	0.478102	0.473448	0.922329	2.4984	1.96129	3.55558	2.06028	1.45173	0.943144	1.08465	228			GRMZM2G034896	0.052925	0.148182	0.140707	0.465232	1.09933	2.55615		GRMZM2G113486	404.75	59	99	156.25	192	92.5
ded1_activated	GRMZM2G353553	0.157157	0	0.478102	0.683869	0.859156	2.1861	1.72975	3.27488	2.54656	0.829561	0.878545	0.11351	229			GRMZM2G318862	0.200152	0.731269	1.09959	0.93818	1.96588	2.4803		GRMZM2G113423	343.25	489.75	73.25	69.25	24.5	234
ded1_activated	GRMZM2G302639	1.52443	1.01646	3.01802	1.60446	2.57747	1.99092	3.43226	3.36845	3.33996	1.69801	2.59687	1.75309	230			AC213463.3_FG009	0	2.14295	1.67041	2.43412	0.482208	0		GRMZM2G015648	160.75	83.25	46	2.5	7.75	17.25
ded1_activated	AC205471.4_FG007	25.7738	23.2039	31.8685	14.6506	20.4049	30.4753	92.4804	47.5726	50.189	41.504	76.3171	75.9758	231			GRMZM2G144707	0.269174	0.309024	0	0.123896	1.13358	2.23029		AC233899.1_FG002	366	120.75	520.25	52	119.25	590.75
ded1_activated	GRMZM2G048243	4.47899	4.55819	3.33177	2.39354	3.67668	5.73852	9.39786	6.89729	6.06567	7.3494	5.83974	8.68979	232			GRMZM2G302639	0.298813	2.09553	1.71977	0.136476	0.609191	1.5899		GRMZM2G169363	305.75	76	323.75	59.25	64	251.25
ded1_activated	GRMZM2G118497	1.68158	0.984696	1.95723	1.9727	1.35191	1.8738	8.85305	2.87387	5.1571	4.76998	4.832	2.95125	233			GRMZM2G113423	1.38162	1.55985	2.02453	0.857184	0.996844	0.210197		GRMZM2G073779	429.5	384	307.75	438.5	459.25	565.25
ded1_activated	GRMZM2G074017	1.3987	1.73116	4.21327	4.74763	24.587	20.0393	41.4595	22.8439	23.2261	29.8253	67.6092	125.479	234			GRMZM2G167253	0.136947	0.0511759	0.255914	0	0.945463	2.00016		GRMZM2G334631	28360.2	907.25	1726.5	4.75	12	73.5
ded1_activated	GRMZM2G088669	1.77588	1.38175	4.72125	3.02481	3.10812	3.60447	6.12904	5.29327	5.43863	5.21068	7.94566	10.4555	235			GRMZM2G157218	1.02941	1.23978	0.787293	1.51671	0.826789	0		GRMZM2G009854	964.25	1550.25	504.25	0.75	0.5	1501
ded1_activated	GRMZM2G161274	1.27297	1.1594	21.2905	45.017	43.9307	86.5203	148.282	133.535	112.215	136.592	161.781	284.531	236			GRMZM2G316749	0	9.70231e-06	1.36528	1.23285	1.43607	0		GRMZM2G098346	486.5	5349.5	901	8035.75	5829	57656.2
ded1_activated	GRMZM2G072890	0	0.127058	2.88355	1.61761	0.821252	0.26025	2.95556	6.71016	14.4732	7.94564	21.6665	9.81228	237			GRMZM2G126808	0	0.107881	0.30189	0.0452191	1.4133	0.999484		GRMZM2G015976	10813.8	554.5	772	17.25	5.5	43
ded1_activated	GRMZM2G029082	2.2945	1.25469	0.283873	0.670718	1.66777	1.71765	2.87384	2.35257	2.55936	3.18863	7.01544	4.75479	238			GRMZM2G147560	0	0	0	0	0.339033	1.3712		GRMZM2G111300	2114.5	3739	2878.75	1167.25	784.25	3985
ded1_activated	GRMZM2G416388	15.9829	18.8045	17.2714	20.2267	28.0363	27.5345	35.8753	36.3846	48.1415	52.2753	74.9476	58.3187	239			GRMZM2G456618	0.436297	0.761921	0.656546	1.24147	2.96674e-09	5.02001e-05		GRMZM2G104942	2657.5	4293	6646	6075.75	3941.5	3926.5
ded1_activated	GRMZM5G888620	0	0.269997	0.268932	0.144665	0.366405	0.520501	0.558423	0.50794	0.665432	0.894371	1.34366	1.1351	240			GRMZM2G072890	0	0	0	0.988783	0	0		GRMZM2G046804	31647.8	38753.8	26666.5	51695.5	57199.8	39432
ded1_activated	GRMZM2G113423	0.864366	0.65117	0.268932	0.263027	0.480116	0.858826	1.43011	1.73769	1.63799	1.38692	2.2222	2.96386	241			GRMZM2G159179	0.179848	0.894306	0.626273	0	0.822401	0		GRMZM2G419409	466	754.25	46	8.25	65.25	27.25
ded1_activated	GRMZM2G466545	9.22514	6.43229	3.00308	2.78808	4.28314	5.17898	11.2093	11.4019	7.38374	10.3954	14.6252	13.3689	242			GRMZM2G081930	0	0	0.287249	0.40865	0	0		GRMZM2G168365	31146.8	3105	1935	10.25	20.5	199.75
ded1_activated	GRMZM2G079683	0.361462	0.079411	1.37454	0.683869	0.947598	1.2492	3.2552	4.07689	3.59589	2.76088	3.54002	4.19986	243			GRMZM2G110412	0	0	0	0.374543	0	0		GRMZM2G006219	2044.75	277.5	3858.5	862.25	1187.25	268.75
ded1_activated	GRMZM2G363229	1.05295	0.667052	1.07573	0.749626	2.27424	1.63958	2.61506	6.89729	4.19734	4.54963	8.37201	5.8016	244			GRMZM2G042253	0	0	0	0	0	0.280336		GRMZM2G373522	4311.75	6052.75	685.25	1371.25	1490.25	3047.25
ded1_activated	GRMZM5G832135	2.01161	2.00116	2.19628	0.670718	2.72908	4.21606	4.68531	10.0786	4.29972	4.21262	8.55289	6.50789	245											GRMZM2G045638	39.25	180.25	21	2.75	2.25	600.5
ded1_activated	GRMZM2G399495	0.770071	0.174704	0.134466	0.276178	1.69304	1.43138	1.94767	1.18965	0.524668	1.15361	1.45993	2.09362	246											GRMZM2G466545	10082	1780.5	1059.25	9	9.75	2417.75
ded1_activated	GRMZM2G074138	0.597198	0.269997	0.358576	0.144665	0.0884425	0.455438	0.272402	0.360905	0.43509	0.699942	0.684748	0.201795	247											GRMZM2G316749	47.25	7.25	4.75	2.25	2.75	14.25
ded1_activated	GRMZM2G467370	20.5876	9.86284	6.63366	8.36425	11.308	10.5532	12.0265	16.067	8.98334	14.2451	18.1006	7.80694	248											GRMZM2G075074	106.5	41.25	59	104	144.5	392
																									GRMZM2G119175	26623.2	10812.5	22113	23517.5	22764.5	4960.25
																									GRMZM2G011919	0	3.75	0.5	0.5	0.5	0.5
Supplementary Figure 7b
Regulation	GeneID	En6	En8	En10	En12	En14	En16	En18	En20	En22	En24	En26	En28	ClusterOrder	Peak		Gene ID	BETL	CZ	CSE	ESR	AL	EMB		Genes ID v3	EAS	SAL	END	AS	EMB	PER
ded1_repressed	GRMZM2G035821	2.16877	1.23881	1.61359	1.07841	2.04681	0.338326	1.72975	1.32332	1.95791	1.29619	2.79067	2.39631	1	late peak		GRMZM2G146173	3.11084	20.6771	32.3461	16.5291	153.371	581.401		GRMZM2G450498	243.25	2672.75	2492.75	5679	3441.25	639
ded1_repressed	GRMZM2G008216	14.3956	16.3745	6.20038	9.52156	8.57892	9.90253	14.9004	13.3535	10.2502	13.7137	16.4727	16.0805	2	late peak		GRMZM2G083725	8.5598	1.85785	2.34083	54.6387	392.931	339.161		GRMZM2G062396	13.75	4183.25	592.75	6	578.75	1484
ded1_repressed	GRMZM2G003963	43.454	36.6085	25.8324	26.6314	22.1233	23.1623	35.0445	28.1639	22.1128	34.9453	44.121	40.9644	3	late peak		GRMZM2G041065	13.057	247.894	149.955	36.5172	126.56	0		GRMZM5G899080	28.75	1685.25	461.5	76.5	420.25	593.25
ded1_repressed	GRMZM2G027375	0.660061	0.492348	0.0298813	0.039454	0.0379039	0.0520501	0.149821	0.133668	0.153561	0.285162	1.29198	1.08465	4	late peak		GRMZM5G899080	0.680535	0.41645	1.1387	9.0337	238.479	43.0827		GRMZM5G853854	90.25	1753	590.25	2952.25	3497.75	1461
ded1_repressed	GRMZM2G090747	20.9648	19.1063	8.57595	7.19378	8.17461	6.62337	13.8244	9.69096	11.082	15.9302	29.5604	33.6241	5	late peak		GRMZM2G022931	4.69246	209.959	99.739	6.56652	17.1693	8.05048		GRMZM2G125669	31.5	64	10.25	5.75	35.25	37
ded1_repressed	GRMZM2G125034	7.0878	2.95409	0.971144	1.52555	1.8952	3.12301	3.65018	2.83377	3.04563	4.86071	7.75187	10.2285	6	late peak		GRMZM5G835323	48.7746	150.372	108.728	51.6124	28.3026	36.267		GRMZM2G031904	199.25	239	458.25	37	92	73
ded1_repressed	GRMZM2G041065	72.5753	48.7901	12.9237	14.5191	27.5435	15.1206	40.4653	41.6778	55.0645	54.6733	100.387	75.383	7	late peak		GRMZM2G080048	49.1245	94.078	145.869	38.7213	147.968	101.093		GRMZM2G479665	1339.25	1117.25	234.75	366.5	615	540
ded1_repressed	GRMZM2G181566	15.7315	9.97402	2.70426	3.51141	4.62428	4.74957	9.04373	9.34343	9.08571	8.8789	17.5451	15.0716	8	late peak		GRMZM2G139852	0	0	0	11.9411	102.805	138.308		GRMZM2G388585	19.75	813.25	153.75	35	41.25	2195
ded1_repressed	GRMZM2G167637	5.64195	2.84291	1.44925	1.28883	1.6425	0.624601	2.87384	4.03679	2.23944	3.37009	7.19632	6.06646	9	late peak		GRMZM2G014975	127.512	96.0966	81.4956	65.2708	61.9127	94.9727		GRMZM2G118345	49.25	114	15.5	11	101.5	140.5
ded1_repressed	GRMZM2G083725	40.1537	14.3893	12.7295	6.47045	3.28501	1.75669	5.59785	5.2398	11.837	7.91972	13.6433	33.5736	10	late peak		GRMZM2G159643	7.63811	45.241	89.1441	16.858	127.363	6.58781		GRMZM2G342509	100.5	542.5	118	1382.75	1775	775
ded1_repressed	GRMZM2G125813	11.9125	1.66763	0.313754	0.355086	0.227424	0.559538	0.217921	0.240603	2.25223	1.39988	5.95602	9.68615	11	late peak		GRMZM2G131516	0.559353	2.35127e-07	0.873082	1.90073	37.5973	92.697		GRMZM2G051921	0	0.5	0	0.25	0	6
ded1_repressed	GRMZM2G135501	2.12162	1.09587	0.627508	0.539205	0.303231	0.325313	0.667384	0.227236	0.230342	0.712904	1.57621	1.75309	12	late peak		GRMZM2G130528	0.130875	35.2805	31.5529	86.8647	40.6878	74.3157		GRMZM2G165633	5.75	628.75	72.25	5394.75	3931.75	1207.25
ded1_repressed	GRMZM2G389379	1.24154	0.397055	0.239051	0.223573	0.101077	0.0780751	0.163441	0	0	0.0129619	0.710588	0.756731	13	late peak		GRMZM2G146240	0.564505	0.885641	4.57853	1.84615	83.2568	43.364		GRMZM2G022637	0.25	3	0.25	0.75	0	15
ded1_repressed	GRMZM2G126601	6.82063	4.78054	0.627508	0.368237	0.341135	0.949914	2.01577	0.695076	1.24129	2.04798	2.2222	8.09702	14	late peak		GRMZM2G450498	0	0	0.806794	1.69739	76.3433	43.1105		GRMZM2G010238	604.25	660.5	590.75	576.25	580.5	799
ded1_repressed	GRMZM2G179090	61.8257	50.8865	19.8113	10.3632	15.2626	12.6352	28.5068	23.4856	25.8367	29.7346	45.8523	67.677	15	late peak		GRMZM2G031177	0.767408	36.0614	69.4092	0	20.2127	20.8575		GRMZM2G347488	114.75	13	34	57	26.25	198.75
ded1_repressed	GRMZM2G425004	9.52374	3.39879	0.22411	0.328783	0.429578	0.169163	0.476703	0.641609	0.614245	0.661057	6.91208	2.29542	16	late peak		GRMZM2G081589	0.127839	0.145084	0.820301	3.06554	66.038	6.68525		GRMZM2G062559	536	30.25	708.75	0	3.25	17.5
ded1_repressed	GRMZM2G030116	0.204305	0.14294	0.089644	0.368237	0.101077	0.182175	0.572043	0	0.307123	0.20739	0.193797	0.681058	17	late peak		GRMZM2G368698	16.1638	64.6053	44.029	13.9623	2.81218	39.6373		GRMZM2G474783	113.75	63.75	163.75	23.75	20	50
ded1_repressed	GRMZM2G104938	0	0	0	0.0526053	0.126346	0.2082	0.0272402	0	0.153561	0.0388857	0.284235	0.239631	18	late peak		GRMZM2G179090	3.64056	37.7041	62.7894	6.25877	59.5176	34.3299		GRMZM2G368698	3277.5	152.5	321	3319.5	2096.75	159
ded1_repressed	GRMZM2G080567	8.76938	7.62345	5.06489	7.53571	13.4433	10.5011	12.2172	18.6067	9.49521	10.7973	10.3487	27.4693	19	late peak		GRMZM2G167637	8.13409	27.3896	17.5797	17.0574	9.96535	46.9034		GRMZM2G365035	406.25	2187.25	814	1413.75	1704.25	1529.5
ded1_repressed	GRMZM2G095299	0	0	0	0.0131513	0	0	0.163441	0.374272	0.153561	0.0907333	0	0.491875	20	late peak		GRMZM2G070218	15.6874	29.1575	33.9341	15.5207	46.1876	40.5833		GRMZM2G092125	88.75	1921.75	1441.75	1471	1113.5	27825.5
ded1_repressed	GRMZM2G031177	10.781	9.79931	9.50227	7.10172	10.3351	11.5942	21.0294	15.4387	14.486	15.2173	15.5167	15.7652	21	late peak		GRMZM2G088689	0.0883131	8.77043	3.29498	0.273286	4.09934	38.7809		GRMZM2G008216	511.5	677.75	503.5	1482.25	1274.5	626.75
ded1_repressed	GRMZM2G067915	0.251452	0	0.358576	0.552356	0.682271	0.949914	2.72402	3.38181	1.10052	2.43684	2.46768	4.26292	22	late peak		GRMZM2G399072	0	0	0.535268	0.0383981	0.175363	37.1671		GRMZM2G063647	538.75	226.5	136	155.75	83	96.5
ded1_repressed	GRMZM2G161666	0.33003	0.333526	0.732093	0.802231	1.6046	1.80874	3.119	2.4996	1.42044	1.68505	1.91213	3.44313	23	late peak		GRMZM2G080567	1.31815	12.4589	11.6952	3.80769	12.8905	35.5053		GRMZM2G389379	17.75	450	58.75	212.25	415.25	41.5
ded1_repressed	GRMZM2G023387	5.86197	6.337	5.37864	4.85284	6.57001	11.8674	16.6574	15.0778	14.6267	12.7675	21.1109	22.6767	24	late peak		GRMZM2G125813	1.28495	1.55803	23.9297	0.284847	34.0679	6.54967		GRMZM5G899512	611.25	85.25	394.75	309.75	124.25	144
ded1_repressed	GRMZM2G119769	0.22002	0.317644	0.65739	1.40719	0.619098	2.78468	11.6588	6.62996	7.49891	7.38828	12.2479	16.4715	25	late peak		GRMZM2G569948	6.22784	7.83972	7.80662	6.72953	33.579	11.5506		GRMZM2G058095	1063.25	1154	851.75	869.5	994	3540
ded1_repressed	GRMZM5G835323	95.0802	164.317	104.973	112.97	175.243	310.96	432.37	462.439	360.92	398.151	456.559	537.783	26	late peak		GRMZM2G040349	12.4227	32.8046	14.4314	2.26847	28.3886	13.2081		GRMZM2G040349	2615.5	8926.5	3571	4332.25	3275.5	3265.25
ded1_repressed	AC217415.3_FG004	0.644345	0.190586	0.806796	1.18362	1.971	0.585564	1.78423	1.67086	2.02189	2.73496	5.38755	5.03226	27	late peak		GRMZM2G055273	2.71175	11.4023	32.4429	0.998292	1.37545	0		GRMZM2G067915	83.25	1206.25	278.25	14.5	12.75	389.25
ded1_repressed	GRMZM2G088689	1.83874	4.35172	17.4059	23.3173	28.0489	12.5571	29.0789	12.6183	21.8697	35.6323	64.3146	87.8312	28	late peak		GRMZM5G854655	0	0	0.146559	0	31.9147	0		AC217415.3_FG004	795.25	48	523.25	55.25	69	32.75
ded1_repressed	GRMZM2G014975	29.9699	40.5631	51.2764	85.4968	158.678	204.466	331.268	264.436	183.583	242.88	396.896	670.098	29	late peak		GRMZM2G152059	0.13811	2.35316	7.37669	3.36098	10.4363	31.4511		GRMZM2G024674	27.5	6.5	6.75	1.75	3.25	6.5
ded1_repressed	GRMZM2G031904	8.04646	1.85822	21.5146	34.1803	45.3836	44.9192	83.1778	60.6721	53.5417	63.1763	109.237	118.933	30	late peak		GRMZM2G159632	0.177187	0	0	0.726668	4.95131	31.4326		GRMZM2G072029	1373.25	456	620.5	24.75	104.5	2041
ded1_repressed	GRMZM2G391596	0.11001	0.539995	0.507983	2.60396	4.88961	3.46133	4.26309	3.50211	3.04563	4.5237	6.7312	9.95101	31	late peak		GRMZM2G008216	12.2887	9.49099	6.72821	15.1827	14.5841	30.889		GRMZM2G098912	10	8.75	105.75	0.25	14	8.75
ded1_repressed	GRMZM2G050172	1.24154	1.27058	0.298813	0.59181	1.78148	2.14707	3.28244	2.92734	3.72386	3.72006	6.34361	6.1043	32	late peak		GRMZM2G023387	7.19888	24.5569	28.7908	3.50703	2.73637	8.72967		GRMZM2G323387	40.75	134.25	140.25	136.25	19.5	487.75
ded1_repressed	GRMZM2G033175	0.345746	0.476466	0.567746	0.328783	1.70568	1.22318	2.11111	2.1387	3.1736	2.04798	5.59426	6.25564	33	late peak		GRMZM2G058095	7.93769	28.6213	22.2726	11.786	20.4447	9.27071		GRMZM2G070013	140.5	14.75	17.25	0.25	1.25	89
ded1_repressed	GRMZM2G091201	1.17868	1.3341	14.9855	16.3734	22.5655	19.0764	41.2144	27.1213	51.9421	33.7139	74.2112	74.3236	34	late peak		GRMZM2G033644	0	0	0	0.192107	1.74308	28.1686		GRMZM2G058456	414.5	831	231	605.75	738	1220
ded1_repressed	GRMZM2G127232	1.11582	1.3341	2.85367	3.10371	3.96728	3.77363	5.21649	3.72935	6.16805	5.67731	9.75443	9.24473	35	late peak		GRMZM2G057283	0	0.0900596	27.0769	0	1.19521	0.805421		GRMZM2G060210	280.75	569.5	481	294.25	225.75	864
ded1_repressed	GRMZM2G399072	0.0471472	0.492348	1.53889	2.34094	3.63878	4.42426	5.37993	5.45367	6.19364	5.59954	9.06968	7.30245	36	late peak		GRMZM2G147756	5.30929	0.494866	4.54781	0.629901	16.6211	26.4538		GRMZM2G457562	0.25	58.5	2.75	1	0	11.5
ded1_repressed	GRMZM2G092125	1.05295	2.46174	6.42449	10.3106	13.5064	8.49718	11.6316	7.11116	25.6831	30.8493	38.4363	26.763	37	late peak		GRMZM2G365035	10.9077	8.26969	6.25754	8.83801	25.7656	25.3408		GRMZM2G143640	106	414.75	114.75	276	122.5	152
ded1_repressed	GRMZM2G118345	0.0785787	0.0635288	0	0.0131513	0.0252693	0.182175	0.340502	0.334171	0.409497	0.790676	0.826866	0.87024	38	late peak		GRMZM2G003963	13.5878	21.9541	12.4993	13.8886	25.021	14.7215		GRMZM2G003963	2161	3789.5	1714.5	3792	2704.25	4898.25
ded1_repressed	GRMZM2G450498	3.80321	1.82645	4.51208	2.82754	1.76885	1.83477	7.77707	3.50211	4.46607	9.0474	7.26091	11.3384	39	late peak		GRMZM2G101287	12.1642	17.7939	8.7465	1.46814	18.3455	24.97		GRMZM2G036448	158.5	244	80.5	457.25	287.5	816.25
ded1_repressed	GRMZM5G854655	2.09019	1.54057	4.93042	4.69503	3.42399	4.30714	13.3068	4.9591	10.3526	9.17702	11.4986	15.2986	40	late peak		GRMZM2G036448	0.460405	0.350652	2.29093	1.7919	0.435181	24.6609		GRMZM2G090747	1145.5	1492.5	754.75	2800.5	3246.5	3193.25
ded1_repressed	GRMZM2G054663	0.628629	1.14352	1.98711	0.59181	0.808617	0.468451	0.721864	1.04261	0.75501	1.15361	1.3695	2.64856	41	late peak		GRMZM2G043346	4.1236	0.858837	1.9028	3.41716	4.42761	24.4825		GRMZM2G159643	775.75	1152	506.25	179.75	180.75	2068.25
ded1_repressed	GRMZM2G075563	0.0471472	0.301762	8.93452	0.78908	0.315866	1.31426	1.59355	1.24312	2.63614	7.66048	8.83713	19.1957	42	late peak		GRMZM2G030880	1.49665	12.4345	2.63826	2.06856	24.4624	11.6307		GRMZM2G177934	4.5	2093	220.75	4.75	3	1537.5
ded1_repressed	GRMZM2G061232	0.204305	0.158822	0.747034	0.512902	0.113712	0	0.585664	0.775277	0.806197	0.466628	0.826866	2.01795	43	late peak		GRMZM2G320298	0	3.66758	23.7073	0.81102	13.4847	17.49		GRMZM2G035821	681.75	297	675.75	694.5	664.25	203.75
ded1_repressed	GRMZM2G047533	0.251452	0.381173	0.239051	0.249875	1.01077	1.041	4.18137	1.80452	5.83533	4.6274	24.9093	32.5899	44	late peak		GRMZM2G344993	0.254243	1.03852	2.52199	0.413714	23.0516	0.700265		GRMZM2G412436	5.5	78	6.5	279.25	765	40.75
ded1_repressed	GRMZM2G048836	0	0	0	0.0526053	0.0758079	0.0130125	0.463083	0.240603	1.36925	2.32018	12.8681	20.6335	45	late peak		GRMZM2G180422	1.89297	8.28393	8.69376	3.35726	22.5954	19.0939		GRMZM2G133430	34.25	584.75	93.25	33	19.25	585.25
ded1_repressed	GRMZM2G099297	0	0	0.0149407	0.078908	0.0631732	0.0780751	0.531183	0.25397	0.870181	2.32018	8.78545	12.1329	46	late peak		GRMZM2G467907	3.23966	0.771613	14.1173	1.90276	22.5076	10.1785		GRMZM2G569948	196.5	895.25	302.5	509.25	628	826.75
ded1_repressed	GRMZM2G400714	2.82883	2.00116	0.164347	0.723323	1.38981	0.897864	2.09749	3.70262	3.53191	5.24957	13.3203	19.839	47	late peak		GRMZM2G402584	1.62751	7.45039	8.48187	3.02589	11.7697	22.5001		GRMZM2G081589	34.5	978	125.25	31.5	56.5	545
ded1_repressed	GRMZM2G055898	1.21011	2.35056	3.30189	10.8235	35.9456	18.8421	46.39	25.0094	36.7651	59.5729	118.138	174.653	48	late peak		GRMZM2G058456	4.31725	6.49234	17.6197	2.84143	10.3738	22.1579		GRMZM2G095299	2	28.75	7.5	3	97.25	216.25
ded1_repressed	GRMZM2G033644	1.08439	0.667052	1.29984	1.22307	1.61723	2.99288	6.70108	3.91649	7.30696	10.9139	19.3797	41.1409	49	late peak		GRMZM2G409133	2.11044	10.5557	14.5594	3.95097	21.7742	20.9689		GRMZM2G391596	40.25	36	36.5	8.75	3.75	23.75
ded1_repressed	GRMZM2G181605	1.36727	1.6041	0.926322	2.56451	7.56815	9.7724	17.4882	10.3192	13.6542	16.7338	48.0357	87.2763	50	late peak		GRMZM5G899512	1.06041	10.1291	21.6633	2.62522	1.62091	1.12862		GRMZM2G045154	4.75	6	0.5	8.25	27.75	3.5
ded1_repressed	GRMZM2G154687	0.0785787	0	0.986084	1.31513	3.1713	4.24208	6.83728	5.30664	6.43678	16.3968	43.7722	68.5094	51	late peak		GRMZM2G090747	1.94711	10.4021	11.5627	5.21494	21.5799	19.7175		GRMZM2G101287	467.5	388.75	367.75	731.75	640.25	735.25
ded1_repressed	GRMZM5G871336	8.07789	8.02051	7.87373	9.02181	12.5715	14.7562	20.6344	11.5222	17.7619	24.0054	51.4465	76.5433	52	late peak		GRMZM5G853854	0	0	0.745754	0.846521	20.2929	5.21545		GRMZM2G053303	125	236.25	84.75	48	113.5	167.75
ded1_repressed	GRMZM2G101287	9.66518	12.2611	9.48733	10.3501	8.92006	8.53621	14.1785	8.11368	10.5445	12.8971	19.0308	29.3359	53	late peak		GRMZM2G095826	0.709326	8.71748	19.8569	1.05062	5.96966	1.23636		GRMZM2G070218	2821.5	3037.75	1394.25	2881.25	2627.75	1581
ded1_repressed	GRMZM2G052658	9.03655	7.25816	3.10766	2.5119	4.71272	3.53941	9.88818	7.16463	6.24483	10.6806	22.713	29.1089	54	late peak		GRMZM2G113668	0	4.83093	6.27033	1.71759	1.37136	18.318		GRMZM2G052658	958.5	2228.25	794.75	2780.25	2577	7614.25
ded1_repressed	GRMZM2G388585	1.85446	1.38175	0.702212	0.499751	0.467482	0.247238	2.62868	0.949046	1.31807	2.19056	4.7674	8.00873	55	late peak		GRMZM2G010238	7.11189	14.7009	11.5333	6.83646	18.0204	14.3686		GRMZM2G119769	27	1079.75	126.5	339	230.5	1407.5
ded1_repressed	GRMZM2G121990	0.895797	0.285879	1.89747	0.98635	9.32437	1.86079	1.98853	2.2189	5.59219	4.17373	7.20923	26.1198	56	late peak		GRMZM2G342509	0.463318	3.22094	0	1.05125	0.327164	18.0099		GRMZM2G180422	2004.75	4525.5	1764	7501.75	7918.75	5219
ded1_repressed	GRMZM2G044627	3.06457	0.428819	11.8629	6.12852	6.1278	6.1289	23.6581	8.00674	38.9278	25.8849	48.6559	143.035	57	late peak		GRMZM2G067919	0	0.117081	0.167992	2.00472	10.2909	16.2845		GRMZM2G152059	94	305.5	46.75	513.5	500	154.5
ded1_repressed	GRMZM2G041039	1.17868	0.587641	0.104585	0	0	0.494476	0.299642	0.922312	2.27783	3.40898	14.9869	141.774	58	late peak		GRMZM2G049185	0.568414	2.62384	7.91352	3.61448	14.424	16.0523		GRMZM2G320298	499.25	547.5	3837	1316	1686.25	2940
ded1_repressed	GRMZM2G051921	0	0	0	0	0	0	0.0136201	0.0935679	0.332716	1.01103	17.1187	81.2224	59	late peak		GRMZM2G127232	0	0	2.5173	0	15.2302	6.13198		GRMZM2G035848	249.5	64	109	8	13.75	70.75
ded1_repressed	GRMZM2G412436	0.0314315	0	0.0747034	0.039454	0.126346	0.130125	0.122581	0.654976	1.62519	1.94428	32.6095	137.17	60	late peak		GRMZM2G354209	1.12783	0.776985	14.0036	3.93075	8.40177	15.1458		GRMZM2G179090	539	507.75	452.25	1853	1651.5	845.5
ded1_repressed	GRMZM2G067919	9.68089	2.85879	11.7135	3.80073	2.96914	12.2708	14.6007	11.148	74.3365	62.3856	249.003	1182.91	61	late peak		GRMZM5G872934	0	0.235726	0.497479	0.101091	3.40946	15.0958		GRMZM5G872934	77.75	244.75	1162.75	467.75	640.75	1370.5
ded1_repressed	GRMZM2G457562	0	0	0	0.039454	0.0126346	0	0.190681	0.173769	0.332716	0.894371	2.84235	11.5654	62	late peak		GRMZM2G479665	0.978232	1.68709	2.14085	5.01436	14.901	14.7549		GRMZM5G896560	2.25	1967.25	212.25	16	221.5	1228.75
ded1_repressed	GRMZM2G039166	0.361462	0.301762	0.986084	0.802231	1.66777	2.97987	9.84732	4.38433	23.1238	21.7371	43.6688	168.335	63	late peak		GRMZM2G055052	0	0	0	0.529612	14.6912	1.96825		GRMZM2G113668	46.5	1359.25	314.5	106.5	258.5	5506.75
ded1_repressed	GRMZM2G410152	2.40451	0	4.72125	3.4851	2.98178	5.94672	14.0968	7.7394	37.0211	27.7773	46.3949	242.885	64	late peak		GRMZM2G441903	4.67548	10.8758	8.98082	3.41504	7.5559	13.8805		GRMZM2G050172	1488.5	597.75	307.75	812.5	676.5	886.75
ded1_repressed	GRMZM2G070013	0.062863	0	0.253991	0.144665	1.35191	0.442426	3.88172	5.54724	4.41489	5.62546	14.496	42.0995	65	late peak		GRMZM2G323387	0.853929	2.74795	10.0575	0.395349	1.00029	13.5591		GRMZM2G467907	309.25	435.25	649.75	967.25	1549.5	883.5
ded1_repressed	GRMZM2G441903	4.74615	2.38233	3.49612	3.15632	5.84984	4.48932	9.77922	7.3785	6.61593	9.38441	16.6665	42.9823	66	late peak		GRMZM2G062559	0.931794	12.6995	8.72913	1.11891	0	0		GRMZM2G104339	3.25	4	27.75	0.5	0	4
ded1_repressed	GRMZM2G056369	0	0	0.0149407	0.131513	0.480116	1.49644	6.8509	4.45116	6.11686	9.79919	28.2943	73.2389	67	late peak		GRMZM2G336766	0	0.338107	3.9412	0	12.5396	0		GRMZM2G146240	26	462.5	53.25	284	218.25	424.5
ded1_repressed	GRMZM2G448656	0	0	0.0298813	0.0131513	0.0126346	0	0.190681	0.0802011	0.383903	0.427743	1.70541	5.17099	68	late peak		GRMZM2G127342	0	0	0	0	0	11.6652		GRMZM2G056369	91.5	5337.75	169.25	1221	1080.75	214.5
ded1_repressed	GRMZM2G364528	0	0.397055	0.298813	1.85434	1.14975	1.13209	1.79785	1.61739	2.22664	7.66048	20.62	50.6505	69	late peak		GRMZM2G060210	0.631726	2.33581	9.61713	1.14082	11.5086	8.88402		GRMZM5G835323	16100.5	42347.2	12494.2	15305.5	9830	103972
ded1_repressed	GRMZM2G127342	0.0314315	0.127058	0.0149407	0	0.0126346	0	0	0	0.0639839	0.0907333	0.167957	0.340529	70	late peak		GRMZM5G871336	3.79706	0.814573	0.720528	1.01778	2.9027	10.2586		GRMZM2G089493	9.5	8395	1063.5	2	4.5	2070.5
ded1_repressed	GRMZM2G125669	0.188589	0.714699	0.463161	0	0.0758079	0.0780751	0.108961	0.347538	0.934165	0.894371	1.52453	2.67378	71	late peak		GRMZM2G092125	0.790725	0	2.09078	0.109045	7.53717	10.2086		GRMZM2G380732	615.25	943.75	320.75	1012	1012.25	1134.5
ded1_repressed	GRMZM2G152059	0.581482	0.65117	0.567746	0.223573	0.0631732	0.299288	0.653764	0.855478	1.29247	1.02399	1.65373	3.317	72	late peak		GRMZM2G368410	2.98522	0	0.391337	0.179402	10.1095	1.74154		GRMZM2G080567	356.5	355	397.25	821.25	174.5	1452.75
ded1_repressed	GRMZM2G165633	0.832934	0.0635288	0.119525	0.184119	0.0252693	0	0.0817205	0.374272	0.652636	0.622171	0.956063	1.92966	73	late peak		GRMZM2G070315	5.76209	0.946593	0	0.300397	9.95332	5.13896		GRMZM2G080048	5509.5	3904.75	5479	3259	4206.5	3851
ded1_repressed	AC233939.1_FG004	0.534335	0	0.149407	0.486599	2.76699	4.42426	1.77061	3.14121	7.1534	5.66435	25.9817	19.6119	74	late peak		GRMZM2G080524	1.4925	1.51023	3.81269	1.1148	9.86358	1.39866		GRMZM2G181605	31.5	12	88.75	8	96.25	87.5
ded1_repressed	GRMZM2G349749	0	0	0	0.0263027	0	0.0130125	0	0	0.115171	0	0.801026	0.504487	75	late peak		GRMZM2G400714	0.51524	3.34791	4.77187	5.19151	6.52994	9.57085		GRMZM2G434715	8	5	9.5	0.5	0.5	0.75
ded1_repressed	GRMZM2G143640	1.66587	1.66763	1.01597	0.815383	1.47825	0.715689	3.07814	1.77779	1.70197	1.94428	6.925	6.21781	76	late peak		GRMZM2G443509	1.71398	4.51402	4.73817	1.14863	6.07776	9.50793		GRMZM5G838435	3.25	156.25	0.5	0.5	4.25	387.25
ded1_repressed	GRMZM2G323387	3.88179	4.66936	0.911381	3.34044	3.38608	2.40732	3.44588	1.55055	3.50632	2.63126	9.63815	9.74922	77	late peak		GRMZM2G347488	0	0.48812	8.93512	1.02204	0	0		GRMZM2G088689	831.75	262	1769.75	4693.75	2938.5	1503.5
ded1_repressed	GRMZM5G899512	4.68329	6.52758	5.45335	5.10272	6.59528	2.45937	6.59212	7.24483	3.83903	5.19772	11.3436	10.6447	78	late peak		GRMZM2G135501	0	0	0.377581	0.32178	1.93529	8.68106		GRMZM2G443509	1188.25	1148.25	658.75	1273.25	1317.25	4746.25
ded1_repressed	GRMZM2G057283	0.707208	6.13053	4.22821	2.0253	2.96914	3.95581	4.93047	5.58734	5.70736	4.48482	2.24804	6.77274	79	late peak		GRMZM2G061232	2.21931	8.66586	0.938795	0.758856	2.453	1.54112		GRMZM2G095826	234	93	301	3857.5	2950.75	85
ded1_repressed	GRMZM2G087598	3.37888	4.00231	2.51003	3.03796	1.84466	1.58753	3.15986	2.19216	3.41674	3.13678	2.93279	4.88091	80	late peak		GRMZM2G322952	0	0.636117	6.11387	0.128234	1.77792	8.41396		GRMZM5G854655	62.25	824.75	956.75	19.75	8.5	264.5
ded1_repressed	GRMZM2G126079	0.864366	1.74704	0.493042	0.144665	0.366405	0.351338	0.313262	0.294071	0.217545	0.298124	0.426353	1.29905	81	late peak		GRMZM2G052658	0.308458	4.26644	4.29284	0.683122	4.295	8.20183		GRMZM2G354209	35.75	45	26.25	225.5	135.25	90.5
ded1_repressed	GRMZM2G354319	0.204305	0.603523	0.044822	0.131513	0.0126346	0.0910877	0.0272402	0	0	0.142581	0	0.756731	82	late peak		GRMZM2G181566	0	1.70986	7.54945	0.221136	8.06629	0.251751		GRMZM2G023387	708.75	486	551.5	391.25	279.5	944.75
ded1_repressed	GRMZM2G402862	0	0.0952932	0	0.039454	0.0884425	0	0	0	0	0.0388857	0	0.126122	83	late peak		GRMZM2G126601	2.21699	0.379079	0.407912	0.942147	3.8522	7.88846		GRMZM2G399072	1077.75	492.5	399.25	7327.75	8459.75	76
ded1_repressed	GRMZM2G055273	4.71472	3.11291	7.2014	6.18113	6.07726	8.02873	6.60574	7.7394	4.42768	3.61637	4.40564	3.11521	84	late peak		GRMZM2G054663	0.497235	7.69311	0	0.38507	0.127578	1.30494		GRMZM2G080524	152	692.5	123.25	23	32	734
ded1_repressed	GRMZM2G114841	0.0314315	0.14294	0.328695	0.039454	0.113712	0.819789	0.476703	0.347538	0.115171	0.142581	0.116278	0.264856	85	late peak		GRMZM2G389379	0	0	0	0.160227	7.66828	0		GRMZM2G031177	835.75	1385.75	2002	517.5	931.75	3130.5
ded1_repressed	GRMZM2G110299	0	0	0.567746	1.53871	3.85357	10.9826	6.74194	3.51548	4.96515	2.96827	2.01549	1.18555	86	late peak		GRMZM2G140763	2.21651	7.51291	7.62202	1.04943	1.97756	0.591809		GRMZM2G139852	963.75	15141.2	1202.75	6158.25	5530.5	1869.5
ded1_repressed	GRMZM2G075974	2.82883	0.857638	9.15863	8.15383	9.80448	23.5397	17.0251	12.3376	8.38189	14.7506	6.7958	10.9726	87	late peak		GRMZM2G030240	0	0	0	0	0	7.11682		GRMZM2G159632	57.5	522.5	193.25	1115.25	1132	390.5
ded1_repressed	GRMZM2G166837	0	0.476466	7.55998	4.432	5.07913	11.5811	10.433	8.35428	6.00169	7.7901	3.91469	2.32064	88	late peak		GRMZM2G179329	0.973794	6.93014	5.93357	5.18203	1.3945	0.466037		GRMZM2G055052	52.75	327.25	36	152	95	75.5
ded1_repressed	GRMZM2G113668	2.57738	2.73174	1.47913	2.55136	4.23261	3.00589	3.85448	5.41357	2.22664	2.56646	1.14986	3.01431	89	late peak		GRMZM2G039166	0	0	0.443685	0.438867	0.571554	6.78942		GRMZM2G149647	44.5	60.75	121.25	274	229.75	49
ded1_repressed	GRMZM2G062559	0.754355	0.841756	1.32972	3.78758	6.39313	4.41125	3.55484	3.27488	3.80064	2.65719	1.74417	1.18555	90	late peak		GRMZM2G133430	0.212138	0	0.327767	1.13091	6.39429	0		GRMZM2G030880	107.75	621	151	138.5	206.5	484.25
ded1_repressed	GRMZM2G179329	4.96617	2.17586	3.80987	5.93125	6.31732	5.24405	7.35484	5.78784	5.19549	4.69221	3.73382	3.58186	91	late peak		GRMZM2G380732	0.9884	1.59386	1.37401	0.743601	2.6325	6.11197		AC208201.3_FG002	173.5	803	175	990.25	788.5	804
ded1_repressed	GRMZM2G030240	0	0	1.29984	1.5124	1.76885	0.780751	1.19857	1.85799	1.07493	2.26833	1.58913	1.89183	92	late peak		GRMZM2G075974	0.230663	0.673072	1.50277	0.583624	5.99528	3.66102		GRMZM2G402584	378.25	406.25	255.25	581.5	632.75	161.25
ded1_repressed	GRMZM2G072029	0.062863	0.444701	2.91343	2.88014	2.50166	2.7066	3.0509	3.88975	2.53376	3.84968	3.21702	3.44313	93	late peak		GRMZM2G063647	0.250243	1.92459	0.91713	1.9871	5.87895	0		GRMZM2G043346	316.25	1337.75	175	1890.5	1355.25	205
ded1_repressed	GRMZM2G104829	0.188589	0.238233	1.10561	2.55136	2.52693	2.57648	2.73764	2.259	2.96885	2.55349	2.80359	2.25758	94	late peak		GRMZM2G410152	0.321506	0.749867	0	1.38394	0.694532	5.76067		GRMZM2G441903	552.25	554.75	398	924	442.75	1522.75
ded1_repressed	GRMZM5G872934	1.68158	1.61998	3.22719	10.7578	23.1719	22.0562	29.542	21.5741	23.175	26.2349	17.9972	22.601	95	late peak		GRMZM2G125034	0	1.82171	5.56111	0.088922	4.58281	0		GRMZM2G114841	13.75	30	15	0.75	2.5	36.75
ded1_repressed	GRMZM2G320298	2.84455	1.77881	5.04995	8.54836	9.60233	6.10287	8.48531	9.41026	7.5245	8.02341	6.17565	6.1043	96	late peak		GRMZM2G053303	1.65515	0.728762	0	0.5622	5.20741	4.00808		GRMZM2G083725	977	30195.5	5572.5	25949.2	22174	14759.5
ded1_repressed	GRMZM2G024674	0.172873	0	0.253991	0.289329	0.366405	0.273263	0.912546	1.44362	1.15171	0.816599	0.684748	0.845016	97	late peak		GRMZM2G091201	0	0.46512	5.19054	0	0.858935	0		GRMZM2G104938	20.75	26	16.75	16.5	66.25	18
ded1_repressed	GRMZM2G137829	0	0	0.67233	0	0.429578	0.442426	0.926166	0.828745	0.75501	0.842523	0.271315	0.264856	98	late peak		GRMZM2G027375	0.231682	6.02623e-06	2.26561	0.117077	6.27402e-05	5.15091		GRMZM2G349749	0.25	73.25	1.5	1.25	2	68
ded1_repressed	GRMZM5G838435	0	0	0.0149407	0	0	0	0.0953406	0.0534674	0.0255936	0.103695	0	0.0756731	99	late peak		GRMZM2G031904	0.254634	0	0	0	0.530873	4.92816		GRMZM2G127232	56.75	324.25	257.5	611	567.75	175.5
ded1_repressed	GRMZM2G342509	0.534335	0	0.194229	0.131513	0.18952	0.403388	0.449463	0.788644	0.473481	0.5444	0.0645989	0.390978	100	late peak		GRMZM2G035821	0.924324	4.79528	3.38206	2.2256	4.29934	0.853706		GRMZM2G409133	339	413.25	168.25	480.25	663	251.25
ded1_repressed	GRMZM2G089493	0.377178	0.317644	3.88458	6.07591	4.53584	2.75865	13.6609	1.20302	2.06028	2.03502	1.53745	1.90444	101	late peak		GRMZM2G072029	0.640341	3.25237	3.69272	4.70882	0	0.450783		GRMZM2G067919	423.25	7821.25	3252.5	133598	69974.5	1453.5
ded1_repressed	GRMZM2G177934	0.157157	0	1.34466	0.565507	0.277962	0.546526	1.02151	0.120302	0.0511871	0.233314	0.310075	0	102	late peak		GRMZM2G050172	3.22755	3.54193	3.5069	0.722957	4.59887	2.35612		AC177897.2_FG002	374.25	580.75	177.5	88.25	105.25	318.5
ded1_repressed	GRMZM2G149647	0.487188	0.349408	2.27098	0.131513	3.60087	0.182175	4.50825	0.695076	0.447887	1.16657	3.4625	0.390978	103	late peak		GRMZM2G181605	0	0.297335	4.27235	0.000644613	0.00109237	4.03476		GRMZM2G075974	31.25	4230.25	711.25	45	150.75	1405.5
ded1_repressed	GRMZM2G174621	0.125726	0	0.149407	0.315632	0.113712	0.364351	1.23943	0.521307	0.243139	0.324047	1.38242	0.239631	104	late peak		GRMZM2G087598	0.903358	1.2962	1.43484	0.80526	3.74546	4.26753		AC217401.3_FG003	1156.25	1958.75	776.75	558.5	366	3074.75
ded1_repressed	GRMZM5G896560	0	0.333526	0.209169	0.157816	0.252693	0.0650626	1.14409	0.0534674	0.511871	0.531438	0.58139	0.491875	105	late peak		GRMZM2G125669	0	0	0.805687	1.34825	0	4.1303		GRMZM2G400714	586.25	758	124.75	1250	158	779.75
ded1_repressed	GRMZM2G380732	2.16877	2.09645	1.34466	0.78908	1.54143	0.962927	3.40502	2.63327	1.38205	2.59238	2.55812	1.09726	106	late peak		GRMZM2G481261	1.84685	2.65776	1.82964	0.819912	3.35335	4.01627		GRMZM2G387394	0	1.5	0	0	0.5	0.25
ded1_repressed	GRMZM2G036448	0.660061	0.444701	1.19525	0.512902	0.593828	0.377363	0.572043	0.360905	0.371106	0.518476	0.374674	0.933301	107			GRMZM2G364528	0	0	0	0	0.423593	3.97108		GRMZM2G116685	134.25	282.75	100.25	444.75	236	424.25
ded1_repressed	GRMZM2G159632	4.22753	3.11291	8.39666	1.85434	0.480116	1.21016	1.92043	0.72181	1.04934	1.07584	1.51161	2.53505	108			GRMZM2G166837	2.6609	3.90357	2.39341	0.119803	0	0		GRMZM2G127342	0.5	0.5	0	268.5	500	0.25
ded1_repressed	GRMZM2G152051	0.817218	0.397055	0.717152	0.368237	0.442213	0.15615	0.217921	0.0267337	0.243139	0.349971	0.103358	0.655833	109			GRMZM2G152051	1.69988	2.04105	1.74096	3.5892	1.01678	1.96351		GRMZM2G130528	22253.5	8548.25	1765.75	1466.25	1555.5	6040.75
ded1_repressed	GRMZM2G062396	0.141442	0.158822	0.806796	0.59181	0.214789	0	0.122581	0.21387	0.652636	0.220352	0.142118	0.138734	110			GRMZM2G104938	3.55712	2.39871	0	0	0.879006	2.34198		GRMZM2G402862	0	0	7.5	1.5	1.25	4.25
ded1_repressed	GRMZM2G322952	0.801503	1.44528	13.1627	4.47145	2.04681	1.01498	2.51972	3.14121	1.9835	1.10176	0	0.138734	111			GRMZM2G104109	0	0.578466	0	3.42559	0	0		GRMZM2G087598	356.5	1007.25	305.75	1739.25	1604.5	2080.25
ded1_repressed	GRMZM2G060210	6.27058	3.58938	2.7192	3.15632	2.8807	4.43727	5.8294	2.52633	2.48257	3.78487	4.48316	2.21974	112			GRMZM2G067915	0	0.682066	0	0.386901	0	3.31219		GRMZM2G354319	8.75	28.75	7	4.75	11.75	127
ded1_repressed	GRMZM2G070315	2.05876	1.46116	1.19525	1.55186	0.454847	0.364351	0.871685	0.895579	0.844587	1.41285	1.18862	1.51346	113			GRMZM2G044627	0	0	0	0.0954612	3.11908	0		GRMZM2G701063	0	0	0	0	0	0.25
ded1_repressed	AC217401.3_FG003	13.0126	16.1045	7.9335	6.08907	5.20547	6.48024	10.9097	7.72604	8.38189	9.91585	10.6459	7.18894	114			GRMZM2G119769	2.48672	2.86678	1.6414	1.54334	0.567463	0.797886		GRMZM2G436947	17.25	25	38.75	9.5	3.5	49.75
ded1_repressed	AC207265.3_FG002	5.32764	6.08288	1.31478	0.512902	0.315866	0.975939	1.38925	0.72181	1.40765	1.06288	2.20928	1.08465	115			GRMZM5G896560	0	0	0	0.0834883	0	2.86181		GRMZM2G048836	49.5	76	13.75	60	53.5	35.25
ded1_repressed	GRMZM2G030880	10.6238	9.49755	3.9294	1.98585	1.73095	2.92782	3.88172	2.8204	4.15895	2.83866	5.8785	2.97647	116			GRMZM2G118345	0.102605	0.128507	0	0.143906	0	2.50866		GRMZM2G104109	66	91.75	15.5	0.25	35.5	10
ded1_repressed	GRMZM2G043346	10.0109	11.8005	4.0788	1.19677	1.92047	1.2492	2.66954	2.4194	2.43139	2.1776	1.02066	1.41256	117			GRMZM2G159937	0	0	0.303239	0	2.38204	0.475476		GRMZM2G174621	26	129.25	48	2.25	7.25	35.75
ded1_repressed	GRMZM2G058456	30.3628	34.0991	5.78204	3.78758	4.78853	9.03069	8.19929	8.28745	3.1608	4.40704	2.57104	3.26655	118			GRMZM2G143640	0.153132	1.10492	0.221117	1.0252	2.37422	0		GRMZM2G041065	18793.8	11289.8	7382	57	64.75	2789.75
ded1_repressed	GRMZM2G159643	72.481	85.0333	10.0999	11.1655	8.99587	15.3808	14.2466	17.1363	16.7894	18.1078	15.2453	16.5724	119			GRMZM2G033175	0	0	0.433776	2.19044	0.862865	0.668343		GRMZM2G030116	12.25	101	56.75	0	0	33.75
ded1_repressed	GRMZM2G140763	20.6033	19.0586	7.1267	3.9454	4.54847	5.47827	7.3276	6.18885	6.09127	2.95531	7.13172	2.50982	120			GRMZM2G126079	0.168271	2.12371	1.67041	0.227493	1.01637	1.17148		GRMZM2G091201	324.5	97.75	722.5	35.75	8	44.5
ded1_repressed	GRMZM2G479665	6.08199	5.78112	2.2411	0.762777	1.25083	1.92585	2.61506	2.28573	2.07308	1.86651	1.66665	1.94228	121			GRMZM2G055898	0	0	2.0509	0.0454276	0.575887	0		GRMZM2G125034	493.25	643.5	473.75	1267.25	202	1033.5
ded1_repressed	GRMZM2G139852	9.27229	16.4698	5.10971	2.82754	0.884425	0.871839	3.3914	1.67086	2.59775	1.87947	0.878545	0.69367	122			GRMZM2G047533	0	0.14456	0	2.02948	0	1.35653		GRMZM2G140763	1676.5	497.75	600	10.5	16	208.75
ded1_repressed	GRMZM2G040349	135.108	134.935	108.783	96.031	86.7874	70.619	81.489	57.7982	53.964	73.2736	68.5265	53.236	123			GRMZM2G308595	1.8653e-06	0.0623407	0.243587	0.0821779	0.516524	1.97062		GRMZM2G368410	59	520.5	204.75	22	105.25	290.5
ded1_repressed	GRMZM2G010238	31.1643	31.7326	19.9309	16.0446	11.2196	11.8674	11.9176	10.5598	9.55919	8.85297	6.14981	6.77274	124			GRMZM2G177934	0	0	0	0.61067	1.96443	0		GRMZM2G126079	20	46.25	25	27.25	40.75	32.75
ded1_repressed	GRMZM2G080048	271.175	260.15	167.844	117.731	82.6306	89.0057	107.667	87.3657	60.8871	68.1536	44.1081	70.8552	125			GRMZM2G165633	1.20716	0.378888	0	0.221104	0.846451	1.85798		GRMZM2G481261	209.75	413.75	283.75	256	207.75	356.25
ded1_repressed	GRMZM2G070218	36.8377	41.6431	23.7407	12.5595	6.40576	11.4901	12.19	13.4871	10.6725	10.5639	11.1627	16.7994	126			GRMZM2G062396	0	0.483498	0	0.1276	1.76437	0		GRMZM2G348912	85.25	16.75	104	7	4.25	109.5
ded1_repressed	GRMZM2G481261	6.14485	6.337	4.75113	2.30148	1.70568	1.11908	2.00215	1.69759	2.04748	1.68505	2.19636	2.7999	127			GRMZM2G149647	0	0.312797	0	0.236613	0.574815	1.57708		GRMZM2G154687	31.25	4.75	127.25	4.75	1.5	35.25
ded1_repressed	GRMZM2G131516	2.53023	1.6041	1.49407	0.315632	0.101077	0.0910877	0.721864	0.521307	0.691026	0.375895	0.206716	0.176571	128			GRMZM2G024674	0	0.659119	1.4039	0	0	0		GRMZM5G871336	534.25	962.5	451.25	1823.75	1489	607.25
ded1_repressed	GRMZM2G365035	38.0949	30.3509	18.0334	7.61462	3.80303	6.11589	12.3943	10.2256	8.45867	10.4862	11.8087	9.03032	129			GRMZM2G121990	0.785288	1.12549	1.40121	1.12918	0	0.664114		GRMZM2G104829	559.75	421.25	139.75	12.5	63.75	302.25
ded1_repressed	GRMZM2G402584	7.26067	6.30523	4.52702	1.42034	1.06131	2.05598	2.56058	2.83377	1.66358	2.32018	2.31264	0.769343	130			GRMZM2G075563	0	0.379819	0	0.925584	1.38113	1.37899		GRMZM2G033644	103	470.5	209.25	6005	3511.25	5253.5
ded1_repressed	GRMZM2G022931	20.2733	11.1652	1.92735	1.60446	1.42771	0.754726	2.11111	1.24312	4.12056	0.972142	3.29454	1.0342	131			GRMZM2G436947	0	1.2782	1.70913e-05	0	0.407367	0		GRMZM2G425004	217	1015.75	152.25	2120.75	998.75	1099.5
ded1_repressed	GRMZM2G368698	16.4544	8.00463	1.38948	0.854836	1.68041	1.73067	1.93405	4.05015	2.45698	1.32211	0.55555	0.40359	132			GRMZM2G391596	0	0.280524	1.18036	0.773007	0	0		GRMZM2G167637	1010.25	1132	456.5	695.75	1273	955.75
ded1_repressed	GRMZM2G055052	5.54766	2.25527	0	0.0920593	0.126346	0	0.122581	0.0534674	0	0.129619	0.219636	0.100897	133			GRMZM2G388585	0.0937222	0.110313	0.0948418	0.051008	1.17666	0.135976		GRMZM2G302171	1.5	2.25	1.75	22.25	59.25	1.25
ded1_repressed	GRMZM2G147756	10.6553	2.95409	0.194229	0.0657567	0.0631732	0.0650626	0.190681	0.106935	0.422294	0.129619	0.374674	0.365753	134			GRMZM2G161666	0.411902	0.244718	0	0	0.885817	0		GRMZM2G027375	62.5	450.75	61.75	767.25	462.5	931.75
ded1_repressed	GRMZM2G159937	1.54014	0.333526	0.104585	0.105211	0.176885	0.0650626	0.136201	0.0133668	0.191952	0.103695	0.0516791	0.11351	135			GRMZM2G070013	0	0.638888	0.874256	0	0	0		GRMZM2G039166	47.25	740.75	415	6343	4496.75	85
ded1_repressed	AC177897.2_FG002	19.0789	11.3081	5.3637	1.81488	1.21293	1.95188	6.55126	3.03427	2.84088	3.11086	5.23251	4.61606	136			GRMZM2G030116	0.790972	0	0	0	0.43024	0		GRMZM2G055898	144.25	30.75	212.75	0	1.5	15
ded1_repressed	GRMZM2G049185	10.1052	7.06758	0.65739	0.263027	0.606463	1.1451	0.667384	0.895579	0.780603	1.39988	3.10075	2.39631	137			GRMZM2G104829	0	0.251611	0.455019	0.476729	0.36713	1.27522e-05		GRMZM2G159937	12.5	165.75	58.25	91.75	124.5	219.75
ded1_repressed	GRMZM2G058095	16.7844	10.7999	3.80987	2.81438	2.98178	5.64743	5.25735	4.78533	5.25947	6.06617	6.31777	5.62503	138			GRMZM2G041039	0	0	0	0.293277	0.391319	0.467773		GRMZM2G057283	477	4.75	107.25	0	3.75	7
ded1_repressed	GRMZM2G130528	40.9081	23.3786	2.22616	4.72133	5.38236	6.9617	9.04373	4.49126	4.46607	6.96054	8.06194	6.3187	139			GRMZM2G089493	0.0828104	0	0.229225	0.262496	0.149864	0.144118		GRMZM2G054663	505.5	1181	365	1813	1853.75	2154.75
ded1_repressed	GRMZM2G080524	2.35736	1.55645	0.507983	0.355086	0.101077	0.1041	0.231541	0.374272	0.665432	0.20739	0.193797	0.630609	140			GRMZM2G154687	0.207185	0	0	0.0992146	0	0		GRMZM2G022931	432.25	1547.25	628.75	1392.75	330	4549.25
ded1_repressed	AC208201.3_FG002	23.5736	15.7551	1.01597	0.841685	0.555924	0.0780751	0.817205	0.695076	0.255936	0.998066	1.74417	2.62333	141											GRMZM2G364528	8.5	125.5	42.5	23.75	32.5	334
ded1_repressed	GRMZM2G081589	10.7496	7.92521	0.179288	0.381389	0.0252693	0.1041	0.190681	0.133668	0	0.0518476	0.361754	0.0504487	142											GRMZM2G110299	1.5	0.25	25.5	0	0	0.5
ded1_repressed	GRMZM2G095826	38.4721	24.9192	5.54299	2.77493	0.960233	1.02799	1.43011	1.79116	2.95606	1.42581	2.31264	3.29178	143											GRMZM2G070315	74	305.5	205.5	637.75	263	135
ded1_repressed	GRMZM2G146240	15.4329	11.4193	2.06181	0.420843	0.202154	0.507488	0.735484	0.441106	0.614245	0.75179	0.58139	1.10987	144											GRMZM2G005066	13.25	143.25	1	0	0	4.25
ded1_repressed	GRMZM2G146173	243.908	188.522	70.8337	66.5983	38.2072	42.2126	42.0861	50.9945	37.0595	55.2954	40.2193	52.2901	145											GRMZM2G135501	6.75	63	29.75	248.25	118.75	248.5
ded1_repressed	GRMZM5G853854	59.8927	48.0278	4.3328	2.10421	0.998137	1.49644	4.18137	2.28573	4.53006	5.75508	4.80616	9.18167	146											GRMZM2G146315	62	6.25	14	0.75	0.25	1.75
ded1_repressed	GRMZM5G899080	36.5077	29.1915	3.83975	1.88064	0.985502	2.30322	3.5957	1.89809	3.33996	3.07197	0.684748	7.90784	147											AC207265.3_FG002	84	640.25	124.75	1115.5	991.25	2056
ded1_repressed	GRMZM2G409133	7.79501	6.14641	1.50901	0.368237	0.379039	1.05401	1.33477	1.05598	1.13891	0.868447	1.26614	0.529712	148											GRMZM2G448656	0.75	26.25	8.75	25.25	11	2.5
ded1_repressed	GRMZM2G180422	42.6997	38.959	14.2086	7.19378	6.84798	7.20894	9.32976	11.4554	14.7035	12.7545	13.6174	12.6752	149											GRMZM2G033175	204	55	38.5	39.75	19.5	10
ded1_repressed	GRMZM2G344993	4.589	1.82645	0.373517	0.683869	0.0758079	0.273263	0.844445	0.0401005	0.486277	0.492552	1.38242	2.1693	150											GRMZM2G308595	108.75	272.75	108.75	3158	1125.75	1096.5
ded1_repressed	GRMZM2G308595	7.41783	3.36703	0.642449	0.420843	1.07394	0.767739	0.449463	0.681709	0.115171	0.868447	1.44701	2.76207	151											GRMZM2G410152	49.5	1507	661	14226.5	6312	307
ded1_repressed	GRMZM2G569948	22.6778	9.40226	0.552805	0.486599	0.884425	0.416401	1.32115	0.494573	0.665432	0.933257	3.30746	4.4521	152											GRMZM2G344993	64	711.75	240.5	683	621.75	182.75
ded1_repressed	GRMZM2G133430	4.40041	4.24055	0.522924	0.144665	0	0.273263	1.55269	1.10945	2.06028	0.453666	0.529711	2.62333	153											GRMZM2G166837	115.25	10.75	115.75	0	0	8.25
ded1_repressed	GRMZM2G368410	3.86607	3.23997	0.956203	0.697021	0.619098	0.650626	1.77061	1.10945	1.34366	1.41285	2.26096	2.32064	154											GRMZM2G055273	508.5	830	515.25	119.75	49.75	2403
ded1_repressed	GRMZM2G467907	25.5224	22.7274	7.11176	6.32579	5.98882	6.5453	7.27312	5.66754	6.98704	7.46605	9.56063	15.0842	155											GRMZM2G125813	50.75	816.5	72.25	749.75	427	152
ded1_repressed	GRMZM2G354209	6.52203	3.2082	0.0747034	1.82803	2.23633	1.78272	2.95556	2.86051	2.91766	3.02012	1.25322	2.53505	156											GRMZM2G359033	14.5	16.75	6.25	3	5.75	57.5
ded1_repressed	GRMZM2G359033	0.487188	0.492348	0	0.118362	0.101077	0	0	0.588141	0.115171	0	0	0.0756731	157											GRMZM2G161666	14.75	83.5	23.75	5.25	24	234.75
ded1_repressed	GRMZM2G053303	0.424325	0.36529	0.44822	0.263027	0.0505386	0.195188	0.245161	0.25397	0.102374	0.0777714	0.258396	0.163958	158											AC233939.1_FG004	17	75.5	15.75	76	77	355
ded1_repressed	GRMZM2G443509	7.55927	8.41756	9.44251	5.4578	5.19284	6.62337	8.53979	8.02011	5.36185	5.96247	6.04646	3.88455	159											GRMZM2G179329	888.25	173	505.25	137.5	49.75	327
ded1_repressed	GRMZM2G104109	0.141442	0.285879	0.104585	0.0920593	0.391674	0.221213	0.217921	0.133668	0.447887	0	0.180877	0	160											GRMZM2G181566	1328	143.25	235	70.25	50.5	149.5
ded1_repressed	GRMZM2G063647	0.73864	0.905285	0.239051	0.486599	0.366405	0.0390376	0.749105	0.628242	1.45883	0.414781	0.167957	0.0756731	161											GRMZM2G342907	5.25	22.5	2.5	0.75	2.25	10.75
ded1_repressed	GRMZM2G302171	0	0	0	0	0	0	0.108961	0	0.563058	0	0	0	162											GRMZM2G075563	29.5	94	44.5	16	21	11.25
ded1_repressed	GRMZM2G436947	0.314315	0.349408	0.537864	0.512902	0.341135	0.0780751	0.340502	0.160402	1.1773	0.622171	0.452192	0	163											GRMZM2G126601	75.75	1820.75	139.25	778.25	877.5	1083.25
ded1_repressed	GRMZM2G336766	0.455756	0.333526	0.702212	0.276178	0.227424	0.15615	0.599284	1.16292	0.921368	0.285162	0.284235	0	164											GRMZM2G014975	3998.75	1782	2020	678.5	673.25	3122.25
ded1_repressed	GRMZM2G347488	0.062863	1.25469	0.0298813	0.0657567	0.315866	0.2082	0.408602	0.200503	0.563058	0.155543	1.18862	0	165											GRMZM2G049185	242.75	469.5	122.25	2614.25	753.75	2316.25
																									GRMZM2G047533	104.75	109.75	12.5	0.25	14	12.25
																									GRMZM2G147756	26.25	721.5	214.75	5670.25	3519.25	3476.25
																									GRMZM2G030240	61.25	15.75	140.5	132.75	186.25	56
																									GRMZM2G044627	335.75	5892.5	3507.25	3662.25	1394.5	1563.75
																									GRMZM2G099297	0.75	176.25	0.25	3.25	296.5	16.75
																									GRMZM2G131516	133.25	2810.25	508.25	2637.25	3168	383.25
																									GRMZM2G336766	42	42	48	1.5	1.75	16.75
